# Supplementary material for: Integrating Dense Genotyping with High‐Throughput Phenotyping Empowers the Genetic Dissection of Berry Quality and Resilience Traits in Grapevine
Source: Adv Sci (Weinh). 2025 May 8;12(29):2412587. doi: 10.1002/advs.202412587 (PMC12362751; doi:10.1002/advs.202412587)
Supplement: Supplementary file 2 — Supplemental Table 1 [file ADVS-12-2412587-s001.xlsx]

## Sheet: Table S1
	Table S1 Summary of grapevine accessions used for SNP identification and for designing the 200K Axiom® SNP arrary
NO	Cultivar name (Common name)	Latin name	VIVC	Native distribution range	Categories
1	05-1-123	V. vinifera × V. amurensis × V. riparia		China	HYB
2	05-1-144	V. vinifera × V. amurensis × V. riparia		China	HYB
3	05-1-17	V. vinifera × V. amurensis × V. riparia		China	HYB
4	05-1-203	V. vinifera × V. amurensis × V. riparia		China	HYB
5	05-1-213	V. vinifera × V. amurensis × V. riparia		China	HYB
6	05-1-239	V. vinifera × V. amurensis × V. riparia		China	HYB
7	05-1-273	V. vinifera × V. amurensis × V. riparia		China	HYB
8	05-1-275	V. vinifera × V. amurensis × V. riparia		China	HYB
9	05-1-286	V. vinifera × V. amurensis × V. riparia		China	HYB
10	05-1-296	V. vinifera × V. amurensis × V. riparia		China	HYB
11	05-1-299	V. vinifera × V. amurensis × V. riparia		China	HYB
12	05-1-3	V. vinifera × V. amurensis × V. riparia		China	HYB
13	05-1-308	V. vinifera × V. amurensis × V. riparia		China	HYB
14	05-1-315	V. vinifera × V. amurensis × V. riparia		China	HYB
15	05-1-323	V. vinifera × V. amurensis × V. riparia		China	HYB
16	05-1-338	V. vinifera × V. amurensis × V. riparia		China	HYB
17	05-1-352	V. vinifera × V. amurensis × V. riparia		China	HYB
18	05-1-363	V. vinifera × V. amurensis × V. riparia		China	HYB
19	05-1-410	V. vinifera × V. amurensis × V. riparia		China	HYB
20	05-1-420	V. vinifera × V. amurensis × V. riparia		China	HYB
21	05-1-422	V. vinifera × V. amurensis × V. riparia		China	HYB
22	05-1-549	V. vinifera × V. amurensis × V. riparia		China	HYB
23	05-1-56	V. vinifera × V. amurensis × V. riparia		China	HYB
24	05-1-58	V. vinifera × V. amurensis × V. riparia		China	HYB
25	05-1-594	V. vinifera × V. amurensis × V. riparia		China	HYB
26	05-1-598	V. vinifera × V. amurensis × V. riparia		China	HYB
27	05-1-601	V. vinifera × V. amurensis × V. riparia		China	HYB
28	05-1-633	V. vinifera × V. amurensis × V. riparia		China	HYB
29	05-1-676	V. vinifera × V. amurensis × V. riparia		China	HYB
30	05-1-689	V. vinifera × V. amurensis × V. riparia		China	HYB
31	05-1-697	V. vinifera × V. amurensis × V. riparia		China	HYB
32	05-1-70	V. vinifera × V. amurensis × V. riparia		China	HYB
33	05-1-700	V. vinifera × V. amurensis × V. riparia		China	HYB
34	05-1-737	V. vinifera × V. amurensis × V. riparia		China	HYB
35	05-1-74	V. vinifera × V. amurensis × V. riparia		China	HYB
36	05-1-99	V. vinifera × V. amurensis × V. riparia		China	HYB
37	10-103	V. acerifolia			Northern America
38	10-1-100	V. vinifera			Eurasian
39	10-1-104	V. vinifera			Eurasian
40	10-1-108	V. vinifera			Eurasian
41	10-1-110	V. vinifera			Eurasian
42	101-14	V. riparia × V.rupestris			HYB
43	10-1-35	V. vinifera			Eurasian
44	10-1-48	V. vinifera			Eurasian
45	10-1-61	V. vinifera			Eurasian
46	10-1-62	V. vinifera			Eurasian
47	10-1-71	V. vinifera			Eurasian
48	10-1-82	V. vinifera			Eurasian
49	10-1-91	V. vinifera			Eurasian
50	10-27	V. x novae-angliae			Northern America
51	10-45	V. rupestris			Northern America
52	10-51	V. rupestris			Northern America
53	10-87	V. riparia			Northern America
54	11-5	V. x champinii			Northern America
55	12-99	V.labrusca			Northern America
56	13-71	V. labrusca			Northern America
57	14-97				HYB
58	16-37	V. cinerea			Northern America
59	16-49	V. acerifolia			Northern America
60	188-08	V. monticola ×V. riparia			HYB
61	19-19	V. vulpina			Northern America
62	19-23	V. aestivalis			Northern America
63	2-67	V. acerifolia			Northern America
64	3-71	V. labrusca			Northern America
65	Kober 5BB	V. berlandieri × V. riparia	6313	Austria	HYB
66	60-34	V. vinifera			Eurasian
67	81-3-85	V. vinifera			Eurasian
68	96--1	V. vinifera			Eurasian
69	96--2	V. vinifera			Eurasian
70	96--5	V. vinifera			Eurasian
71	97-3-13	V. vinifera		China	Eurasian
72	97-3-16	V. vinifera		China	Eurasian
73	97-3-32	V. vinifera		China	Eurasian
74	97-3-34	V. vinifera		China	Eurasian
75	97-3-37	V. vinifera		China	Eurasian
76	97-3-38	V. vinifera		China	Eurasian
77	97-3-45	V. vinifera		China	Eurasian
78	97-3-57	V. vinifera		China	Eurasian
79	97-3-60	V. vinifera		China	Eurasian
80	97-3-67	V. vinifera		China	Eurasian
81	97-3-78	V. vinifera		China	Eurasian
82	97-3-81	V. vinifera		China	Eurasian
83	97--4	V. vinifera		China	Eurasian
84	97-4-1	V. vinifera		China	Eurasian
85	97-4-10	V. vinifera		China	Eurasian
86	97-4-13	V. vinifera		China	Eurasian
87	97-4-17	V. vinifera		China	Eurasian
88	97-4-19	V. vinifera		China	Eurasian
89	97-4-21	V. vinifera		China	Eurasian
90	97-4-25	V. vinifera		China	Eurasian
91	97-4-29	V. vinifera		China	Eurasian
92	97-4-30	V. vinifera		China	Eurasian
93	97-4-40	V. vinifera		China	Eurasian
94	97-4-42	V. vinifera		China	Eurasian
95	97-4-52	V. vinifera		China	Eurasian
96	97-4-52（2x）	V. vinifera		China	Eurasian
97	97-4-9	V. vinifera		China	Eurasian
98	acerifolia	V. acerifolia		Africa, Asia -Temperate, Europe	Northern America
99	Berlandier Ressegier NO.2	V. berlandier cv.berlandier			Northern America
100	Big pizzuteuo	V. vinifera		Japan	Eurasian
101	Chasselas Rouge	V. vinifera		Switzerland	Eurasian
102	ES9-2-74	V. lincecoumii × V. vinifera			HYB
103	ES7-11-49	V. lincecoumii × V. vinifera			HYB
104	Hybride France	V. vinifera × V. rupestris			HYB
105	Mini kaiji	V. vinifera	19824		Eurasian
106	MRH20	V. monticola × V.ripara			HYB
107	Regina	V. vinifera	26989		Eurasian
108	Uva Sacra	V. vinifera	12834	unknown	Eurasian
109	Aligote	V. vinifera	312	France	Eurasian
110	Alissa	V. vinifera			Eurasian
111	Aishenmeigui	V. vinifera	14660	China	Eurasian
112	Otilia Seedless	V. vinifera		Otilia	Eurasian
113	Augusta	V. vinifera			Eurasian
114	Ballade	V. vinifera			Eurasian
115	Buffalo	V. vinifera × V.labrusca	1796	United states of America	HYB
116	Benibarado	V. vinifera			Eurasian
117	Pinot Blanc	V. vinifera	9272	France	Eurasian
118	Suntory Blanc	V. vinifera	15150	Japan	Eurasian
119	Chasselas Blanc2	V. vinifera			Eurasian
120	Triumph	V. vinifera × V. labrusca			HYB
121	Rkatsiteli	V. vinifera	10116	Georgia	Eurasian
122	Ugni Blanc	V. vinifera	17351	France	Eurasian
123	Baoman	V. vinifera × V. labrusca			HYB
124	Rosaki	V. vinifera			Eurasian
125	Beichun	V. vinifera × V. amurensis	1086	China	HYB
126	Beifeng	V. thunbergii × V. vinifera	15957	China	HYB
127	Beihong	V. vinifera × V. amurensis	1089	China	HYB
128	Beimei	V. vinifera × V. amurensis	1087	China	HYB
129	Beiquan	V. vinifera × V. amurensis	15955	China	HYB
130	Beixiang	V. thunbergii × V. vinifera	24719	China	HYB
131	Beixin	V. vinifera × V. amurensis	24718	China	HYB
132	Beizi	V. thunbergii × V. vinifera	15958	China	HYB
133	Beta	V. labrusca × V. riparia	1292	Canada	HYB
134	Bimeijia	V. vinifera			Eurasian
135	Bujiesuli	V. vinifera			Eurasian
136	Brons Seedless	V. vinifera × V.labrusca			HYB
137	Cabernet Sauvignon	V. vinifera	1929	France	Eurasian
138	Tamina	V. vinifera	12244	Romania	Eurasian
139	New Unicorn	V. vinifera			Eurasian
140	Gros Colman	V. vinifera × V.labrusca	40078	Georgia	HYB
141	Misket Dounvaski	V. vinifera			Eurasian
142	Delameigui	V. vinifera			Eurasian
143	Oriental Star	V. vinifera	23007	Japan	Eurasian
144	V. amurensis	V. amurensis	13490	China	East Asian
145	Blue French	V. vinifera			Eurasian
146	Flame Tokay	V. vinifera		Algeria	Eurasian
147	Fenhongtaifei	V. vinifera			Eurasian
148	FenghuangNO.51	V. vinifera		China	Eurasian
149	Riesling Forte	V. vinifera	17621	Japan	Eurasian
150	High bailoy	V. vinifera			Eurasian
151	Hiro Hamburg	V. vinifera	5400	Japan	Eurasian
152	Takao (4N)	V. vinifera × V. labrusca	12215	Japan	HYB
153	Vitis flexuosa Thunb.	V. flexuosa			East Asian
154	Guibao	V. vinifera	15997	China	Eurasian
155	Guieimeigui	V. vinifera			Eurasian
156	Riesling Italian	V. vinifera			Eurasian
157	Kokuho NO.2	V. vinifera			Eurasian
158	Guo Li NO.1	V. vinifera × V. labrusca			HYB
159	Exotic	V. vinifera	4022	America	Eurasian
160	Hanpin21	V. vinifera			Eurasian
161	Hanpin19	V. vinifera			Eurasian
162	Chasselas Blanc	V. vinifera	2473		Eurasian
163	V. riparia	V. riparia			Northern America
164	Black Baladi	V. vinifera			Eurasian
165	Black ballade (4N)	V. vinifera			Eurasian
166	Pinot Noir	V. vinifera			Eurasian
167	Black rose	V. vinifera	1407	United States	Eurasian
168	Red Alissa	V. vinifera			Eurasian
169	Benibarao	V. vinifera			Eurasian
170	Reddoneheresukoru	V. vinifera			Eurasian
171	Ruby Seedless	V. vinifera	10314	United States	Eurasian
172	Ruby Ohkubo	V. vinifera	19836	Japan	Eurasian
173	Red Global	V. vinifera			Eurasian
174	Flame Seedless	V. vinifera	4141	United States	Eurasian
175	Red Cocoon	V. vinifera	19823	Japan	Eurasian
176	Red Ikawa	V. vinifera × V. labrusca			HYB
177	Benibato	V. vinifera	26736	Japan	Eurasian
178	Blush Seedless	V. vinifera	1472	United States	Eurasian
179	Rosario rosso	V. vinifera	19818	Japan	Eurasian
180	Reddoneheresukoru	V. vinifera		Japan	Eurasian
181	Swenson Red	V. vinifera × V.labrusca	15764	United States	HYB
182	Benibarado	V. vinifera			Eurasian
183	Flame Muscat	V. vinifera		Greece	Eurasian
184	Ruby Okuyama	V. vinifera		Brazil	Eurasian
185	Red Ze	V. vinifera × V. labrusca			HYB
186	V. davidii	V. davidii			East Asian
187	Hanazawa Rizamat	V. vinifera			Eurasian
188	V. pseudoreticulata	V. pseudoreticulata			East Asian
189	Huajia No.8	V. pseudoreticulata × V. vinifera		China	HYB
190	Emperor	V. vinifera × V.labrusca		United States	HYB
191	Topaz	V. vinifera			Eurasian
192	Pinot Gris	V. vinifera			Eurasian
193	Jiluowabade	V. vinifera			Eurasian
194	Carignane	V. vinifera			Eurasian
195	Jingcui	V. vinifera		China	Eurasian
196	Jingdajing	V. vinifera		China	Eurasian
197	Jingfeng	V. vinifera		China	Eurasian
198	Jingkejing	V. vinifera		China	Eurasian
199	Jingmi	V. vinifera		China	Eurasian
200	Jingxiu	V. vinifera		China	Eurasian
201	Jingya	V. vinifera		China	Eurasian
202	Jingyan	V. vinifera		China	Eurasian
203	Jingyu	V. vinifera		China	Eurasian
204	Jingzaojing	V. vinifera		China	Eurasian
205	Jingzijing	V. vinifera		China	Eurasian
206	Ikawa1025	V. vinifera × V. labrusca			HYB
207	Kyoho	V. vinifera×V.labrusca			HYB
208	Catawba (4N)	V. vinifera × V. labrusca		United States	HYB
209	Cannero	V. vinifera			Eurasian
210	Canadice	V. vinifera × V.labrusca		United States	HYB
211	Kerna	V. vinifera		Germany	Eurasian
212	Khoussaine Khelime Barmark	V. vinifera		Armenia	Eurasian
213	Crimson Gloryvine	V. vinifera		United States	Eurasian
214	Crimson Seedless	V. vinifera			Eurasian
215	Dawn Seedless	V. vinifera		United States	Eurasian
216	Rizamat	V. vinifera		Uzbekistan	Eurasian
217	Loudberry	V. vinifera × V. labrusca			HYB
218	Banana	V. vinifera			Eurasian
219	V. quinquangularis Rehd.	V. quinquangularis Rehd.		Asia - Temperate, Asia - Tropical	East Asian
220	Muscat Hamburg	V. vinifera		United Kingdom	Eurasian
221	Meiguizi	V. vinifera		China	Eurasian
222	Merlot	V. vinifera			Eurasian
223	Meisibisan	V. vinifera			Eurasian
224	Mei4				HYB
225	Seibel 4646	V. rupestris× V. lincecumii × V. vinifera		France	HYB
226	Mei9				HYB
227	Beauty Seedless	V. vinifera			Eurasian
228	Manicure Finger	V. vinifera		Japan	Eurasian
229	Concord	V. labrusca			Northern America
230	Misiheyi	V. vinifera			Eurasian
231	Honey Juice	V. vinifera × V.labrusca			HYB
232	Moldova	V. vinifera			Eurasian
233	Jasmine	V. vinifera × V.labrusca			HYB
234	Musikatene	V. vinifera			Eurasian
235	Panonia	V. vinifera		Yugoslavia	Eurasian
236	Piaoleisi	V. vinifera × V.labrusca			HYB
237	Pin10-3	V. vinifera			Eurasian
238	abernet Franc	V. vinifera			Eurasian
239	Queen of Vineyard	V. vinifera			Eurasian
240	Qialasi Rose	V. vinifera			Eurasian
241	Pirato	V. vinifera			Eurasian
242	Yunikonkaiji	V. vinifera			Eurasian
243	Aurora black Seedling	V. vinifera			Eurasian
244	Mydollar	V. vinifera			Eurasian
245	Sanidoruchu	V. vinifera			Eurasian
246	V. amurensis	V. amurensis			East Asian
247	Roudingxiang	V. vinifera × V.labrusca			HYB
248	Ribier	V. vinifera			Eurasian
249	Semillon	V. vinifera			Eurasian
250	Cabernet Suntory	V. vinifera			Eurasian
251	Centennial Seedless	V. vinifera		United States	Eurasian
252	V. rupestris	V. rupestris			Northern America
253	Shafu Seedless	V. vinifera			Eurasian
254	V. amurensis×V. riparia	V. amurensis × V. riparia			HYB
255	V. amurensis	V. amurensis			East Asian
256	Cabernet Gernischet	V. vinifera			Eurasian
257	Ampelopsis brevipedunculata	brevipedunculata			Other
258	Christmas Rose	V. vinifera		United States	Eurasian
259	Pobeda	V. vinifera			Eurasian
260	Riesling Lion	V. vinifera		Japan	Eurasian
261	Super Hamburg	V. vinifera × V.labrusca		Japan	HYB
262	Myxyaohu	V. vinifera			Eurasian
263	CubupbkaBbiu	V. vinifera			Eurasian
264	Gapandmak	V. vinifera			Eurasian
265	Kabassia	V. vinifera			Eurasian
266	V. davidii	V. davidii			East Asian
267	Fujiminori	V. vinifera × V. labrusca			HYB
268	Tianshanputao	V. vinifera			Eurasian
269	Tianyuanqi	V. vinifera × V. labrusca			HYB
270	V. cinerea Engelm.	V. cinerea Engelm.			Northern America
271	Wajisibieli-Baiyu	V. vinifera			Eurasian
272	Vidal	V. vinifera			Eurasian
273	Victoria	V. vinifera		Romania	Eurasian
274	Venus Seedless	V. vinifera		United States	Eurasian
275	Thompson Seedless	V. vinifera		Turkey	Eurasian
276	Wuhebaijixin Seedless	V. vinifera			Eurasian
277	May Black	V. vinifera			Eurasian
278	Syrah	V. vinifera	11748	France	Eurasian
279	Silvaner Gruen	V. vinifera	11805	Austria	Eurasian
280	Chardonnay	V. vinifera			Eurasian
281	Shaiva	V. vinifera			Eurasian
282	Xiangfei	V. vinifera	23248	China	Eurasian
283	Muscat Blanc a Petits Grains	V. vinifera			Eurasian
284	Xiaogongzi	V. vinifera			Eurasian
285	New Beichun	V. vinifera	24720	China	Eurasian
286	Neomat	V. vinifera	19835	Japan	Eurasian
287	Neo-Muscat	V. vinifera			Eurasian
288	Gloria Hungariae	V. vinifera	4830	Hungary	Eurasian
289	Showt Rose	V. vinifera			Eurasian
290	Muscat of Alexandria	V. vinifera	8241	Greece	Eurasian
291	Yaniu	V. vinifera			Eurasian
292	Yan NO.73	V. vinifera			Eurasian
293	V. yenshanensis NO.4	V. yenshanensis			East Asian
294	V. yenshanensis NO.1	V. yenshanensis			East Asian
295	Izu Nishiki (4N)	V. vinifera × V. labrusca		Japan	HYB
296	Italia	V. vinifera	5582	Italia	Eurasian
297	V. davidii	V. davidii			East Asian
298	Baby finger	V. vinifera	19840	Japan	Eurasian
299	V. thunbergii	V. thunbergii			East Asian
300	Yunibarasebun	V. vinifera			Eurasian
301	Superior Seedless	V. vinifera			Eurasian
302	Harata NO.314	V. vinifera			Eurasian
303	Zaomanao	V. vinifera	14161	China	Eurasian
304	Wasaineomasu	V. vinifera			Eurasian
305	Zaoyu	V. vinifera			Eurasian
306	Zexiang	V. vinifera	15980	China	Eurasian
307	Zana	V. vinifera	13384	Albania	Eurasian
308	Naganopapuru	V. vinifera × V. labrusca			HYB
309	V. palmata	V. palmata			Northern America
310	Zhao Pinghong	V. vinifera			Eurasian
311	Zhengguo Seedless	V. vinifera			Eurasian
312	Zhongzhouzaohong	V. vinifera			Eurasian
313	Zimeigui	V. vinifera			Eurasian
314	Zixiang Seedless	V. vinifera			Eurasian

## Sheet:  Table S2
	Table S2 The annotation of the 174464 SNPs
Num	Chr	PN40024 12X.v0 genome position	Type	Sequence	PN40024 12X V2 annotation	Type
1	1	11333	[T/C]	AACTCAGACTGATATTCTTGTTAGATTAACAGTCT[T/C]TACTATTTCGGAATGTTTCTTCTATAAACATTTGA	intron_variant	MODIFIER
2	1	13958	[A/G]	ACCATCCTTTTATTTGGGTCATGTAATCCTCTCAC[A/G]TTCTAAGATAAAATCCTAAGCTTCATAAGGGACCA	intron_variant	MODIFIER
3	1	16671	[G/A]	TACAAGAAAAACAATGGCAAGATTAGAAGGCACAC[G/A]GATCAATTCTAAAAACAAGCAAACAACCCCTCTAT	intron_variant	MODIFIER
4	1	24616	[A/G]	TTTTTCATATCATTCAATGACTTTGACACTTTGAC[A/G]TAGATTATTCAAGCTAGTTAGGTTTGATAGGGTTC	intron_variant	MODIFIER
5	1	24862	[T/G]	ACTTACTTACATTCATCTTTTTGTGCCTTAACAAC[T/G]TTAGGTTTCAAGGGCATTCCTTTCAATGTTATTCA	intron_variant	MODIFIER
6	1	24972	[G/A]	AGCAAAACTTGGGGCAAAGCTTTAGTCTCTTTTGT[G/A]TATGTTTTGATCTCAAAGGAGAGTAGAACCACATT	intron_variant	MODIFIER
7	1	25159	[G/C]	AGTACTAATGATAATGACATGATAAAACATTAGTA[G/C]TAATGACAATGACAATGACCCACTTCTACTTCAAT	intron_variant	MODIFIER
8	1	25311	[C/A]	AAACTGCATTTCTTTTTGCTCATATACACAATTGA[C/A]TGATTCACTAAATGAGGTTTTTTCTAATAGGCTCC	intron_variant	MODIFIER
9	1	25801	[C/G]	AAAATGAAGCCATCATCTCCAACTTTAGAAAACCA[C/G]TAAAGGTCTCCATCTCTAAAATGAACAAATAAAGA	intron_variant	MODIFIER
10	1	25871	[C/T]	AGAAAAATGATCTACTTGCCTTAACCTCTTGAACT[C/T]TGGAAAAAAAAACCACTAAGAAGTTCCATTTAGCA	intron_variant	MODIFIER
11	1	26594	[G/A]	TGAAGAAAAAACTAAAAGATGAACTGGAGGACAAG[G/A]ACACATCAGGAGTATATATGCTCCACTTGTGGGAA	missense_variant	MODERATE
12	1	26685	[A/T]	TTTTTTTAAGTTTTTAACTAGTACATACATCTGGA[A/T]TAATTACCTTATTCTGAAGGGAGCATTCCCTGATG	intron_variant	MODIFIER
13	1	27007	[A/G]	TTATTTTCTGATCAGTTCAGCTAGTGCAGGAATAA[A/G]TATTTTTTTCCCTGAAATTCCACAACAGCAAACCT	3_prime_UTR_variant	MODIFIER
14	1	27170	[G/A]	ACCATGAGTCCCTTTTGCCCTGTGGGACAGAATGG[G/A]ATGGACTGGGAAGGCTTTGGTAATCAACAGACGGT	3_prime_UTR_variant	MODIFIER
15	1	27242	[T/A]	AGGCAGTAACAATCTTTATTTTAATAGTGATGCTC[T/A]TAAATTACTTGCAGGGAACCCTTCATTTCATCTTA	3_prime_UTR_variant	MODIFIER
16	1	28054	[T/C]	CATCCAAATCCCAAGTATGAGTCTTCTATAAACAT[T/C]ATAACCACATGATATTAAAATATGTACATATATTC	downstream_gene_variant	MODIFIER
17	1	28416	[T/C]	GTGTAAAAGATCTTGTAGGCTCAATAGTCTTTTGC[T/C]TGGTGGTTTTTTTCAAATCTTGATGTGGAAAAGTG	upstream_gene_variant	MODIFIER
18	1	28679	[A/G]	TTTCAATTAATCAATTAGTTTAATTTAGAGAGATC[A/G]TTTACAAGAAATTTCTTTGCAATTATTATAATGAA	upstream_gene_variant	MODIFIER
19	1	29488	[G/A]	ACACCACTTGTTGGATGATGGCCGGAAGCCAATGT[G/A]AACGGAACCATCTCAGGTTCGAAAATACAGAAATT	upstream_gene_variant	MODIFIER
20	1	29853	[G/A]	TATTTCATTCCCACTGTACCATTAGAGCATTCAGA[G/A]GACATCCCCAACTTTAATACCACAATTTCATTGAT	upstream_gene_variant	MODIFIER
21	1	31660	[G/A]	GTTGATAAGGAGTTGTGGTGGTAATGGCAGGAGGG[G/A]CATGGAGTTGAATAGGTGATACTCCTCATTTTCAT	upstream_gene_variant	MODIFIER
22	1	31990	[A/G]	CTTCACTGGACTTACACCTGGTCCTATAGCTCCAC[A/G]AACATTGGAGTGGTTATTAAATAAGCTGGCCGAAC	upstream_gene_variant	MODIFIER
23	1	32068	[A/G]	GTGAGCGCACTTTAGCAGCCACCCAAGGGGTTGTT[A/G]TTTGTTAAGATGCGCGCTTGTTCTTGGGAACTTTC	upstream_gene_variant	MODIFIER
24	1	33358	[A/G]	CTTACCTTCTTGTCAGGGTTGTAATTGATAATGAA[A/G]CCTGCAAGAATGCTAGTGTGATACGGGTCTGCTTT	missense_variant	MODERATE
25	1	33493	[T/C]	GGTAGTTACTTCCATTTTATGAGGCAGGTGGACAG[T/C]GCAAACAAACATGGAATACTTCTCGAAGTTGTACA	synonymous_variant	LOW
26	1	33809	[T/G]	ATTAATTGGTTATCCATGTGAATTTACTTTAGTCA[T/G]TCTCTGCTTTTGGGTTAATACCCATCTGATTTCCT	intron_variant	MODIFIER
27	1	34785	[T/A]	CACAACAATGCCTTTTGTTTCCACTTGCCACTGGT[T/A]TACAAGAATGGTGTATTTGGGCATATTGATAGTTG	intron_variant	MODIFIER
28	1	36366	[T/G]	TCACATGTCGGTAGCCATGACTTTAATTATTAAGT[T/G]TTACCTGTACTGGATTCGAATCTTCAGCGTTGCTG	downstream_gene_variant	MODIFIER
29	1	38247	[C/T]	TTTTAGTTGGGAGACATTATTCCTAAGTTTTACTT[C/T]CCAATAACAACATTGATTTTCACCTCCACAATGTA	downstream_gene_variant	MODIFIER
30	1	38386	[G/A]	TTTAACTCAAAGAATACAAAGACAAACTTTTAAGC[G/A]TTTCTGGACATAGGGAAAGCTAAAATAGGCTTTTC	downstream_gene_variant	MODIFIER
31	1	42318	[A/C]	ATCGTTACCTATGTTGTCCTATTGATTACACAATA[A/C]TATTAGGTTTTCACTAGGAAATAAGACATAAAATT	downstream_gene_variant	MODIFIER
32	1	42575	[C/T]	CATTCATGAATTCATTCTATCACGGTACTAAAGAT[C/T]CCATTCCTCTTCTTTCTCCACTTGTGTTGCCTTCT	downstream_gene_variant	MODIFIER
33	1	42725	[C/A]	AATGTACGCGGTCAATCTTTCTTATAATTGTATTA[C/A]ATGTGCATTTGGGGTGTAAATGAACTAGATTTCCT	downstream_gene_variant	MODIFIER
34	1	42764	[G/C]	TGCATTTGGGGTGTAAATGAACTAGATTTCCTTCT[G/C]TTTCAGATTATAGATTTGGCATTTCAACTTTTCAT	downstream_gene_variant	MODIFIER
35	1	42856	[T/C]	TCTATTTTAAGCTTACCGTTTGCTGTCGCTAGAAT[T/C]ACACAAATCCTGCAAAGCTCCATAGCAAATTTATT	downstream_gene_variant	MODIFIER
36	1	43504	[A/G]	TTTTTGTGTACTCTTCACTGTAACTAACCTTCTCA[A/G]GAAAGCAATTATTGCTTAGAAAATTAACCTGGAAA	downstream_gene_variant	MODIFIER
37	1	43831	[T/C]	CTTGGTAACTGGTAATTCATTATTTAGAGACACTT[T/C]AGAATAAACTAAATTGTAAACAAAGAGAATAAGAA	upstream_gene_variant	MODIFIER
38	1	45708	[C/T]	ATTTGTAGAATGGTCAAAGCATTCTTTTTCAATGG[C/T]CATATGCTCAAAGAGATAAATTAGACTTTTATCAC	upstream_gene_variant	MODIFIER
39	1	45995	[A/G]	GAAAAAAGGCAAATCCGGATATGATAGGCTTGAAT[A/G]GGGTTTTATTAGGGTAATTCTATTCAAAATGAGCT	upstream_gene_variant	MODIFIER
40	1	46038	[G/T]	ATTAGGGTAATTCTATTCAAAATGAGCTTTCACCT[G/T]AAATGGATTGAATGGGTTATAGAAAATATTTCTAG	upstream_gene_variant	MODIFIER
41	1	46261	[C/T]	TCCTAACTCATTGAAATGGACCTAAAATTCCCTTA[C/T]TTAAGTTTATAGATGATTGTATCATCTTTGTTAAA	upstream_gene_variant	MODIFIER
42	1	46809	[C/T]	TTGCAGGATCGGCCCTCAACCTAAGTCCATGCTAC[C/T]TCATAGGTTTGAGGTAGGAGTACTGCTATAAATTT	synonymous_variant	LOW
43	1	46984	[A/C]	GCTTCATCATAGATGTGTAGGAACCAGTTATTACA[A/C]GATCAGTGACAACAAAACCATCATATTCTTGGATG	missense_variant	MODERATE
44	1	47099	[A/G]	TTTCTTTGTCTGGAAGATTTTTGTTCTAACTGAAC[A/G]TCTTTTCTGAGTGTAGTTTAGAATTGGAGTGCTGG	missense_variant	MODERATE
45	1	49291	[T/A]	TTTGTGTTTTGTTTTTTGAAACATAAAATGCTTTC[T/A]TCAATTCAATGGAGTAGTTTTATTAAGCTCTGTCA	upstream_gene_variant	MODIFIER
46	1	49506	[T/C]	TATCACAATCTGTGTTCTAAAAATTGGTCTTTTGG[T/C]TATTTGTGCTTTCAAAACTTATTTGGAAAACAAGG	upstream_gene_variant	MODIFIER
47	1	50366	[C/G]	GTAGGACTGACATTGTGGAATTCATGGTATTTCTA[C/G]TACAGGATTTAGTAGCTTGGATATCTTCCATGAAT	upstream_gene_variant	MODIFIER
48	1	53240	[G/A]	AAATATTTATATTATGATCAAACTGAATTACATGC[G/A]TAAAATATTAGAAGAATCTAAATGGATATATCTGT	downstream_gene_variant	MODIFIER
49	1	53279	[G/A]	AATATTAGAAGAATCTAAATGGATATATCTGTTTC[G/A]TATCGATCATTTTAAGCTAATTTGGGAATGGGAAT	downstream_gene_variant	MODIFIER
50	1	54352	[T/C]	AGTGCATTTATCGTATAATACAGAGGGTCATGTTG[T/C]CAATCCTTGCAAGCAATGGAGCTGTCAAGGCAGAC	downstream_gene_variant	MODIFIER
51	1	54609	[T/C]	TGTGGTTGAATTTGAATGGTGATTAATGGAGATTG[T/C]GAATAACAAATTGGGCCTCTGATAAACCTGAATGC	downstream_gene_variant	MODIFIER
52	1	54738	[G/T]	CAATCCAACCAACTTCCAGACAAGGAATGTGGCTT[G/T]AGAGGAGGAAGCATCCCTAACAAAATGATGAGAAA	downstream_gene_variant	MODIFIER
53	1	57114	[T/C]	GGTTGTTTTTGGCTCCTTTTAACACTCATTGTATA[T/C]GGTGCAAGTTTCATGGTCTTTCTACCTTAGCGCTT	downstream_gene_variant	MODIFIER
54	1	57856	[C/G]	AAAGTCAATGTATTTTTGCTGTGTCCAAACATGTG[C/G]TACTAGCAGTTGGCTTGGATCGGGTAAGTTATTTT	3_prime_UTR_variant	MODIFIER
55	1	57947	[C/T]	AATTAAGTAGACCAATTTCGTTGGTACCAACACCC[C/T]CATTTATTAAATTTGTAATATGGCAGTGTGACATG	3_prime_UTR_variant	MODIFIER
56	1	58013	[A/G]	ACATGCTTGGGCTGTATGATAATTGAGTAGATTCC[A/G]AAGTACATTTATGTCATGGATTCCTTTTTACCTAT	3_prime_UTR_variant	MODIFIER
57	1	93378	[C/T]	TTACCTTAACCTTGAAGACTGCAGAAGCAAAGTAT[C/T]ACAAACATTAAAAAGCCAGTTTCATCTCCTTCTCT	3_prime_UTR_variant	MODIFIER
58	1	95000	[T/G]	AGCTCTCTTACTGTCTCAAAATAGCCAAGACAATT[T/G]ACTAGAGGCAAAACAAAGTCAGCCAATAGCAAGCA	intron_variant	MODIFIER
59	1	95266	[T/C]	CCTTTCTTTCTTTGTATCTAACTTTCAATTCAAAA[T/C]ATCATATATCTTTAAATTGAGAATCACTTATCATC	intron_variant	MODIFIER
60	1	95319	[C/T]	TGAGAATCACTTATCATCTCCTTAGCTTCTTCTTT[C/T]AGCCAATATGTATACTTTTAAAGAGTTCTTCATCC	intron_variant	MODIFIER
61	1	95690	[A/T]	TCTTTTAGAAGGATAGTAGGAGGATTCTCCTTTCA[A/T]TTTCTTGATTTGAACTGAAAATTAGGTAATCATGA	intron_variant	MODIFIER
62	1	97758	[G/A]	GAATTCGATGAATTATCTCAACAATGTCAGAATCA[G/A]AACAATTCTCCAACAACATGAACAATTCTTCCAAA	missense_variant	MODERATE
63	1	98033	[G/A]	TCTTCCTCACCTTCCAAATCTGTACTAAGTTTGTC[G/A]TCATCACTCTGTTCCCAGTCCTTCAAGGAAGAAGT	synonymous_variant	LOW
64	1	98281	[T/C]	ATCACCAAGATCATCCCCAGAAATAGATCTTAGCC[T/C]CTGGTTAGATGCTTCAACAGCATCTTCACGTGAAT	missense_variant	MODERATE
65	1	98391	[C/T]	TCTTCTGACGCTCTTCCTGAAATTCCAACCATTAT[C/T]AAATAATTAAGTATTTAAAGTTTAAAATTATAATG	intron_variant	MODIFIER
66	1	98662	[T/C]	TCAATGTGTGAAATTGATGCATAAAATCTAATCAT[T/C]AAATTGAGAAAAAGAAATTGCCACTTAGAAATCAG	intron_variant	MODIFIER
67	1	101862	[C/A]	GTTAACTGACAAGGTACAGCTTCACTAATTGACAG[C/A]TGTTCATTAGTTGTGCAGATCACAGGAAATCATAC	upstream_gene_variant	MODIFIER
68	1	101882	[T/G]	TTCACTAATTGACAGCTGTTCATTAGTTGTGCAGA[T/G]CACAGGAAATCATACATGAGAACACCTTAACAGCA	upstream_gene_variant	MODIFIER
69	1	101924	[C/A]	AAATCATACATGAGAACACCTTAACAGCAGAGATT[C/A]AGTAGAACAGCCTTTAATCACCCAGATAAATAAAC	upstream_gene_variant	MODIFIER
70	1	102017	[G/A]	CATTAGCTTTTTTTTATAGGCCTGATGATACATTA[G/A]TTTAATCACATAAAGGAAGAAAAGATGGAAAATAT	upstream_gene_variant	MODIFIER
71	1	102506	[A/T]	TTATTTGTTCACTTGATATTGTCATACCAATTCAT[A/T]TTTACTCAAATGTTAGCACATAAACTTCTGCTTGT	upstream_gene_variant	MODIFIER
72	1	102546	[G/C]	CTCAAATGTTAGCACATAAACTTCTGCTTGTATGG[G/C]TTATTCTCTTAATCATCTTAACCTCCCCAATCCAA	upstream_gene_variant	MODIFIER
73	1	102667	[A/C]	ATTGGCTAATTATAAAGGTATTGACTAATTTTCTT[A/C]TTCTTTGAAATCCAAAATATATGCTTTCGGCATTA	upstream_gene_variant	MODIFIER
74	1	104136	[T/G]	CCTTTTGATTTTTGCCTCCAAGAAGTCCCTGCCAT[T/G]CTTGCCCACTTACAATCTTCCACTGCCTTTCTTCT	upstream_gene_variant	MODIFIER
75	1	104652	[G/A]	AGAAGTGGGTATAAATGGAAGATAAGAGCATATTT[G/A]GCTTTGTATTTATGGGCATTTTTGCTGTTAAAAAA	upstream_gene_variant	MODIFIER
76	1	105192	[T/A]	ATCTGTTTTTCTCAAAAAGGAACATGACAATTGCA[T/A]ATGGAAACCTCCTAAATTACATAATGAGTTCCGCA	upstream_gene_variant	MODIFIER
77	1	105310	[T/A]	CTTAAAATCAATTCTCTTCATTATACTAAGAATAA[T/A]GATAAGGGAAAAGCTTCAATTACTTCCTAAGACAT	upstream_gene_variant	MODIFIER
78	1	105731	[C/A]	GATAAAAACAAAAAAGGTAAATTAACAGTGGACTT[C/A]AGCCACCCTCTTTTATATCAAATTCAACATTAAGT	downstream_gene_variant	MODIFIER
79	1	106123	[T/C]	TTATAGGACCGATAATATGGAAGAACAGATAACCT[T/C]CCCAAAGACGAACATCCCAAGACACTAATAGCTTA	downstream_gene_variant	MODIFIER
80	1	106682	[A/G]	ACTCCTTCAATTTCAAATTCATCTTCTTCTCCATC[A/G]GATAAATTATATTTGCTTTTCTTCTTCAGTTTCAA	synonymous_variant	LOW
81	1	108359	[C/T]	AGGAGCATGCACTTCATTATTGAAAGGGAAAGGGA[C/T]CAAACCAATTGAGAACTAGCTAAGATGTAGCATTA	upstream_gene_variant	MODIFIER
82	1	109327	[A/G]	ATTATTTACAAACAAATATTACACAATTAACAACC[A/G]CAAACAGTAGAGCATATGAAGATGGGCATGCCCTT	3_prime_UTR_variant	MODIFIER
83	1	109738	[T/C]	AATTAACATGTAAGATATAAAGCAAAAGAGGAGCA[T/C]CATTTTCACCAAGGATTGGATCAATTGGTTCCAGT	missense_variant	MODERATE
84	1	110238	[C/T]	ATAGACGGAGAGCGGACTCGAACAAGAGGCCTTAT[C/T]CGATTTAAGCAGAAACTGGGCAATCTAGCTCCAGT	synonymous_variant	LOW
85	1	112251	[A/C]	CTAATTTGTGGATGGGGTCCATGTTTACCTAGATT[A/C]TCTTCAAACGAATCACATATTTGAATTTTAGTCAT	upstream_gene_variant	MODIFIER
86	1	116430	[C/T]	TGATATTCGGGATATCCACTCTTTTGCTTTATTTT[C/T]GGAGAAAAAGAAGTCTCAGACGATGTTTCTAGTAT	upstream_gene_variant	MODIFIER
87	1	116573	[A/C]	GTTTTGTTTTTCCTCTACCACCAAACGAAGCCTTA[A/C]TCCCTTTTCTGGGTTTGTTTGTTTCTCCACGATAT	upstream_gene_variant	MODIFIER
88	1	117220	[G/T]	GAAATTATAATTAAGAATGATCAGATGAGGGGAAT[G/T]TAAAGCCCAAAAAAGGAAGAGGAAATAGGGAGACC	intron_variant	MODIFIER
89	1	117294	[T/C]	TGCAAAACAGTGCCCAAAGAAAATAGAAAATGGCT[T/C]CATGGAAGTAACTCTTTTTTCCGTCTCCAGGATAC	intron_variant	MODIFIER
90	1	117734	[G/A]	GGGTTTGTGTCCTTGCTCCTGCTGGATCACTATCT[G/A]CTTAAATTCTTGGAATCTAGAGAATTTGGTCGTTG	intron_variant	MODIFIER
91	1	118080	[A/T]	TTCCAATTTGCAACTGGGTGGACGAACCACAAGCC[A/T]TGAGAAAGGACCTTGTCATTTGCTGAAAGATTCTG	intron_variant	MODIFIER
92	1	119354	[A/G]	TTCTTCCTTAAGTGACCTTATTGTCACATGATCTA[A/G]AACTTTTGGGTGACTGTAAAATCATTTTGGAGTTG	downstream_gene_variant	MODIFIER
93	1	120142	[A/G]	ACATGGAGTGGTATCGGTATCAGACATGCTCCCCC[A/G]CTGATGATAGAATGATCTTCCTACTGTTGCTAGTC	downstream_gene_variant	MODIFIER
94	1	120199	[T/C]	TACTGTTGCTAGTCGTTTGAATCAGAATATAATTA[T/C]AAAAGATTCCCAAGGGTTTGACATATTGAAGAGAG	downstream_gene_variant	MODIFIER
95	1	149292	[T/C]	GGCTGAAAAAACCAGCACATTCAGTTGGACTCACC[T/C]ACAGTTAATCATGATATTTGGCTACCAGTTCATGC	downstream_gene_variant	MODIFIER
96	1	149318	[C/A]	GGACTCACCTACAGTTAATCATGATATTTGGCTAC[C/A]AGTTCATGCAAATGATCCAAACCTGCTAGTCTTGA	downstream_gene_variant	MODIFIER
97	1	149613	[C/T]	AAGTCAAAAGCATCTTGGGTTAGTATGTTGGTACG[C/T]TTTTTTTCTTGGTCATGAAAGCAAACTCTTAGAAA	downstream_gene_variant	MODIFIER
98	1	149752	[C/T]	TATTATGCATCCATGGAAAAGCAGTGTGTAACATG[C/T]ATGGTTCGACAAATGCTTACACCCATGGATAAAAG	downstream_gene_variant	MODIFIER
99	1	150295	[T/A]	AAAAACTAATAAACAAATACCACTGAATTGGGGAA[T/A]CTACAAATCTACAAGAGTTGAAGGTGTTGCAGTAC	downstream_gene_variant	MODIFIER
100	1	154951	[A/G]	TAGACCTTGACATGAGAAGAGTTGGTCAACTATAC[A/G]TTATTGGACTTCAAAGGTAGCCTAAATTATGCATA	intron_variant	MODIFIER
101	1	155128	[T/C]	ACTTTGTCTGCCCATCAAAAAAGATAAGTCACAAT[T/C]AATGGGCAATCAGTTTTAGGGTTAAGTTGTTCTTA	intron_variant	MODIFIER
102	1	155679	[A/C]	AGGGACCAGTTTCCCTGTAACATTTTTAACATAGT[A/C]CACAAGAACTGATTAGAACACTGACCACAAATAGA	intron_variant	MODIFIER
103	1	155833	[C/T]	TATGCCATATGACAATTGGTAGGCTGATGGTACGG[C/T]ATACCTGTGATTCAGGATCAGTTGCAGTCAGCTGC	splice_region_variant&intron_variant	LOW
104	1	156092	[G/C]	ATTGATCTTGTTATGTTCCAAAGCCTGCAGTACAA[G/C]TTTATGAAATGATACATACATCCCATAGGGGCCTT	intron_variant	MODIFIER
105	1	156268	[A/T]	GGTTATTTAAGAAGGATCACAACTAGTGAGACGTA[A/T]TTAAAATCAATTAAGAACCTACCACAACCATATAA	intron_variant	MODIFIER
106	1	156307	[C/T]	AAATCAATTAAGAACCTACCACAACCATATAAGTT[C/T]CTTCTATTGTTCCATATCTGGAAAAGTATGAAAAT	intron_variant	MODIFIER
107	1	156410	[G/A]	CCAGAGCCATAAGTTCCTTCTATTATCCCATACCT[G/A]GAACTAACAAGGCATCTCTCGAAGTCATAGTAATG	intron_variant	MODIFIER
108	1	156465	[G/T]	CGAAGTCATAGTAATGCTACGTATGTATTTAAGAA[G/T]AGCCTACATAATACCCATGATAATATTATCGAGAC	intron_variant	MODIFIER
109	1	157473	[G/A]	ATCTCCAAAAGTGGAAACAATGAAGTGTTTGAATA[G/A]TTTCATTTCTAGGAAATCTACTAGAAGGTGAATAA	intron_variant	MODIFIER
110	1	157558	[T/C]	AGCACATAGGGGTGTCACGGTATGCAGTAATTGTT[T/C]GAAAGTTCATGTTGTGGACCTAGGATTGGAAATAG	intron_variant	MODIFIER
111	1	158086	[C/A]	TTCCTATCCATGGATGTAAGTTTGATTAATCAAAC[C/A]ATATTAAAACCTTGATAACCTTTATCTGTGGATTT	intron_variant	MODIFIER
112	1	158137	[A/G]	TAACCTTTATCTGTGGATTTCTTTTATCTTCATGT[A/G]ATGCATATGTCATCAACAAATTATTATTGATTTAC	intron_variant	MODIFIER
113	1	160114	[A/G]	GAAGTGAGGATAGGTGGCTAATTAGATTAGATAGC[A/G]TATATAAGGAGCTGCAAGGCTTGAATTTGAAAGGA	intron_variant	MODIFIER
114	1	160161	[G/A]	CTGCAAGGCTTGAATTTGAAAGGAGAGAACTAAGG[G/A]ATTAATGGAACTGTTCACTGTTCCTGAAGGCACTT	intron_variant	MODIFIER
115	1	160744	[A/G]	CTTTCTCCATAAGGAGTATGCTCCATCCCAGTCCA[A/G]GTAACAATATCATTCTGTTGATACAATTTATTTAC	intron_variant	MODIFIER
116	1	160821	[G/A]	TAGAAAGACATCTCTAAGGATCCTTCAAAAGTAGA[G/A]TCTACATGATTCCCTTGATAGAGAATAGCATTGTT	intron_variant	MODIFIER
117	1	161479	[G/T]	GAGTCTAATTTTCTTGTTAGTAACGTTGTGTTGGA[G/T]TCTTAAATTTAGTTGACAATTTTTTCTAATAGGCA	intron_variant	MODIFIER
118	1	161507	[A/G]	TGTTGGAGTCTTAAATTTAGTTGACAATTTTTTCT[A/G]ATAGGCAAAATCAATTATTTTAAAAGCGTTTGAAA	intron_variant	MODIFIER
119	1	165831	[C/T]	AGGAAAGAAGACCTAGTTGTACTTCACATACAAGC[C/T]TAGTAAGTTCCAAGCTTTCTACTTTAGATTCTCTA	intron_variant	MODIFIER
120	1	166109	[A/G]	AAGAGTATCATAGTTAGGGAAGTATATTTGTTCCT[A/G]ACTTTAAGACTTGGAATCTTTATTTTAAGGGGAAT	intron_variant	MODIFIER
121	1	167112	[T/C]	TTTTACTATATTGAATTCCAATGTTATTCTAAAGG[T/C]TATCAAGTGAATTAACATTGTTTGTGTTAGAATTT	intron_variant	MODIFIER
122	1	167292	[A/T]	AATAGCCTAAGAAAAAAGAAAACCTATCAAACACT[A/T]TAAGTTAGTTCTCCTTTCTTTATCCCATTTATGCA	intron_variant	MODIFIER
123	1	169174	[A/T]	CATCCCAAGACAAATTTGGACTTCATCATATTCAA[A/T]TTTGGGTTGTTCAAACATGTAAAATTTAAAGTAAA	intron_variant	MODIFIER
124	1	170338	[C/T]	TCTGGAGAAAAAAATGGATATAATGTTTGGTGTAC[C/T]TAGATGATGACTCTTTTTATCTACCAAGATTTGTG	intron_variant	MODIFIER
125	1	172060	[T/C]	AAAATATGCCAAAAGCTAAGAGTCTTCCAAATTGT[T/C]CTAGGCCAAACAACTTACCTTCTTATAGGGGAGTC	intron_variant	MODIFIER
126	1	172351	[A/C]	TGAGAAAAATGCCTAGAATTGGGAACTACAAAATT[A/C]TCTGGGTGCACTTCTGAAAATTGATAAGTTGGAAG	intron_variant	MODIFIER
127	1	172630	[T/A]	TCATTTGCCTATATATATGCTGATGAATTGATTTA[T/A]ACTGGTCATTGTGTTGTGTTAGTGGAGGAATTTAA	intron_variant	MODIFIER
128	1	173303	[C/A]	AAAATTGTGCATTGTGAAAATCAGTCCACAATTGC[C/A]ATAGCAAAGAATTTAGTATTTCATGAATGCACAAG	intron_variant	MODIFIER
129	1	173514	[G/A]	ATGTTGGGACCCCTTAAATTTCAGCATTAAGGGAG[G/A]AGTGTTGAGATTAATGTTGAAATGTAGTCCTATGA	intron_variant	MODIFIER
130	1	173555	[G/A]	TGAGATTAATGTTGAAATGTAGTCCTATGATATTG[G/A]TCAGTCATGAAATTATTTAAATATTACATTGAGTC	intron_variant	MODIFIER
131	1	173577	[T/C]	TCCTATGATATTGGTCAGTCATGAAATTATTTAAA[T/C]ATTACATTGAGTCAAATATGTTACAGCATGGATCC	intron_variant	MODIFIER
132	1	174437	[G/C]	CCCTATTCTTTACAGTTGCACCAGAGTAGGGAATC[G/C]ACACTGAGTAAGATCAACTGCGTAATGGCTTAGAT	intron_variant	MODIFIER
133	1	174814	[G/C]	AAAAAAAAAAAAAGGGGACAAGATTTAGATCAGGA[G/C]AAAGGCTATATATGTATGAATGATAACAAGTTTTT	intron_variant	MODIFIER
134	1	175311	[C/T]	CGATTGATCTTGTTCTCTATGCGCTTCAGCTGAAC[C/T]CTACCTCTTCCCATCTTTTGGTTTTGCGTTTTTTT	synonymous_variant	LOW
135	1	175943	[G/T]	GTGACTCCCTCTCTGAATTATTAACGTCGATTACT[G/T]TGACTTGACATGCCCCACTCTTTTTTTTCTTTTCC	upstream_gene_variant	MODIFIER
136	1	182184	[T/C]	ACTCCTTTCATTCTTACATATTCAAAATTAAAGAC[T/C]TATACACCATAAATACATCGAGTGAAACTATTTTT	intergenic_region	MODIFIER
137	1	182338	[C/T]	TGGAATATGAACCAATTGAAGCTACTTTTAATTTC[C/T]AAGGATCGTATTCCATGCACAGTCATTTAATTGTG	intergenic_region	MODIFIER
138	1	183767	[G/A]	TTAAGAAATACCTCCTTGAAAGAATAAAAAACATT[G/A]ATACCTTGGTCCCATTTTCTCATCTTAGCTGAAAT	intergenic_region	MODIFIER
139	1	183922	[T/G]	TACATCTTCACGAGAAATATACAAAGCCTAGCTCG[T/G]CACTTGTCAGCGTCTAGCAGAGGCGCCATGCCAAC	intergenic_region	MODIFIER
140	1	184727	[C/T]	TTCTTTAGCAATGCCCTTGATAGTTTGCATAAATT[C/T]TGCAACTATCATATTATCCTTCATGAATTTAGTAA	intergenic_region	MODIFIER
141	1	185198	[T/C]	AAGCACAACAATGGAGGAAAGATGTTGTATATTCA[T/C]ATTGATTAATTGGGTATATATATAGAATTGTAGAG	intergenic_region	MODIFIER
142	1	191545	[A/C]	TTGAGATAATTAAGCGCACTAATAGTATCACATGC[A/C]AATAGCATTCTAAATTGCCTTTAGCTTAGTTTGAT	downstream_gene_variant	MODIFIER
143	1	191704	[C/T]	CAAAAAGCCTTAAAAGTCATTCATGAAATCGTGGA[C/T]GGTTTGACAAGATATGCATGGTGGTGACTGGTGAA	downstream_gene_variant	MODIFIER
144	1	191747	[A/C]	CAAGATATGCATGGTGGTGACTGGTGAAGCAATTT[A/C]GAGACTTCATGCATCCCCCCATCAAGAAACAAATA	downstream_gene_variant	MODIFIER
145	1	191772	[A/G]	GAAGCAATTTAGAGACTTCATGCATCCCCCCATCA[A/G]GAAACAAATACAACACAATATCAATTCTCATATAG	downstream_gene_variant	MODIFIER
146	1	192172	[T/C]	TTAAGCACCGCTGAAAAGGGGAAAGGAGCATATGT[T/C]AAATAATGAATGTTGATGTTTGAGCATCCAGTCTG	downstream_gene_variant	MODIFIER
147	1	193125	[A/T]	ATCAAGGATGGGTGAGTGGGTGGCTGCTCCAGTTA[A/T]AGTACCATTTACATGTCTGCTCTTCAATTGTCAAA	downstream_gene_variant	MODIFIER
148	1	193177	[C/T]	CTGCTCTTCAATTGTCAAAAAGGAAATTCAAATTG[C/T]TTACCAAAAGAGATTCTTTTGCTTTCTCCATCTTT	downstream_gene_variant	MODIFIER
149	1	193325	[T/C]	AGAACAAAGGACCCACAAGAGCACAACCAGACCAA[T/C]GTCCTCATCAAAACACAAAAGTTTCACAGCCCTGA	downstream_gene_variant	MODIFIER
150	1	193610	[A/G]	AATGACGAGAAATTCTGTCAACAAAGCAGAAGGAG[A/G]GAGGACCACAACAACTGTGAAATGGAGGATGGCAT	downstream_gene_variant	MODIFIER
151	1	193646	[G/A]	GAGGACCACAACAACTGTGAAATGGAGGATGGCAT[G/A]TCCAATTTCATTTGAAATCACGAGTTTGAAAGAGA	downstream_gene_variant	MODIFIER
152	1	193759	[T/C]	TTTGTGGGATCTAGTTATTTTATCCTTTACGTTTG[T/C]CACAAACAACTTGACCACTTGGCTCAATCAATCTT	downstream_gene_variant	MODIFIER
153	1	193786	[A/G]	TACGTTTGTCACAAACAACTTGACCACTTGGCTCA[A/G]TCAATCTTGGCTCATCAGCCACATACTTTATGGTT	downstream_gene_variant	MODIFIER
154	1	194899	[C/T]	GAATACTAGTGCTGGACAGTTTGGGGATGATCAGT[C/T]ATTTATGAGAACTTAAGTTGGACAACTGAAGAAAC	3_prime_UTR_variant	MODIFIER
155	1	196112	[T/C]	TGTGGTGGATTAATGTCAAACCTAAATAGGAGACC[T/C]ACAGGTTAAACTGGGATGTGTTTCCAGCAATGGCT	downstream_gene_variant	MODIFIER
156	1	196518	[C/T]	TTTCCTACTAACTCTGGGTTTGTTTCAAATACATC[C/T]TTCTTTATTCTTGATGACTCCTTAGGTCTGTTCCC	downstream_gene_variant	MODIFIER
157	1	196881	[T/C]	ATTCGTTTAGAAATAACCAATTCATAAAGTGGTTG[T/C]AGTATTGCAAGAGGGACTATGGCGAATCCAGATGT	downstream_gene_variant	MODIFIER
158	1	196958	[T/A]	GGTGTATTGGGATTTGTGATGAATGTAGAGGACAA[T/A]CATCTTTTTTATTTGTCTAAAATCCTTGGAATTCA	downstream_gene_variant	MODIFIER
159	1	197272	[A/C]	TGGCAGTTAAGGTAGGTAACTTGGGACAGCGACTA[A/C]AAAAAAGGTTTGAGACATTGTAGGAGGGCTTGGCT	downstream_gene_variant	MODIFIER
160	1	198426	[T/G]	TAACCCAAAGATAGTTGAGGTTTAAGCTTCAAACA[T/G]TGAAAGGATTTTAATGGGTTTTGGGCTATTATGAG	downstream_gene_variant	MODIFIER
161	1	198662	[T/C]	TGAATTGTAGTTGGTATAATAAAGACTGCTATTGG[T/C]ATTCCGTGATGTAGGTGGAAGTCTGAAATGTAGTT	downstream_gene_variant	MODIFIER
162	1	199626	[C/T]	TTTTTTTTTTTCAATTCACAATGTTGCAGTGCAAG[C/T]GATACACCATGGTGGCTTTACCTCTGAGTTCGTTG	intron_variant	MODIFIER
163	1	200245	[T/C]	TTAGCGTTCAATTTAGGCATGTGAAAAACAATCAG[T/C]GACACTTTGCATATGCATCAAAAAATTGTCCTGTC	intron_variant	MODIFIER
164	1	200298	[T/A]	TCAAAAAATTGTCCTGTCTTTTCTGCATGTGATGG[T/A]GATTAAGCCACGTGGAACCAAGAATTAAACCATGA	intron_variant	MODIFIER
165	1	200413	[T/C]	ATCACTGTCTGGATATTTGAAGATTCTCTATACAG[T/C]CTTTTGCTCCATATCTAAGGTTTTTACCTCTAAAA	intron_variant	MODIFIER
166	1	200457	[A/G]	CCATATCTAAGGTTTTTACCTCTAAAATTTGTACC[A/G]TATCTTAGTTCTATTTTCTCACATTGATATGATTT	intron_variant	MODIFIER
167	1	200591	[C/A]	CAGGTATTTATGTCAAGGGAAATATAAGGCTAGTT[C/A]CTCAATCATGTGACAGATATCTTAAACCTAAAGGA	intron_variant	MODIFIER
168	1	201597	[G/T]	CTGAGGAAGGGTGTTATCGCTTCTCTAACGCACCA[G/T]AGGGGGGTGTTTTTGGCCTATATGCTTTAATTCCT	intron_variant	MODIFIER
169	1	201639	[T/A]	GTGTTTTTGGCCTATATGCTTTAATTCCTTGATGG[T/A]AGCTATTAGACTTGTCAACTTCATTCTACAAATTG	intron_variant	MODIFIER
170	1	201831	[A/C]	TCATTCAAAACTTAAACGTATGAATTGCTTTGATC[A/C]TGTGACCATATCAAATGAAACAAATTCTAGAACCC	intron_variant	MODIFIER
171	1	204297	[A/G]	AATCTAATCATCATGAAGATATGAAGTCTCCTTCA[A/G]TGGGTGCACAGGTAACATGAAGCAACCTAAACTTG	intron_variant	MODIFIER
172	1	206607	[T/G]	AGTTGTTTTATTACCATGGTGACTGCTGTGATTGC[T/G]GTATATGATGAGCAACCTCAAACATCACAAACAGC	5_prime_UTR_variant	MODIFIER
173	1	208933	[C/G]	TGTGTCGATTTCTCATTCGCCACCTCTCTTCACTT[C/G]TGTCGATTTCCCATTCGCCACCTTTCCTCACTTGT	upstream_gene_variant	MODIFIER
174	1	210091	[G/A]	ATCGCAATCCAACATGCTAGGATGTTGACTAATAT[G/A]GTAAAGATAATTAAAACTTGAGAATAAGCAATGAG	upstream_gene_variant	MODIFIER
175	1	215646	[T/A]	CACGTACGTTTAGAGAGCTTCGTTTTATGGTACTC[T/A]AAAGGGGTGGGAGACAAAGCTGATTAAAACAGAGG	intergenic_region	MODIFIER
176	1	217061	[T/C]	AAGTGTTCGATAGCCATTGGCACGGCATTCTGATC[T/C]TAACAGGCTGCCTAACAACCCAAATTCATGTGGCC	upstream_gene_variant	MODIFIER
177	1	217575	[A/T]	AAGACTTGAGCAGTGCCTTCACAACCACAAGGCCT[A/T]CTCTGAGTATGCAACAATTTATGCGCTCTAACTCA	upstream_gene_variant	MODIFIER
178	1	217990	[G/A]	AGGAACATCAAGAAATGGCGCTCATCTTTTGATGG[G/A]CCAAACCCAATATCTCGTAAGAAAGCTGTTTTACA	upstream_gene_variant	MODIFIER
179	1	218029	[A/C]	AACCCAATATCTCGTAAGAAAGCTGTTTTACACTA[A/C]CAACATATCTAGCTTACTTGTTTACACATAAAAGA	upstream_gene_variant	MODIFIER
180	1	218067	[T/C]	ACATATCTAGCTTACTTGTTTACACATAAAAGAAG[T/C]CCTTGCAACACAATCATGTCTCGTAGCTTTGGTGG	upstream_gene_variant	MODIFIER
181	1	220618	[A/T]	CTCTATCTAAGTAAAGCACAAATTCACATCAATCC[A/T]TGTGGGTCTCTAGTCTCTCTCTGAAATACTTGTAT	upstream_gene_variant	MODIFIER
182	1	220650	[G/A]	TCCATGTGGGTCTCTAGTCTCTCTCTGAAATACTT[G/A]TATTATACGGTGCAATTGATGGTTATAAAGTCACT	upstream_gene_variant	MODIFIER
183	1	220758	[C/T]	TCGCTCTCCTATCACTACAAATCCCTCCTTTTATG[C/T]TTTCCCTTGCCTCCACCTTTCTTCCCATAAATACC	upstream_gene_variant	MODIFIER
184	1	220975	[C/A]	GATGTTTTTGAAGCTGCAAGGTATTTCTCCGGCGG[C/A]AATGAAATTATTGGGTACAATGGTGCAGCTTTTCC	synonymous_variant	LOW
185	1	222820	[G/A]	ATTCTATGCCTTCCATCATTATTGGATTAGGGTTT[G/A]TGGAAAGGGTAGGCCTTGGATGTTTTAAAATGTCG	downstream_gene_variant	MODIFIER
186	1	223055	[A/G]	ACCATTGAACATAGATTTTTAGCTACTCTAATTAT[A/G]TGTTGCACATTCATTTTTCAAACCAAAATTAATCT	downstream_gene_variant	MODIFIER
187	1	223758	[A/G]	CTGATCCCTGACCCACTTCTTGGAAAGTTAAAACA[A/G]CAAGGGGGCACAGAAACCATCAGATCCTGAGGCTG	downstream_gene_variant	MODIFIER
188	1	224787	[A/T]	ATTACAATTATTGAGAGATTTGTGTGAATTTATCT[A/T]CCATAATTGATGATGGCCCATCAATTATAAATTTT	downstream_gene_variant	MODIFIER
189	1	226235	[G/C]	AAGCAGCCCATTGAATTTGAATAGACCAACAGGCA[G/C]AGAGGCCTAACCCTAAGGTCCCTAAGCTTCCACTC	upstream_gene_variant	MODIFIER
190	1	226368	[G/A]	AGCTTCACAATCACAATCACGCCTAGTAGCAAGTA[G/A]CAACAAAACCCACAAGCTAATAACATGCAAATACA	upstream_gene_variant	MODIFIER
191	1	226569	[A/T]	TATCTCCACCAAATTTAAATCCAGTTGCTTACCAC[A/T]TATGATGCATGTTTCACAAGCTAGCCATCAAAGCA	upstream_gene_variant	MODIFIER
192	1	226607	[T/C]	TGATGCATGTTTCACAAGCTAGCCATCAAAGCAGA[T/C]TAGAAAAAAGGCCTTCCTGCTTGCATGCATGACTA	upstream_gene_variant	MODIFIER
193	1	226649	[C/G]	AAAGGCCTTCCTGCTTGCATGCATGACTAGGATGA[C/G]TACGACCCTCCTCCAATTATGCCAAAAAATGGATC	upstream_gene_variant	MODIFIER
194	1	227126	[C/T]	ATATGTGGACCTTGTTCTACGGTATATTCTCTAAC[C/T]TATTATCTCCTAATCATCACTCCAATTATTTGGTG	upstream_gene_variant	MODIFIER
195	1	228237	[T/A]	AAGAATCCATGCATCAAACATGGCATAACCGTAAT[T/A]AATGGAAACCCATGTTCGCCAATCAAGGAAAGAAT	upstream_gene_variant	MODIFIER
196	1	228857	[A/G]	TGCAGACAGAAAAGGAACTTGTGGATCTTTACAAT[A/G]CACATTTATGGTATGAATTGATTAGGCATTGTGAA	upstream_gene_variant	MODIFIER
197	1	228951	[A/G]	TTACATTAATCACTCACCTCCCCATCAATCTATAT[A/G]ATTCACTTTGCTTTAATTTCTTGGACCCATCACCC	upstream_gene_variant	MODIFIER
198	1	229091	[T/A]	GAGTAGAAGGAAGGAGAGGTCCTTTTGGGGGGTTG[T/A]TTCAAGCTGCAATTTGGGATGTCTTTTCAGGTAAG	upstream_gene_variant	MODIFIER
199	1	229128	[C/T]	TCAAGCTGCAATTTGGGATGTCTTTTCAGGTAAGG[C/T]CCTTCTCCTTCATGAGGCCTTTGATTTGAAAGCTT	upstream_gene_variant	MODIFIER
200	1	229452	[T/C]	TTCAAAAACCTCCAAAAGCCAAAAGGAAAAAGGTG[T/C]TCAAGTGGGTGCAGCAGCAGGAGCAGATCACTCCC	upstream_gene_variant	MODIFIER
201	1	229748	[T/C]	CATCAAAAACCCCAATCGCCTTTAGACTTGATCTC[T/C]AATATATCTTGTATCATTTGTTGTCATGTCTATGT	upstream_gene_variant	MODIFIER
202	1	230082	[C/T]	GGCCTACAAGTCAATTTAAACCTCATCTTAAAGAG[C/T]ATGTAAATATAAAATCTTGTAAGTTGTAACACACA	upstream_gene_variant	MODIFIER
203	1	230130	[T/A]	AATCTTGTAAGTTGTAACACACATACAGGGAATTG[T/A]AACACCAGATTAATTTTCAAAAGATGAGCAGTATA	upstream_gene_variant	MODIFIER
204	1	230175	[A/G]	TTAATTTTCAAAAGATGAGCAGTATAGAATGTTGG[A/G]GTACAAAGGAATAAGATTTTTCTACTGGCATGGAG	5_prime_UTR_variant	MODIFIER
205	1	230805	[T/G]	TTTTTTCGTTTGACTCTTTTTGTTGGGGTTGAAGC[T/G]TTTGATTGTAGAAAAGAAATAAGTGATATGTGTAA	5_prime_UTR_variant	MODIFIER
206	1	231942	[A/G]	AGGCTTTCAAGTTCTTTCATGGAGTCAAACAGTCA[A/G]GATTCCTCAATAATTGATTTGAAACTGGGGAGATT	synonymous_variant	LOW
207	1	231978	[G/A]	GATTCCTCAATAATTGATTTGAAACTGGGGAGATT[G/A]GCTGATTGTATAGATGCCAAGAATAACAGATGCTC	synonymous_variant	LOW
208	1	232170	[C/T]	TCCTCGAAGGACTACCATAAGAGGCATAAAGTTTG[C/T]GATGTTCATTCAAAGACTCCCAAAGTTATTGTTAA	synonymous_variant	LOW
209	1	232696	[A/G]	TCAGTTAATTAAATTTCTTAGTTGTTATTTTCATT[A/G]TTATCAGTTGTAATTTTGGTTACCAGGTTTCATTT	downstream_gene_variant	MODIFIER
210	1	232892	[A/G]	CAGGTATTAATTACTCAAGCTATCTAATATGGTTT[A/G]GGAATTATAAGTTCCTTTCACAAATGTATCTATAT	downstream_gene_variant	MODIFIER
211	1	233051	[G/T]	ACTGAAATTATAGTTTAGACATTACTGTATTTGGT[G/T]AGATTCCCACAAAAGGTACTTGTTAGATATTGGAT	downstream_gene_variant	MODIFIER
212	1	233404	[G/A]	TAGTGAAAACCATTTGACAGAAAAAACAAATAATA[G/A]TGTGGTTAGTTCTGAAAGAAAGTTGATAAATAAAT	downstream_gene_variant	MODIFIER
213	1	233453	[A/G]	GAAAGAAAGTTGATAAATAAATTGTGTAACTGTAT[A/G]CTTTGTTTATTATTTTGAAATATCTTGAAGGATGA	downstream_gene_variant	MODIFIER
214	1	233982	[G/A]	TGCGACTAAGTAGATAAAAGAGGCAAATCATGGAG[G/A]AAAGTTTTAGAAAATTCCTTTAAGGAAACAGAAAT	downstream_gene_variant	MODIFIER
215	1	235522	[G/A]	TTAAAGGCAAAAGAAAGGAGCACTTGCGTGGTTGA[G/A]CTGAATAACTTTTTAATGCTGCAACTAAATGTGGA	3_prime_UTR_variant	MODIFIER
216	1	235927	[A/C]	TTTTTTATATGTCAATTTACCCAAATCTACCTTGC[A/C]GATTAAATGAGAAACATTGATGTCAGTGCAGGTTA	3_prime_UTR_variant	MODIFIER
217	1	237008	[T/C]	CTAGTTAAGATTCTCAGGAAGTATTGCAAACAATG[T/C]CTTAGCAGAGCTTTTAAGCATCTATACTGCACTTT	downstream_gene_variant	MODIFIER
218	1	237267	[T/C]	ATCATAATAAACACACCAAAAGCAGGTGAAGAAAC[T/C]AATTAAGAGTAAATGATGATAAGCCACCACCACTC	3_prime_UTR_variant	MODIFIER
219	1	237764	[A/G]	TGTGGCAGGCAGGTTAGATTAAATGAAATTGAAAT[A/G]AACTCGTGTTGCTTTGGGGAAGATGGTTTGCATAA	downstream_gene_variant	MODIFIER
220	1	238240	[G/A]	TTCTGAAATCATTGCAAACACCCTGCTTCTCCATG[G/A]ATAAACAACTTCCCCATTAACAACAATCACATCAA	downstream_gene_variant	MODIFIER
221	1	238788	[A/T]	CATAGCCATTTTATCCATAGAATGGAACCAACAAT[A/T]ACCTGTTCTTGCTCGACCTTAACTCATGAGAGGTT	downstream_gene_variant	MODIFIER
222	1	238912	[A/G]	GAGGAAGAAGAAGAATACGTGTTTCTTCATTATCA[A/G]AGATTAAAAGCATCTCCTAAGATTGGATTTGAAAT	downstream_gene_variant	MODIFIER
223	1	239842	[T/C]	GGGCCCAATGTTCATCAAAATCAAAATCACACACA[T/C]TGGTGGATTCAAACCATGATGTGGGAATCCATTTG	upstream_gene_variant	MODIFIER
224	1	240082	[G/A]	GAACAGTTGAAGTTAGCACTTGGACAAAGTGATCA[G/A]GATAACCAGTGCTTGATTAAGGTTGTTATATAGGA	upstream_gene_variant	MODIFIER
225	1	240212	[C/G]	TCTGATATATGTGGCCTCCTTACATCACCTCCAAG[C/G]CTATGAAATGATCGGATTTGGCTATCAAGACAGAA	upstream_gene_variant	MODIFIER
226	1	240468	[C/T]	ACTTGTTTGGTCATATCTATTAATCAAAAGAAGCA[C/T]GCATGATATTTCTGCCTCTTGTATCTGCATGATCC	upstream_gene_variant	MODIFIER
227	1	240531	[T/A]	CATGATCCAATCCCATGAAACTCATTCTTCTGAAT[T/A]AAAGAAGATTAAATGTCACGTGGGTCGAAAATATC	upstream_gene_variant	MODIFIER
228	1	240869	[C/T]	TCTTTGCTGGTATAACTCCCACTTTCCCAAGGCCT[C/T]CTTCCTCCAGGCCTCTCTTTACTCAGATATTCCCC	upstream_gene_variant	MODIFIER
229	1	241196	[C/T]	TTCTTTGGTTATGGATTTCTAATCCCAACATTCAC[C/T]TATTTTTCTTTTGAATAGTTCATATGGCCAAGTGA	upstream_gene_variant	MODIFIER
230	1	241912	[G/A]	TTGGTTCAAATTATTTTCTTTCCTCACATGCCTTG[G/A]CAAGATGGTGGATCCTTGGAGAACACCAGCTCTGG	upstream_gene_variant	MODIFIER
231	1	245724	[A/T]	AAACCAAAATATAAATAAAGATGGTATTAAAGTAG[A/T]AAACGATAAAACTTGAGCATATGATGGGTCTTTCG	upstream_gene_variant	MODIFIER
232	1	247807	[G/T]	TCTAGTTAAACTTGGAGGGAAACTTAGGTTAGATA[G/T]GATAGTTTGATTGTGAAGCAAAGTTTTTATCTAGA	intron_variant	MODIFIER
233	1	249040	[T/G]	TTTAGACCTTGTATGGCGACTGAGCTCTTTTAAAT[T/G]ATCCTTCTGTTGTTGATTTGATTTGTTATTTTGTC	intron_variant	MODIFIER
234	1	249112	[T/A]	ATGTGCAGAAGTTGAACATTGTGCTTCTTTTAGTT[T/A]ATCTTTATGCTAGATGATGTTTAATTTTGTTGTCT	intron_variant	MODIFIER
235	1	250344	[G/C]	GACAGTAGTCCTATGCAGATAATACTTCTGCTTAT[G/C]CTTCTACTGCTCATAAGGAAGGTCCTGACAATGTG	missense_variant	MODERATE
236	1	250603	[A/G]	GGAGACCTCAAGGAAGAAAAAGGCAACAAACAACC[A/G]TTTGGGACTTTCTTTCTATAGAGCAGAATCTCTAG	missense_variant	MODERATE
237	1	250778	[A/T]	AGTCTCTATTGCATCCTTAACACCAAAATTCATTG[A/T]GTATCTTGGTCTTTCCTTTTTCTTCCAGTTGCACA	intron_variant	MODIFIER
238	1	250819	[T/A]	TTGGTCTTTCCTTTTTCTTCCAGTTGCACAGTAAT[T/A]TTCTTCTTATAAATTTGCAGCTCTAGTGCTTGCTG	intron_variant	MODIFIER
239	1	252374	[C/T]	AGAGAGGATGAAATCCATATTTGTGTCTTATGTGG[C/T]CTTTTGGTGGATAAGGACACAATCTTGTTTATTTA	synonymous_variant	LOW
240	1	252440	[G/A]	ATTTACAAAGTTACAATTAAAGAACCAAGGTTGCA[G/A]AGCCCTACTTTTGTTGGTTACACGCCAATTATATT	synonymous_variant	LOW
241	1	254260	[T/A]	GCAGTGTACAGACAGAGGACTTTATTATACCAACT[T/A]ATGATTGTGTATCTCCTTGCATAGTTGAGTTGAAG	missense_variant	MODERATE
242	1	255223	[G/A]	ATTGTTTTTTTCCTCTTCTAAAGTGAGGAAGTCCT[G/A]GACCATAGGCCTTGGAAACAAAGATGGAACACACA	downstream_gene_variant	MODIFIER
243	1	255986	[G/A]	CTTCTTGTTTCAACTCTTTCTGACTCTGACACTCA[G/A]CATGACAATCAAATGAATGATTGCCAAACAAATCC	synonymous_variant	LOW
244	1	256748	[A/C]	AGCTTATTTTCTTATTTTAAAAGGCTGATTGACTG[A/C]TGTAGTAAGTTTTTAAATCATCTCACTGTGCAGGG	downstream_gene_variant	MODIFIER
245	1	257397	[T/G]	ACTGGGTCTTTTTGGGTTGAAAAATGCTTTGACAA[T/G]GCAGTGGCATGTGGAACATAGGTTAGATAATAGTG	downstream_gene_variant	MODIFIER
246	1	257941	[T/A]	TCTTTTTTATATGTAATACGAATGTTGAAATTACC[T/A]AAATAGTATTCCTTTGTCCTGTCATAACAAGTGAT	downstream_gene_variant	MODIFIER
247	1	259022	[C/T]	GGGTTTGAAAAGCTAAGGGGAAGGAAAGTAACTGC[C/T]GGTCAAAGATGCGTCTCTACTTGGCAGAACCGTTG	3_prime_UTR_variant	MODIFIER
248	1	259276	[G/A]	TGGAAGAATGGGATCAGCTCTTCTTGCCAGTAGAT[G/A]CCACTGTACTCCTTTTTGAGGTTAACAAATGGATT	synonymous_variant	LOW
249	1	259572	[C/G]	ACCCGAGGAATTCACACAACTTGTTGATGGATATC[C/G]AAGTGTTTGTTGAAATGAGAAAGGAAATAAATACA	downstream_gene_variant	MODIFIER
250	1	260815	[C/G]	TTTACAGAGTTGGATCCTGATGAGAGACATTGCTA[C/G]CGAAGATAGAGAAAAACAACTAGACCTCCAAATCC	downstream_gene_variant	MODIFIER
251	1	260851	[C/A]	CGAAGATAGAGAAAAACAACTAGACCTCCAAATCC[C/A]TAGTGTAATTCAGGTTGAAAAGGAAGAGCTATGAT	downstream_gene_variant	MODIFIER
252	1	260880	[C/G]	AAATCCCTAGTGTAATTCAGGTTGAAAAGGAAGAG[C/G]TATGATCACCAAACTTAAGATCTGTTTTCTAAAAG	downstream_gene_variant	MODIFIER
253	1	262064	[G/C]	TCATGGCCTCCGCCTCCGGTGAGTAATTTTTTTTT[G/C]GCAGGGTTACTAAAATGGAATATTCTTAGGGTATA	5_prime_UTR_variant	MODIFIER
254	1	262396	[A/G]	AGGAAGAACATGGTTGGACACCCAAATGTTGGTCA[A/G]TTCCACCTATCTTCCCATGTTCAAGGTCTCCCACC	upstream_gene_variant	MODIFIER
255	1	263468	[C/T]	TTTATGCAATTGTGATTCATTGATTTCATGCATGC[C/T]AAGTGAATATATACTAACCAGCCATCGCCATGGAT	upstream_gene_variant	MODIFIER
256	1	268357	[A/G]	AAGCACAAGAAATCAAGGCTGGAAAAGTAGTATAT[A/G]TAAGTTTCCATAAACATATTAAGTACCATTCACTT	intron_variant	MODIFIER
257	1	268616	[C/T]	ATTTGTACTCGGTCCAGCCGATTGGATCCTCTGGG[C/T]TTTTTCCTTTGCGAATGGCTAAATGCTCTTCCTGA	missense_variant	MODERATE
258	1	268886	[C/T]	TGATCAAGTATCTCCTCATCGCTGAGTAGACTGTG[C/T]TTTGGGTCTTCCTTGCTTAGGAGGTCACCAAGCAT	synonymous_variant	LOW
259	1	280430	[G/C]	TTAAAAACTATCAAGAAGTTGCATTTCATAGATAA[G/C]TTGATCAAAGATCAAGCATATTTTTCACTCTTAAT	downstream_gene_variant	MODIFIER
260	1	282052	[C/A]	CCATGGAGGTTGAATCCTGAAAACCCCAGAAGCAA[C/A]GTGGGAATGGAGGGAGAGATCAAAAAGAAAAATAA	downstream_gene_variant	MODIFIER
261	1	284347	[A/G]	TACATAATCTTCCCATAAGCTAGCCATGCTTGTAT[A/G]CTACGATGGAAAATATTAGTACTTGGACACCCTTA	downstream_gene_variant	MODIFIER
262	1	284457	[T/C]	CAATCTTGTTACTCCCCACTTCTTCCCACCTGCAA[T/C]ACACAGGAAAACAAACTCCATTAGCTATGGAACCA	splice_region_variant&intron_variant	LOW
263	1	284520	[C/G]	TGGAACCATAAGATTGAAGCAGAGCAAGGCATTAT[C/G]ATAGGCAAGACAACTTAACCATACCCCAAGTACAC	intron_variant	MODIFIER
264	1	285470	[G/A]	TAGTTGAGACAGTTTCATATCCTGAATACAAAATT[G/A]TTATTACTTGATCAAGTATCTCCTCATCACTGAGA	missense_variant	MODERATE
265	1	285924	[G/T]	TCCAGTATGATTTACGAATAGTACTGTCTTATGAA[G/T]TTCTTAATCATTCAACTTTGAAAATTAGTATTCGA	intron_variant	MODIFIER
266	1	297274	[G/A]	ATGCCCACTCTCACAAAGCTCTTCTCCATGCAAGA[G/A]GCCTCTCTCCACAACTCCAAGGACGACTGTTGGGT	synonymous_variant	LOW
267	1	298678	[G/A]	GGATATTTGTGTAAGGAGAGTGTCCTACATGCTAT[G/A]GATATTTGTGTAATCTTGAAAATAGCTTCTGTAAA	downstream_gene_variant	MODIFIER
268	1	299338	[A/G]	CTTCACTTTTGATGGTTGTTTTTTAGCCGATCCTG[A/G]ACCAAAGTGTATTGGTGGACTTTTCCAGGATGGTG	downstream_gene_variant	MODIFIER
269	1	299537	[C/T]	GTGCTTCTTTGCTGGAGGTGTTTGTTGCAGAGTTA[C/T]CTCCCTGAGCTAAGTGCTGTGCTTTGATTCATGTT	downstream_gene_variant	MODIFIER
270	1	299629	[T/G]	TGTTGTTGATCGTCCTTGTCTCCTCGCATTTCAAC[T/G]GCACTTTGTGGTTGTATTCTGGTTTCCTGGTTTTC	downstream_gene_variant	MODIFIER
271	1	303599	[G/A]	ACCCTTTTCAACCCGTTCTTTCCAATGAGGGATTC[G/A]CCACCAAGTTTCTCCCATGACTCAAATAGTCCCCC	synonymous_variant	LOW
272	1	304241	[A/G]	ACTAACTACTTATGCCTTGTGTGCTATAGTAAGAG[A/G]TGCAGTCCTGGTCCTGCTGGTCTTGTGAAGAACTC	3_prime_UTR_variant	MODIFIER
273	1	304413	[T/A]	AACAGTGGCCATATTCATATATGGAACCAACCAAC[T/A]TTGTTAACCTTTACACAAGTCATCTAATCTATTGT	upstream_gene_variant	MODIFIER
274	1	304493	[G/T]	AGAACAACCTTAAAATTATGAAACTTAATTTAACA[G/T]ACTATAAAAAAACCACATTGATTTCACTCGCAAAC	upstream_gene_variant	MODIFIER
275	1	305735	[A/G]	GGGAAGGTGAAAGAGGAGGGCGGATTGGGGTCACA[A/G]AAACGACACCGTTTCTTGGCTAATGGCATTTTGTG	5_prime_UTR_premature_start_codon_gain_variant	LOW
276	1	305772	[G/A]	AACGACACCGTTTCTTGGCTAATGGCATTTTGTGA[G/A]TTTTGATGTAAAGAAGTGGCCTTTCTGTCTATTTA	5_prime_UTR_variant	MODIFIER
277	1	307418	[C/A]	AAAAAAGGCAGTACCTGACACCCCAGAGGAGAATT[C/A]TGAGTTGTCAGTGAAGAGTGATGTTACAGAAGTGG	missense_variant	MODERATE
278	1	308127	[G/A]	GAGCAATGTTCAAACTCGATCTGTTTGTATTGATG[G/A]TAAAAAGGCAACAGCAGTATCACAAATGAAGATTG	missense_variant	MODERATE
279	1	308176	[C/G]	GCAGTATCACAAATGAAGATTGGAAGGAGGGGGGG[C/G]TTGAAAATGACTTGTGTCAAACCATGTGCTGAGGA	synonymous_variant	LOW
280	1	309126	[A/G]	TTTCTGTTTTACTTGAGGCAATTGTGAACCTCTTT[A/G]AAACCATTGATGCAGGCAAAGATGTTCTACTTCAA	upstream_gene_variant	MODIFIER
281	1	309414	[T/A]	TCCACTGAGAATTTTGACACCAAGGATAACAACAA[T/A]TCTAAGTTTGTTCATTATGATCCAGTAGTGGTTGG	missense_variant	MODERATE
282	1	309629	[T/A]	TGGAGATGGTATTGTCGCAGGTAGACTGCTTTTCT[T/A]ATTATTTCATCTTTGCTAGCTTGTTATAGACCAGG	upstream_gene_variant	MODIFIER
283	1	310855	[G/T]	GGTTAGTGGAGGATTCTGGAGAAAATTCATTTGAA[G/T]GGAGCCAAGATTATTATCACCTAGGATATGAGAGT	downstream_gene_variant	MODIFIER
284	1	311244	[A/G]	CATCTCATCACTGATAAGGGATACTTGGAGCATTC[A/G]ATCAGGTATGCCATCGATTGTGGAGTCATAGACCA	synonymous_variant	LOW
285	1	311271	[C/T]	GAGCATTCAATCAGGTATGCCATCGATTGTGGAGT[C/T]ATAGACCAATGGTTACTTGCACGACAACGTGGCTA	synonymous_variant	LOW
286	1	311323	[G/A]	TTGCACGACAACGTGGCTACCCTCCTAAAGAAGAT[G/A]TGGAAGAAGAAGTGGTCCCTGATCAAGATGGTATA	missense_variant	MODERATE
287	1	311753	[A/G]	TCATCTCCTCCTGTGTTAGTGATAATCACTGATTG[A/G]ATACTTTAATTTAAAATCTGAAGATAATCTATTAT	3_prime_UTR_variant	MODIFIER
288	1	311890	[G/A]	CACTACAGGGTAGTCATATTCTTGAAAGAGACTGG[G/A]TATATTTGAAGTACTTTATATTATTGTGATGGCAA	3_prime_UTR_variant	MODIFIER
289	1	312785	[A/C]	ACTAGGTATGCAGGCACACTTGGCTCTATTCAGAG[A/C]ATTGACAGCAATCAAGTTTCAGGGCAGCCGGCTTG	missense_variant	MODERATE
290	1	312823	[A/T]	TGACAGCAATCAAGTTTCAGGGCAGCCGGCTTGTC[A/T]ATAAACCACACCAACTTCCCCTTAGTTGGCTGGAC	synonymous_variant	LOW
291	1	313286	[C/A]	TGGGAACAACAGGCACCTGTAAATTTTGAATGCAT[C/A]TAAACATGAGAATATAAACAAATCACAAGCAAATG	downstream_gene_variant	MODIFIER
292	1	313367	[C/A]	TGAAGAGTAAGAACAGAAATAAACAAACAATTCTG[C/A]CCTTTCTGCTGAGAATTCTTGGAAGCAGAACAAAT	downstream_gene_variant	MODIFIER
293	1	313434	[G/A]	AAATGACTCCTAGTGTTCATTACATTTGGAACACA[G/A]CTTCTTAATTTTCTTTATCAATTAACTCACTGAGT	downstream_gene_variant	MODIFIER
294	1	313487	[C/G]	TCAATTAACTCACTGAGTCCATTTGTTTAGATCAT[C/G]TTAAGACTTCAACCAAATGACTCATTTTTTAAAAT	downstream_gene_variant	MODIFIER
295	1	314258	[C/T]	ATTATTAATATTTAATCAATACCCAATCCCGTTTA[C/T]TGTTTCAGGTTTGATTTCAGATGAGTCATTTTGTT	downstream_gene_variant	MODIFIER
296	1	314942	[G/A]	ATTGCTGAGTTCAGTAAGAAAAGTTGGACAGTATT[G/A]GATATCTAAAATGCATGTATAACCAATTAAAAGAA	downstream_gene_variant	MODIFIER
297	1	315096	[T/C]	GTGAGTATCTTGTTTGTGCCGTATTCAAGTGTCAG[T/C]CAGCCTACATGCATCTTTGTTTATGAAGAAAAAGA	downstream_gene_variant	MODIFIER
298	1	315189	[C/G]	GAAGCCAAGGTTATCTTGAAAACATGCAAACTCTC[C/G]AAAGAGATGAGGTTGAGAATGTTACAATGAAAGTC	downstream_gene_variant	MODIFIER
299	1	316089	[T/C]	TAGCCCAGTCAACAGTCTTGTTGTAAGGAGCTTCA[T/C]ACAGTTTTCTGCTTTGCACCGGAATTTTAAAACCA	missense_variant	MODERATE
300	1	316897	[T/C]	CCTCGAATCACTTCAATTTTTGTCAAAACGATGGC[T/C]TCTACTGCAAATACAAACACACCCAGATCAAAAAA	intron_variant	MODIFIER
301	1	317153	[G/A]	AGAGATGGGTGGCAGAGAAAGAAGAAACTGACGAA[G/A]GTGGAAGATGGGTATCAACACAAACTATATTATAT	5_prime_UTR_variant	MODIFIER
302	1	318893	[G/C]	TTTTGCGTTTTTAGCGAACCTCTTTACTTTTATCA[G/C]CCCACAAAACCATTGTACTTAGTTGGTGTGGGGGC	upstream_gene_variant	MODIFIER
303	1	319020	[A/G]	TTTCCCCACTCACCATGCATCTCTATACTAATTGG[A/G]CACTCTTCACTTGTAACCCTTCCTAATTAACTACT	upstream_gene_variant	MODIFIER
304	1	319046	[A/T]	ACTAATTGGACACTCTTCACTTGTAACCCTTCCTA[A/T]TTAACTACTGAATTTAATCAAGCTATCACCAAAAT	upstream_gene_variant	MODIFIER
305	1	319274	[A/G]	CACCTAGCATGTGCAAAATTGGAGAGAAGAAAGAT[A/G]TGATTGAGAAAAATGGAAAGGAGAAGGCATGGGAA	upstream_gene_variant	MODIFIER
306	1	319320	[T/C]	AAATGGAAAGGAGAAGGCATGGGAAAAATGTGGCA[T/C]ACCCTCATTTAAAATATGAAGAGTGTCAAAATCAC	upstream_gene_variant	MODIFIER
307	1	319764	[C/A]	AAGGTGATTGACACGGGATTTGATATGACTCGAAG[C/A]ATGTAAAGAAGATTAACATGTCGAGCCAAAATTCA	upstream_gene_variant	MODIFIER
308	1	319845	[T/C]	GTACTTTAGCCCTCTAATGTCTTCATCCAAAATCA[T/C]AATAAATGCTGGACATGATATGACCCCCTATGTTT	upstream_gene_variant	MODIFIER
309	1	319986	[T/C]	TTTTACACATAAACCGCCGGTACACTACTGATGCT[T/C]CAATAAAAGCCTTGCCTTCTTCAACAATTTCAGAG	upstream_gene_variant	MODIFIER
310	1	321454	[T/C]	CTGATCTGGGTACTTGCTATTTTATGTGTCATGGG[T/C]TGTGTTCATGTTCATTGAGACATTGACTGCTTGAA	upstream_gene_variant	MODIFIER
311	1	336540	[G/A]	TTGAGGTAAAGATCCGTGGGCATGGAAACAACCTC[G/A]ATGCCATTCACAAAGGCAAAAGCACCTGCAACTGG	synonymous_variant	LOW
312	1	337519	[A/G]	ATGTTTTCTTTATGATATCTGAAACCAAAATGATC[A/G]TTACACTTGAGAACAGCCATGGCAGGAAAGCACTC	upstream_gene_variant	MODIFIER
313	1	337556	[T/C]	TACACTTGAGAACAGCCATGGCAGGAAAGCACTCC[T/C]ACTCCCAATGCTTTGCCTTTTTATTTCTATCAACC	upstream_gene_variant	MODIFIER
314	1	338251	[T/C]	TGTTTTGTACCTTGACGATGTTTGAATAATTCAAG[T/C]TTTGGGCCAATTCGCACCCCTAACTTTAGACTAAT	upstream_gene_variant	MODIFIER
315	1	338327	[C/T]	AATGAAAGTGAGACCAAATCATGGAATCTTCCATC[C/T]TAAAGTCTATCTTCATTTCATTAATAAACCACCCA	upstream_gene_variant	MODIFIER
316	1	339561	[T/A]	GTTTACGGCTCAAAGGTCTACCTTTGCCCAAAGGG[T/A]CCCTATTTTCCCTCACATTTGCCAACTTCCACACA	missense_variant	MODERATE
317	1	340013	[G/C]	TTGTCAATAACAAACTTTGGAGATCCAAATTGAAA[G/C]AATATACAAAGTTCTATTGATTAATTATATGGACT	upstream_gene_variant	MODIFIER
318	1	340269	[T/G]	TGAATATTCAACATGCATCTGTTCCTTCTTAATTT[T/G]ACCCATAAGATGAATATTTTGTCGAAACTCCATGA	3_prime_UTR_variant	MODIFIER
319	1	340420	[A/G]	CCTCGTGGAGTTGTCTTGAAAGAGAAGAGTTCCAT[A/G]TCACCACCAAATTGTAAGAGAACCTCACGAGCAAT	synonymous_variant	LOW
320	1	340504	[A/G]	TCGCCCCAGGGAACATTTTGCAGCACAATGCCACC[A/G]CCATCCCCTCCATCACCTATCTAAATTGTTGAAGA	synonymous_variant	LOW
321	1	340633	[C/T]	AATCCAAAACAATGCACCTCAGGCTCAACCTCTTC[C/T]TCTTCCTCTTCCTCCCATCCATCAGTGGTCTCTCC	synonymous_variant	LOW
322	1	341750	[T/A]	TGTCACAATTCACATAAAGCCCCTTTCTTGTTGCC[T/A]AACTTAGAATTCAACTTTTGTTTATTCTACCTTCA	upstream_gene_variant	MODIFIER
323	1	343202	[A/G]	ATGCATGGTTGTTCTTTGGTTGATGTGATTTTCAA[A/G]AAGACAAATGTGCCTTAAGCAATAGCTGAGAAAAT	upstream_gene_variant	MODIFIER
324	1	344048	[C/A]	AAATGAGAAAACTAGCTCATCACCCATTAACCTAG[C/A]TCTGGTCTACCCTCAAAGAAGGGTACTGGGAAAGA	upstream_gene_variant	MODIFIER
325	1	344520	[A/T]	ATTGAATGAGAGAAAAGAAAAGGCATATATATGCT[A/T]GGAAAAGCTTGGGCGCTGATTACTCCAAAAACACA	upstream_gene_variant	MODIFIER
326	1	344568	[T/A]	GCGCTGATTACTCCAAAAACACATTGAACATGTTA[T/A]GAGTTATATGGTGATAGAAATGGTAACCAGCAACA	upstream_gene_variant	MODIFIER
327	1	344667	[A/T]	AAAGGCAGAAATGTGCAAAGTCTCATACCACATAT[A/T]TGGACCATAAATTAGACCATCTTCTCAAGACCAGA	upstream_gene_variant	MODIFIER
328	1	345071	[C/T]	TGTTTTGTTTGTTTATATCCAAAGCCCAAGTGATC[C/T]TCCTTAAAAGCATTTGTAATGAAAGCGCTACATGC	upstream_gene_variant	MODIFIER
329	1	346311	[T/C]	AACTAAAAAGGAATACATACAAAATATAGCAACAA[T/C]GTAAAATCAAGATGGTAAAAAAAATTCCCAACAAA	upstream_gene_variant	MODIFIER
330	1	346435	[C/G]	TAAACATGGGGACTAAGAAAAGGAACAATTCACTA[C/G]TAGCTAGGTCTAGGATTTGACAAAGCCACATGTCA	upstream_gene_variant	MODIFIER
331	1	346711	[T/C]	AAGTAAGAAATGTTGTACCTGTTTGACTAGCTTTA[T/C]TAAAAAAGCTTATATTTGTCGTCTTTAATATGTTC	intron_variant	MODIFIER
332	1	347527	[T/C]	TGTTCCAAGATCGATCCAGTTTTTGCTGGATCTTT[T/C]CTTAGTCATTGGATCAAGGGTTCCTTCCTTTTAAT	intron_variant	MODIFIER
333	1	348971	[A/G]	TCCCACTTGTCTAGTCCCAGAAATCTGCCACCCAC[A/G]CTTCTTTTTAGCTAATGCATAAAAAGAGGGAAAGA	intron_variant	MODIFIER
334	1	349367	[T/G]	TCCTCCTATGACCTGCTTCCAAAGAGCTTCCCATT[T/G]CAAATGCACAATGCCAACTCTAGAGCCCTACCTTC	intron_variant	MODIFIER
335	1	349921	[T/C]	CATTCACATGGATGTGTTGAGAAAGAAGGAGAGTT[T/C]GAACTGCAGTTTTTCATCAACACATTGAAGCACAC	intron_variant	MODIFIER
336	1	351471	[T/C]	AAAGGTTTACCCAGGTTATATAGAGGTAAACTGCA[T/C]TTACATTCCTTGAGGTTAGACCTAATGACCCCTGC	intron_variant	MODIFIER
337	1	351853	[G/A]	TGATGGCAATGTTTTCTGAAACATAATGTACATAA[G/A]TAGATGTGATATGGTGCATGTATCATAAGGTAAGT	intron_variant	MODIFIER
338	1	351991	[T/A]	TGGCCAGTGGACATAGGAAGTTGAGAAGATTCAAG[T/A]AGAGGTAGATTTGGTGGCAATGGGGCTGGTTGTGA	intron_variant	MODIFIER
339	1	352344	[C/G]	CTAGTGGAGAAGAGAATTTGTTACCAACAACAGAA[C/G]CAGATGGAAGTACAGTATAATTTCATAAACAAGAA	intron_variant	MODIFIER
340	1	358983	[C/T]	TCACTGAGAATGCTCTGCCCAAAAAGAGTTGATGG[C/T]CCAGCCTAAGGCCAACATTGACTGTTCTCAGGGAT	intron_variant	MODIFIER
341	1	359025	[T/C]	TAAGGCCAACATTGACTGTTCTCAGGGATTTATAG[T/C]AATGACGGCAACACTGAGAGGTTTGACAATTTTGT	intron_variant	MODIFIER
342	1	359530	[A/G]	GAAGAATAAAAGACAAACCATTTCTCTTTATCCTC[A/G]AGCATTGGAGCTGGCTCAATAGATATCATGAACAA	synonymous_variant	LOW
343	1	361992	[G/A]	GTGCCTCCAAGTGAATTTAATGTTATTATCTTAGC[G/A]AAAATAAGCTACCAGATCCCTGTACTCCTTTCAAT	intron_variant	MODIFIER
344	1	362786	[G/A]	CGAAAAAAGAGATCAAAAGCTACCATAACATCCTC[G/A]CCTTGCTACAATGGAAGAGGATGTGGTAAATTGAC	intron_variant	MODIFIER
345	1	363052	[T/G]	GAAAGTACCACTCTTTGTCTCCAACCAATACACCT[T/G]ATCCTCCCTTCCCTCAACTACTACCTTATTTTGAA	intron_variant	MODIFIER
346	1	363382	[C/T]	GGCCTTCCATAACCCAACACCATAACCATCACTCA[C/T]TTCCTAGAACACCACTCTCTTTAGCTTCTCCATAT	intron_variant	MODIFIER
347	1	363673	[T/C]	TCACTACCTTTGACATCCAAATTAGAGACATAAAG[T/C]AGATTGGCAAACTAGATAAGATATTCCTAATCAAT	intron_variant	MODIFIER
348	1	364107	[C/T]	CATTCATTTTGAAACCAGACAAAAAACCACCCTCC[C/T]TAACTCTCCCAAGAAGGCAATTGAGTGCTTCCATG	intron_variant	MODIFIER
349	1	366976	[C/A]	TGCTTCAAGTCCCTCGAACATTCTTTTATCACATT[C/A]GTCCCACCCAAATAATACAAATCAGCGCTGTCCTC	intron_variant	MODIFIER
350	1	367300	[C/T]	AAGGTTAGGAGCACTCAGACTTGGTTCTGAAAGTG[C/T]ATCCTCTCAAATCTTTATATGCTTGGTCAAGGAGC	intron_variant	MODIFIER
351	1	367399	[A/G]	TGTACATCATTGACAGCATCAATAGGGATTTTTCC[A/G]TTGCCTTCTGCCCATTGTCATTTCCCTAGTTATTC	intron_variant	MODIFIER
352	1	367844	[T/C]	TCCCACAAACAAGTTGTGCCAACTTAGGAGAGTCT[T/C]TTTGACCATATAACAAAGGACCCATGCAATGCAAA	intron_variant	MODIFIER
353	1	369104	[C/A]	TATGCTGTATAAACCCTGCCAAATCCTAAGTGTAC[C/A]AGGTTCTAACCTAAGAGTTCTAAAACACATCCAAT	intron_variant	MODIFIER
354	1	369289	[A/G]	TATCCATGAGTTTACACTAATTTGAACATGATAAG[A/G]AAGTCATTGCCTTAGGGGGCCATTTGCCAAGCCTT	intron_variant	MODIFIER
355	1	370412	[A/T]	AGTTCCTTCCATCAGCATCTTCACAAGTTTCTTCA[A/T]TTGCTTCTTAGCAACCTGTACAGCCTTACCATATG	intron_variant	MODIFIER
356	1	371393	[A/G]	AAAGTATTTCAAAGTGATCAGTCGACTACAAATAC[A/G]CTAAAAGAAGTTTCAATGAATCAGACCATTATAAC	intron_variant	MODIFIER
357	1	372260	[T/C]	TTTCTTTTTTTCGAACATAACCAATCAAATGGCAT[T/C]GTACCTTCAATGCTTCCCTGCAAATATATGCTATT	splice_region_variant&intron_variant	LOW
358	1	372304	[A/C]	AATGCTTCCCTGCAAATATATGCTATTTGATACTC[A/C]TCCAAGGGCTCCTCAGTGGTATTCATCAAGTCAGC	missense_variant	MODERATE
359	1	372352	[C/T]	TCAGTGGTATTCATCAAGTCAGCAACACTTCCACC[C/T]CCACAGTACTCCATTACTATCTGCCAAAAGATGGA	synonymous_variant	LOW
360	1	378927	[C/T]	TATTATTCTTTCTGTAAAGGAATCAAATCAACTAC[C/T]CTTCACCAGCAGGTAACCAAAGTTTGTGAATTAAA	downstream_gene_variant	MODIFIER
361	1	379712	[A/T]	TGTTGCTTTGCTTCTTCTAGTTTAATTATGTTACC[A/T]CAACAGGAAAAGATTGTCCAACACATTAGACAAGA	downstream_gene_variant	MODIFIER
362	1	379771	[T/A]	CATTAGACAAGAATATGCACACAAATAAACTCGGG[T/A]AAAAGCTTGAGATTAAGTTCATTACAAGGCCTTCT	downstream_gene_variant	MODIFIER
363	1	380677	[C/G]	CTAGTAGTTCATATCTCATAGAATCTAATCTCCAA[C/G]CACAAATCAATTTCAGGAAATGAATTTCTATCCCC	downstream_gene_variant	MODIFIER
364	1	380881	[G/A]	CTACCAACATAATGATTAAGATGAAACTCTACCGA[G/A]TTGTTCTTGATTCATTGGCACGAATGGAGTGGATG	3_prime_UTR_variant	MODIFIER
365	1	380963	[T/G]	TCAATTATCCAACGTACCAAACAAAGCAATATTGC[T/G]CGCAATATTAGTAGAGTTCAATATTCACATATATA	3_prime_UTR_variant	MODIFIER
366	1	383087	[G/A]	GGGGGAGGCAGTTAATGAATGAACCCCAGGTGAGG[G/A]AAAAAACTCAACCAGGGTTACAGGCTCATCTTTCG	5_prime_UTR_variant	MODIFIER
367	1	383242	[A/G]	ATCAGAGCCGTTGAGGTGGAGGAGATGGAATAGGG[A/G]AGATTATAAAGGAGCGGAGTTCACGTGGTTTCCCG	upstream_gene_variant	MODIFIER
368	1	390623	[C/T]	ACTCAATAAGTGATGATTGAATATGTTAAAGGTTA[C/T]CATAAGCACCATGAGACTCTTAACACATATCATAA	3_prime_UTR_variant	MODIFIER
369	1	391141	[T/C]	CTACAGCAGGTTCCAGAGAAGTTGAAGAATAGTAG[T/C]TTCATATGAAGAAATGTAGCATGTCTCATTTACCA	3_prime_UTR_variant	MODIFIER
370	1	392595	[G/A]	GACAGAGGAGAAAGATAAACAAGGGTTTGGATTTC[G/A]TAACAGTATAGATATACAGAATCAACAAATTGTTC	upstream_gene_variant	MODIFIER
371	1	392639	[G/A]	TAGATATACAGAATCAACAAATTGTTCCTAATTCC[G/A]ATACTAAATACACATCAAATTACCTCCAAACTTAC	upstream_gene_variant	MODIFIER
372	1	393201	[G/T]	CAGCAGTTTTCTCACCAAAAGCTTCATGAAAACAT[G/T]CAAAACAAAAATCTACCTTGTAATAGACAGAGATA	upstream_gene_variant	MODIFIER
373	1	393402	[C/T]	ATAGATCAAATTCCAGAAGAAACAGAATCATTTTT[C/T]AGGAGACTATGGATGACGATCATCAAGCCAAATCA	upstream_gene_variant	MODIFIER
374	1	393649	[C/T]	TATTCTTCTCCACTACTTATTATTTGTGTGTGCCT[C/T]TTCCTATCTCTTTTATTCTTAAACTCTATTGCTGA	upstream_gene_variant	MODIFIER
375	1	393710	[G/T]	CTATTGCTGACTCAAAAACATCATGAGAATGTCAG[G/T]AATTTGAGGGAACTGTAAACACATTCTATCAGGCA	upstream_gene_variant	MODIFIER
376	1	398104	[T/G]	ATTTTCTTCTTCTGGTTTGTTGTTTTGGAAGAGTG[T/G]GGGTGGTGGTTGAGTGGGTCAAATTTATTATTTTA	upstream_gene_variant	MODIFIER
377	1	399436	[C/T]	GTGGGGCATGACTTTGGTGGTGCTTGCATCTCATA[C/T]GCCATGGAGCTGTTTCCTTCTAAAGTTGCGAAGGC	synonymous_variant	LOW
378	1	400898	[T/C]	TTGGATGTCCCATAAATCACAACACTCCCTGCAGA[T/C]GCCTGATTTGCTGCACGATTACTTCCAAAGTTCTT	synonymous_variant	LOW
379	1	400975	[G/A]	TGATTCCCTTGCAATTCTTGAACCAAACTACAGAA[G/A]GAGCATAAAAGGTTAGATTATTTCATAATTGAATC	3_prime_UTR_variant	MODIFIER
380	1	403749	[A/G]	CTCCTCCAACAGATGATTTAGTTGTTTAAATGTTG[A/G]AGAAATGCCTCCACTGAGAAGCTGGTGAAGATCAT	downstream_gene_variant	MODIFIER
381	1	404749	[T/G]	ATGAAAGCAGTATGCATACACCATGATGCTGGATA[T/G]TTCATCTTAGGTATTTACATAAAATTTTAAGTACT	downstream_gene_variant	MODIFIER
382	1	406384	[A/C]	GGAATTCCCTTCCGAAATAAGGTTAGTTACAGCCA[A/C]AACCAACTGTCATGTTCAAACTTTCCTGCAGGGAT	intron_variant	MODIFIER
383	1	406722	[A/C]	CCACAGATAATCCTCTTCTCAAATCCTTGCATTTT[A/C]CTCCAACCATAACACCCAAATCATAAGAAAGACCA	intron_variant	MODIFIER
384	1	414107	[G/A]	ATAGAGTTCAAATTCTCAGTCCTATAGCAGGAATA[G/A]CACAAGGGACCTCCAAGTGCTGAACCTGAAATTAC	downstream_gene_variant	MODIFIER
385	1	415467	[G/A]	CCCGAAGGCTTTCTTTCCAAACAAATTGAATGCAC[G/A]TCAGGCTGTTTGCTGGGAATCATAAAATGTAACTC	synonymous_variant	LOW
386	1	415964	[C/T]	CATCAGTAAGTGATGAAAACATTCTTCAGAGGACA[C/T]TGTTACTTGTCAGCCAATATAGCCAGAGTTGACAG	upstream_gene_variant	MODIFIER
387	1	416452	[A/G]	TAACTGATGATGATATGGGAAAACATTAGTGGCAA[A/G]AAGAATAAGTTTGAATCCAACTACATGTTCATTTT	upstream_gene_variant	MODIFIER
388	1	416512	[C/T]	ATGTTCATTTTCTATAGAAAAATCCATTTCAAATT[C/T]GCTCTTCATCAATGATATTTTAATAATGTTTTCAA	upstream_gene_variant	MODIFIER
389	1	416968	[T/A]	AGAACCACAAGTGCAGCACTTTCCTAGAGATTGCA[T/A]AAGAATTTCAGCATCATTGCTGTCACTGCCAACAT	missense_variant	MODERATE
390	1	422609	[A/G]	CAGGGCATTGGGTTTCCTCGTTATAAAAGAAGACA[A/G]CAAAATTCACTGTTAATAATTGCAATCATACATAA	upstream_gene_variant	MODIFIER
391	1	425200	[A/C]	AACATCCAAATTTCTGATTCAGCTTTGGTAAATAT[A/C]ATAAATGTGATAGAATCATGTTAAGTTGCTGATCT	intron_variant	MODIFIER
392	1	426246	[A/T]	TGTACTGTGTTCAAAGTTCTAACTTTTCATGTTCG[A/T]CATTACCCCCCTAGAAAGAGAGAACATGAATGCAT	intron_variant	MODIFIER
393	1	426738	[A/C]	CATTGGGCTATAACGTTTGGATATGGATGTCAGTC[A/C]AAAGTAGAAGAAATTCCTGCTCTCTTCAAATTATC	intron_variant	MODIFIER
394	1	429962	[G/T]	AATTCAAAATCAAAACAAACACGTGGCGTGAGGCA[G/T]TGTCGGAGAATCTTTCAAATCCATGTCAAACATCA	upstream_gene_variant	MODIFIER
395	1	430026	[C/A]	AACATCAATGACGTGTCCAACCAAATCATCCTACC[C/A]GATCTTCCCTTTTCTTTTTGTCCCCCTTCTCCCCA	upstream_gene_variant	MODIFIER
396	1	430284	[T/G]	CAAACACCATGAATGTAAAACCAAGTTTGTGTTTT[T/G]GACAACACTTCACATTAGGTTAGAGTCCTTTTCCA	upstream_gene_variant	MODIFIER
397	1	430968	[T/A]	GATAAAACACAATGATTATTCCTATAAAGTATTAC[T/A]ATTAACCATCATAGAAAACATGTCCAATAATTAAT	upstream_gene_variant	MODIFIER
398	1	431159	[G/T]	AGTGGATGTTAGTACTTTTATTAACTTGATCCTTA[G/T]ATTGACATAATTTAGGATGCAGAGTAGTTCACCTT	upstream_gene_variant	MODIFIER
399	1	435402	[T/A]	TGTATGAAGTCTAGGTGTTTTCTTCTATGTTGAAC[T/A]GAAAGCATTCAAGTCTAGATTTTATACACTATGGT	intron_variant	MODIFIER
400	1	436177	[A/T]	TTGCAACCTTAGCTATATTCATTGAAAAGATGATA[A/T]TTTGATAAATTCTAGGATAGAACAACAGTTGGAGA	intron_variant	MODIFIER
401	1	438054	[C/T]	GTGGGGTTGGAGAAGAAAACACAAGGGTCTGGGTT[C/T]AGCCACCTTCTCACTTTCTTCTCTCTGAAAGTGGG	downstream_gene_variant	MODIFIER
402	1	438570	[G/A]	CCACATTACTTTACAATTATGTTGTAGCAGGAATG[G/A]GAAGGCATGAGATATTCCTGAGGCTTGAGGGTTTC	downstream_gene_variant	MODIFIER
403	1	438711	[A/C]	CCTGGAAAGAAAGTTTGGAATGAAGGACTGGATAT[A/C]GTGTATTTCCACAGAGAAGATACCAAATTTGGATG	downstream_gene_variant	MODIFIER
404	1	438882	[G/A]	TTATAACTGAATTTGATTTGATAATTTTTGTAATC[G/A]TTTTGAATCTGGATACTTATCTGAACCAGATAGCT	downstream_gene_variant	MODIFIER
405	1	439546	[A/G]	TATTCATAAACAACTATAGCTTCTTTTATTTATTT[A/G]TTCCTCCTTTTCTCTTGATAGGTAACTTCTTATGT	3_prime_UTR_variant	MODIFIER
406	1	440971	[T/A]	TATTTATATTATGTACATAATTAATGTCTTTTAAA[T/A]TACCTTCTAAACATAGTATAATTAACATTTTTATA	downstream_gene_variant	MODIFIER
407	1	442268	[G/A]	ATCTACCAGGTTATCATGAGGACCTGAATCCCATA[G/A]CCTTTCATTGAAAACATCCTTCGCCTGACCCTGCC	synonymous_variant	LOW
408	1	443742	[G/C]	TTCTTAGAGACATCCAAAAACTTAAGAGATCTGCA[G/C]ATTGTACCAGTCTCTAACACACCAGATATCCGGTT	missense_variant	MODERATE
409	1	444662	[G/A]	AAACTTATTTGAGAACAACAAAAGTGTTCGTAACC[G/A]TCTACAATTCCCCAAGCTCTGTGGAATAACACCAA	missense_variant	MODERATE
410	1	449026	[G/T]	CTAACAGTATAGTAGAGAGAGAGAAGCATACATGG[G/T]GGACGAAAAACAACAGTGTCCACTACAGTTCCAAA	upstream_gene_variant	MODIFIER
411	1	450475	[A/G]	GTGAATATTGATCCTTGAATCTTGACTGAGGAAAG[A/G]CATTATAATTCTTCAATACACAGAATGCATACATG	upstream_gene_variant	MODIFIER
412	1	454342	[C/T]	GAGTGGGGATTTTTGTTTTCTGTGGTTCTAAATAA[C/T]GAAACATCCGAGATTTGGTCTTTAATTTATTCTAT	5_prime_UTR_premature_start_codon_gain_variant	LOW
413	1	454964	[T/G]	AACTCAAAGACCTTGGAGCTTGATAAGGCAGCTCT[T/G]ATGAGATATTGTTCTTTGCCTGCTAGAGATCTCCG	synonymous_variant	LOW
414	1	456727	[T/C]	GTCATCATTTCCCTATTTGTATTTCTGATTCCACT[T/C]ATTTTCTCCATTATTAGCTGATTGAATTTTTAGGT	downstream_gene_variant	MODIFIER
415	1	457276	[G/C]	TGTAATCAGTTGATTAATATAGGGTTCCAATTTGT[G/C]ATCCTAAAGAATTGCCATGTGCAACTACATGCAAC	downstream_gene_variant	MODIFIER
416	1	459176	[T/C]	CTAAGGTTGAAAATTAAGTGAATGGCAGAGAGCTT[T/C]TCATTCATATATCATTGGTCATTCATAGAATACAA	3_prime_UTR_variant	MODIFIER
417	1	459226	[G/T]	TTGGTCATTCATAGAATACAACATCCTTTGAGCAT[G/T]TAAAACTGCAGCAGAACCTTGCCTTGTTTTTTCCA	missense_variant	MODERATE
418	1	459330	[G/A]	CTTCTTCATCATCCTCACTCTCACCAACCTCATTT[G/A]ATCCCCAGCTCCTTGACGTCCGTTCTTCCCAAGAC	missense_variant	MODERATE
419	1	461058	[C/T]	CTCATCTCATGTGGAAAGACATGTCAAACAGAAAC[C/T]AAAAGATGGGAAACAAGTTTTAAAAAGAATGCATT	downstream_gene_variant	MODIFIER
420	1	461113	[G/T]	TTAAAAAGAATGCATTGCTGCATAAGCAGCAGCCA[G/T]AATCTGTCATTTTCCTGGATTCTGGTTCAGTGTGG	downstream_gene_variant	MODIFIER
421	1	461226	[A/G]	GAATATTTAAAGAGTTGTTGGAGAAAAATTGAAAT[A/G]CAATATGTCACCATGTTGAAGGAACATAGATTGTG	downstream_gene_variant	MODIFIER
422	1	462389	[C/A]	TAATTAACAAGTGGAGTAGATCATTCGATTGTGAA[C/A]AAGCAAAGAAGTGAAAAGCACGAATGCTAAAGATA	downstream_gene_variant	MODIFIER
423	1	462645	[C/G]	TTTTCCTCCAAGTGCGTGCCATCTCCCTTATGAAG[C/G]TTCTTTTTCTCACTTTCAAACTGCAACTCTGCTCT	missense_variant	MODERATE
424	1	462684	[A/C]	TTTTTCTCACTTTCAAACTGCAACTCTGCTCTAAA[A/C]GAACCACCACCAACTCTGCTGATTACTCGGCTGCC	synonymous_variant	LOW
425	1	462860	[A/C]	ACAACTTTCTAATGAATCCAGTGGCTTAATAGAAT[A/C]CTCAAGAGGCCTTCTACTTCTAAAAGCCTTGTGTC	missense_variant	MODERATE
426	1	462985	[T/C]	CAGAAAACTCGGCCTTTCCCTTCCCATCAAAATCA[T/C]TAGTAGAAGCTACTCCTGTAGCCAAATCACCAATC	missense_variant	MODERATE
427	1	463192	[G/C]	CTTCCTTTTCGTTTGAAAAGTTCTGCCAGTACTTG[G/C]CCAAATACCCAGCACCAGCAGCTGCTGCAACAACC	missense_variant	MODERATE
428	1	463839	[T/A]	TTTTGTTGATGAGTTATTTGGTGGATTTTCACACT[T/A]GTTTGGAACAAAATCAGAGAAGAATTGAAGGAAAT	upstream_gene_variant	MODIFIER
429	1	464379	[C/A]	TGGAGGATCATGCCATCTCAGCATTATCATGTTTG[C/A]AAGCTTTCAATATTTCTCAACATGCAACACAGCCA	3_prime_UTR_variant	MODIFIER
430	1	464866	[G/A]	TCATAGTCTTTGAAGATGCTCCACTTGGTGTTGAT[G/A]GTGGTGAAATCTGCAAGGCTTGCTCCTCCCCCACC	synonymous_variant	LOW
431	1	467713	[T/C]	ACTGTTGAGGTAATTGACTCAACCTGTGCAGTAAA[T/C]TGATCCCACTGTGAAAGGTATCCATTTGCATAACA	synonymous_variant	LOW
432	1	467782	[C/A]	CATATATCTCCAATGTGGAAGACAATATCAATGTT[C/A]TTCAAATCTTCAATAAGCTGCTTAGTAGTGTTAAG	missense_variant	MODERATE
433	1	467884	[A/G]	GAACCATCAGCCTCATCCTGCAAGGTGAAAAAAGA[A/G]ATTACTTCTGTAACTGCACCTAACTAATCCAAACA	upstream_gene_variant	MODIFIER
434	1	473368	[C/T]	GAGTTTTAACTGTTCTTACAGCTTTATGGAGCCTA[C/T]GATTTGGTCTCCTAATGTTAAAAAAACATAATTTT	downstream_gene_variant	MODIFIER
435	1	473942	[G/A]	TCAATCCTCTCTACTCCCGCTATTAGTTGAAAATA[G/A]AGATGATATCTAGGACATCAGAAGTAAAACTTGGA	downstream_gene_variant	MODIFIER
436	1	474045	[T/C]	AAAATATATCAAGAGATGCCTCAATCTACAGTTCC[T/C]TCTACACTAGCTCATAATCTCAAAAACCCATACCA	downstream_gene_variant	MODIFIER
437	1	474117	[T/C]	AAAAAACAGCATAAACAGAAAAACAAGCAACTGGG[T/C]ATCAAAGAATTGGATCAACTAGAAGAACAACTGAA	downstream_gene_variant	MODIFIER
438	1	475993	[T/G]	CTATTTATTCTACTGCTAAACCCAGAACTTAAAAG[T/G]TATAACCCAGATAGGCCGGGGTAATTGTTCGGTTT	upstream_gene_variant	MODIFIER
439	1	477104	[T/A]	ATAGTGAATGGGCTGGCCCTGTCCAAGCTAAAGCT[T/A]CCAGAGTTCTGCATAGAAGTGCAAGTTGACATAAG	synonymous_variant	LOW
440	1	478550	[A/T]	TCTTGCCCATGGAAAAAGAAACCCATTTACATTCA[A/T]ATACCTTTGTGAGAATACAATTGGGTTATATCGAC	upstream_gene_variant	MODIFIER
441	1	479693	[A/G]	AAGCCCCCTTTAACTAGAGCATACAGGAATGCATC[A/G]ACCAAGTTGTGATCAAATTTGACCCCCTTCTCTCC	synonymous_variant	LOW
442	1	479775	[C/G]	TCCTTCTCTTGACCTCATTCCACAGCATTAAAACA[C/G]TAAAATATTTCTCTGCACTTGCATATCCATTAATA	missense_variant	MODERATE
443	1	483823	[G/A]	ACTTACATTAACAATAGGTTCTTAATACTGAAACT[G/A]TGGCAGTGGTTTTTGAGGGACCTAACTGGAATGCT	splice_region_variant&intron_variant	LOW
444	1	484566	[T/A]	CCAATACCTAAAGTGCAAATTCTTATAAAAAGAAG[T/A]ATGCTAAGTATGTTAAGCCTTCTGGCAAAAATTAT	upstream_gene_variant	MODIFIER
445	1	484604	[G/A]	GCTAAGTATGTTAAGCCTTCTGGCAAAAATTATTC[G/A]CCTTTGCTGATGGTTATTTCCTTTTTCTCTTGCTT	upstream_gene_variant	MODIFIER
446	1	485282	[T/C]	TCTCCCATGTCTGTTTTCTCATTTGGCCTGGATTT[T/C]CCCTTTATTTTCTCTCTTTGTTTCACGTGGTTAAG	upstream_gene_variant	MODIFIER
447	1	485431	[C/T]	TTGGTATTCATCAAGCTGTAATAAAGTGATTGGAG[C/T]TAGGCTTTTGCTTCTCCAAATAATTAACTCTATGA	upstream_gene_variant	MODIFIER
448	1	493097	[G/C]	CAGAGGAAAAAATTGAATTTAGAAGTTATAAATTT[G/C]TAGAAAACACTGCCATGTTTTGCTTTTAGTGTTTA	upstream_gene_variant	MODIFIER
449	1	493798	[T/C]	CTTTTGGAAGTACACATATTTGTCTACATTCAGGC[T/C]TCCACATGGAGGCAGCTCTTTAAGTTTATTGCTTT	upstream_gene_variant	MODIFIER
450	1	493839	[A/G]	ATGGAGGCAGCTCTTTAAGTTTATTGCTTTAGCCA[A/G]ACATATATCCATAATCTTGGATCTTGAACCAGGAT	upstream_gene_variant	MODIFIER
451	1	494700	[T/C]	AAACAATATGAAAATTTTCTTCTTAAGGTATTGTT[T/C]GGTGGATTTTCAACTTCAAATATGATGGTCAACTG	3_prime_UTR_variant	MODIFIER
452	1	495038	[A/G]	AGTGGACGAACTTAAGAGGATCTATAGAAAGAAAA[A/G]TTAAACGTGCTAAAAAAAAGCCAAAACAAATTCTA	3_prime_UTR_variant	MODIFIER
453	1	496757	[G/A]	GAAATTTTGAGCCATTAGATAAGTTTTCGGAGTCT[G/A]AACATGGGCTTTCTTTCTTTTGCCTTCTCACATTT	downstream_gene_variant	MODIFIER
454	1	497543	[A/G]	CACATATATAATATGATAGTTGTGCTTTTCCTTAC[A/G]CTTGATTGTGTTGACCAGGGTTCCACCTCCAACAT	downstream_gene_variant	MODIFIER
455	1	498253	[A/G]	TTTGGTGTGTAGATGGAATATAGGGCAGAGAAAAA[A/G]GCCAAAAGGATGGCATATGCTCGACTGAAGCAAAT	synonymous_variant	LOW
456	1	500232	[G/A]	GGGAATTTGTTGCAGACTTGGAGGAAGAACTCGTG[G/A]GTGAGGTGGAACTCGCAGGCCCGGAGATGGGTTTG	synonymous_variant	LOW
457	1	502918	[A/T]	AAATTGATCGACCTTTTTCAATATATTAATGGAAG[A/T]AATAGACATACTGTGCCATAAGCTTTGCCTTATTA	upstream_gene_variant	MODIFIER
458	1	503929	[A/C]	CATAATAGCAGGCCATGTGCCCAAGAAGGAGAGTG[A/C]AAGCAGCATGCACGCAATGGCACCTCCTTTGCTCT	missense_variant	MODERATE
459	1	508877	[G/A]	ATTTGGTTCTCAATTTCCTCCTGCATTCTGGAACT[G/A]TCTTTCTCCATCAACTTTTGTTGCATGAGGATCTT	synonymous_variant	LOW
460	1	509009	[A/T]	TTCTCGGCGACCTTCTGTTTCTCCATGGCAATCAA[A/T]ACCTGCATTGAAGCATCCAACACCAACAGAAAATT	splice_region_variant&synonymous_variant	LOW
461	1	509306	[T/C]	ATTACCCAAAAAAGTAAAACAGATTAAGTTAACTA[T/C]GTCTTTTTAGATATGGAAAATTATATTAACTGATT	upstream_gene_variant	MODIFIER
462	1	509854	[C/T]	CCCATAATATGCAAATAAAGCCACTGACAACTCAA[C/T]TTTAAACAAACTAATTGCTCCCACATATGGCACAA	upstream_gene_variant	MODIFIER
463	1	510372	[A/T]	ACATGGAATATCCCTAACCTGAATTTTCAGCCAAA[A/T]AATAATTCAAGTATAATGATGGCAATTAAAATCCT	intron_variant	MODIFIER
464	1	510487	[C/T]	GTCACTTGAATGGGCTCAAACTGGGTTACCAAGGG[C/T]ATCTTTAGATGGAAACCTAAAACTCCCAAGTAAGT	missense_variant	MODERATE
465	1	515879	[C/A]	GCCGATGTGTTCCCTTCATTCATTCCGAAAGAAGT[C/A]GAGAGAATCAAAGACCCATTTGCTCGAAAGCTAGC	synonymous_variant	LOW
466	1	516470	[T/G]	GCTGTAGGATTTGTATAACTCCCAAACAATTCTCA[T/G]GTTAGCTCATTCCTAAACCATCCCAAGAATCCTGC	upstream_gene_variant	MODIFIER
467	1	516984	[C/T]	GGATCACTTTCAATGAGGTTGGAATGCCTTTTAGC[C/T]GAGAGTATGAGAACTACAGGTTTCTCGACATTAAA	upstream_gene_variant	MODIFIER
468	1	518224	[C/T]	TGGTTCTCCTCCATGGTTTTGACAGGTTTGTATTG[C/T]AATTCTACTATTGATTAGGAAGTCTTGTTGGTTCC	upstream_gene_variant	MODIFIER
469	1	518331	[C/T]	TCCTGTTTAGAATGGAGATACACATATCCGCTGCT[C/T]GAGGAGGCTGGTTTAGAGACATGGGCTGTTGACAT	synonymous_variant	LOW
470	1	518701	[A/G]	ATGTGGATATGAAGGAAGGCCTTTAATCAAGTTCC[A/G]TTAAATACTGAAATATTTTTTTAACAACATAAGGT	downstream_gene_variant	MODIFIER
471	1	519028	[T/C]	TGGAAGTCCCACATCAAAAGGCCAATGATATTGGT[T/C]GGACCAAGCCTTGGTGCTGCAGTTGCAATTGACTT	synonymous_variant	LOW
472	1	519432	[T/A]	TTCCTATTGCAGGTCTATATATTGAAGAGCATTCC[T/A]CTGCGCTTTTATGCAAATGTTTTGGCTTTCAAGAG	synonymous_variant	LOW
473	1	520839	[C/T]	CGTTTAGATATCCTGTGGAAATGAAATTATTCCAT[C/T]CTGCATGCCAGTGATTTGAAGGTGCCTTCTTGATG	3_prime_UTR_variant	MODIFIER
474	1	521738	[T/A]	ATGTCTCTTCAAATGATTGATTTTTCTTGTTACAG[T/A]GCCAAAATGGGCTTGCATACTATTGGAGATTCATC	splice_region_variant	LOW
475	1	523427	[G/A]	CGGTTCACGAGTCTTAATCCCTTGAAGAAAACATT[G/A]TAGCCAAAATGTCAAAACTCATTTGTGCTTTGATT	downstream_gene_variant	MODIFIER
476	1	525337	[G/C]	GAAAAAATCAGTATTCCATGAGGGTTGGGGATGAT[G/C]AAATTAGCGAGGTTTCACAAGGCACTTACAAGGGT	upstream_gene_variant	MODIFIER
477	1	525659	[A/C]	CCCACCAAGGCAATGGATCAGCCCATGAAAATCTC[A/C]ATAAACATAAGGACTTTGCTCCATGAAAATTTCCA	upstream_gene_variant	MODIFIER
478	1	525868	[G/T]	GCAAGATGATGGGAAATATTTGAGAAACCAAACAG[G/T]TCCTTAAAGGGTCAGTGGGAACTTAGAAATCAAGA	5_prime_UTR_variant	MODIFIER
479	1	537467	[C/T]	AAATTGGCAGTTGCAATGCACCGTGTCTCACAATT[C/T]ATGATGTGAGATGCAACATGATCTGATAAGTAATA	intron_variant	MODIFIER
480	1	542609	[T/A]	CGAACTAGATGCTGAAATGCATCTGTAGTACTGCC[T/A]GTACTCCTGTTTAATTATGATTTGTTTGCTAACTT	downstream_gene_variant	MODIFIER
481	1	542754	[G/A]	GTTGCTGCTCTGAATTGTGTTATTTTAGGTTGTGC[G/A]AATATATGGGACCTTGACAGGGCCTACCAGACTTT	synonymous_variant	LOW
482	1	546070	[A/T]	ACTGTCCATCCCTGTCTGTTAAAAACCGAAAAACA[A/T]GTAAGAAGCATAGCAAGAAAACATGCTAAATTGGT	downstream_gene_variant	MODIFIER
483	1	546550	[A/G]	GCCCATATAAAAGGTTTTTCCATGGGATGGGCTGT[A/G]AAATGAGTTGGGCTACAAGGGCAAAAGGGCTATGA	downstream_gene_variant	MODIFIER
484	1	546725	[G/A]	AAAGCATTTCATCACTGCATCAAAATTAGACACAT[G/A]GATGAGCAAAAACAAAGGAAATTTCACAATTTCAC	downstream_gene_variant	MODIFIER
485	1	548319	[A/G]	AAATCATAAAGGCTTGAAAGGACAAAATTTAGCAG[A/G]GACATACTAACCGTGGGTACGGGAAATAATTATAA	downstream_gene_variant	MODIFIER
486	1	548380	[C/T]	ATAATTATAAACCTTCTTGTTGAGTATGTTGAAGA[C/T]GATATTCGAAAAATACCTGCATAGATAACATTAAC	missense_variant	MODERATE
487	1	549447	[A/G]	AAAAGGGTCTCTGAGAAACAACTGTTCTGATCCTG[A/G]GTAGTCCATAGTTTCCTGAAATTCCCCTCGGAGAC	missense_variant	MODERATE
488	1	554149	[G/C]	GAGTTACCAATAACAACAGGGGCCAATGACAGCCA[G/C]AGGGAAAAGGGAATTTGATGGCCTAAAACAAACTG	synonymous_variant	LOW
489	1	554844	[A/G]	CCTGCATAGATAAACTGGCTTCTGCTTAGAGCAAC[A/G]CAATGGAATAGTAATAGTTTCCTTTAACAATCCTT	upstream_gene_variant	MODIFIER
490	1	560316	[T/C]	GAGATGACTAGAGGCCTCATGTCAATGAGAAAAGG[T/C]GAAAGCTAGTCGTATGTTGGAAGCACATATTTCTT	upstream_gene_variant	MODIFIER
491	1	561577	[C/T]	TTATATATGTACAGTTTGGTCTTACTTGGAATTTG[C/T]CATGTTGAAAACCCCATGTTTGTATTGCATGGTTG	synonymous_variant	LOW
492	1	561943	[T/A]	AAACCTGAGGAGCATTTCCTGGGTTCCCGCCTACC[T/A]AATGTTGTGTTCATAAGATTAATGTAGTCAGGTTG	3_prime_UTR_variant	MODIFIER
493	1	563729	[T/C]	GGCTAATGGTGACCCCAAAAAATTATGTAAAAATG[T/C]GTACCTCAGTAGGTTCAGCAGCCTTGGGTTCTTCA	splice_region_variant&intron_variant	LOW
494	1	565266	[G/A]	ATCGAAGACATAATGCGCCAAGAAGCACGTCGAGC[G/A]CCTATAACATTTTTGTACCCCACAGAGAGGAGGTT	synonymous_variant	LOW
495	1	565528	[C/T]	TATCATTATCACTATTCTCTAAAAATTAGGAAATG[C/T]GAATGGTTTCATACTCTCTGGAAATTACATGTTAA	5_prime_UTR_variant	MODIFIER
496	1	566162	[A/G]	ACAACATCCAAATGTGCCTCTTAACAATATTGGAA[A/G]CCCAGGGCGAATATGCTCAGCCACATTCCCAAACA	upstream_gene_variant	MODIFIER
497	1	572907	[T/C]	TCAGGCATGGCACATGAAGCTATAAGGCTGTTAAA[T/C]AGCATGTGTACAGTATACAATATGGAGCCCAAGAG	synonymous_variant	LOW
498	1	572970	[T/G]	CCCAAGAGCGAGCATTATGGGTGTATAGTTGACCT[T/G]CTTGGCCGAGCTGGGCTCCTGAAAGAAGCCAAGGA	synonymous_variant	LOW
499	1	573072	[G/A]	CCCACGGAGCAAGCCATAGCTTGGAGGGCATTACT[G/A]AGCGCTTGTTGTAGTCATGGGCAAACAGAAGTGGC	synonymous_variant	LOW
500	1	574998	[T/C]	GTATGAGTTCCCTTATGGTACCCACCAAATGATTG[T/C]TGCCAACATCCCTACAAAGATGGGATATTACAATG	missense_variant	MODERATE
501	1	575434	[C/A]	GTAGCTTATTCCACCTCAAATTACTGAAAGAAACC[C/A]AATATGATAAAATAAGACAAAAGATCAGTACACAA	downstream_gene_variant	MODIFIER
502	1	575613	[A/G]	CAGAAAAGGTCACTGATATAATGATGCATAGGTTT[A/G]CATGGCATGGCATAAAAGCTCAGTATCAGGAAGTG	downstream_gene_variant	MODIFIER
503	1	578859	[G/A]	CAAATAAGAAGTACCCAAAAATATAGAGAGGGAGA[G/A]AGAGAACGCTTACAGTTCAGTAACTACTCTATAAT	intron_variant	MODIFIER
504	1	579049	[C/A]	GCCTTCACTGCAACCACAAAACCCCACATCCGAAT[C/A]AAATCTAACCCCATTCCAACCTCAAAAACACCAGA	intron_variant	MODIFIER
505	1	579207	[G/T]	TTCAAAGCCACTGAAGAAGACGGACGAGCCATTTC[G/T]CCGTTGGATCAACACTCACATATGGAAGGATCCAA	5_prime_UTR_variant	MODIFIER
506	1	586412	[T/C]	CAACGGTATTTTCGAATAGGATGAAGTAACGAATA[T/C]ACCAGAGTCCAGACCGTCACTTGGAAGCTTTTCTT	5_prime_UTR_variant	MODIFIER
507	1	588594	[A/G]	CATACTCAACCTTTCTTCGTACACAAGAGGAAAGC[A/G]AGTCAACCGTTAAATGGATCCTCCGTGACATTGAG	missense_variant	MODERATE
508	1	588689	[T/C]	ATCTCGCATATTGGAGATATTAGCTATGCTAGAGG[T/C]TATTCATGGTTGTGGGACAATTTTTTCACTCAGGT	synonymous_variant	LOW
509	1	588791	[G/A]	GTGTGTATTGGTAATCATGAATATGATTGGCCATT[G/A]CAGCCTTGGAAACCTGATTGGTCCTCCACAGTTTA	synonymous_variant	LOW
510	1	589496	[T/C]	GTAGGAAACCATGATGGTGAGGTGCATGATACTGT[T/C]GAGATTCTGGCATCTGGACAAGTTCTCAGTGGTGT	synonymous_variant	LOW
511	1	589605	[A/G]	AGTACACATTTTCATGGTATGTTAAGGGGGCAAGT[A/G]TCTTGGTGCTGGGGGCTTTTATGGGCTATGTTATT	missense_variant	MODERATE
512	1	590054	[G/T]	GTACATTTGTCCTTCACCTCTCTTTTTATCTTGTT[G/T]CAGCTGTTATAAACAATGCTTCAATCTTCAATACC	3_prime_UTR_variant	MODIFIER
513	1	591105	[T/C]	CATACTTCACTCATTAATATGTATGCCCAGAATGG[T/C]GAATTGGGCTATGCTGAATTGGTATTCAGTAAGAG	synonymous_variant	LOW
514	1	591150	[A/G]	TATGCTGAATTGGTATTCAGTAAGAGTTCTCTTCG[A/G]GATGCGGTTTCTTTTACTGCCCTGATCACGGGTTA	synonymous_variant	LOW
515	1	591666	[C/T]	CAGCAATCAAATGTAGAGCCTAATGATGTCACTTT[C/T]GTAAGCATTCTTCCTGCTTGTGCTTACTTGGGTGC	synonymous_variant	LOW
516	1	591978	[T/G]	GAAGGATTCGAACCAGATGATATCACTTTTGTTGG[T/G]GTTTTATCAGCTTGCAGCCATGCTGGTTTGGTAGA	synonymous_variant	LOW
517	1	594065	[C/T]	TCTTGTTTCAACATCTCTCCCTGGTACAATAACCA[C/T]ATATGGATAAGGATAGTTAGATCAGATGTGGAAGA	upstream_gene_variant	MODIFIER
518	1	594252	[G/C]	GCTGGGGCTAAGCCCAGCTTTTGCCTCTGCTCCAA[G/C]CTGGCTGGCCCTCCTTTGGAGTCTTCACCTGTTAA	missense_variant	MODERATE
519	1	594922	[C/A]	CAATACTGGTCATCATCCCATAATTGCATACACAC[C/A]TATTCCCACAACAATTGAAATGGATTCATAAGCAA	upstream_gene_variant	MODIFIER
520	1	599800	[C/T]	CGTGTATGCCCTTATAATTGTTTTCCAAGGCAATG[C/T]TTCTGAGGGTTTAGACAAGGGTGGGATGGGAGCAT	upstream_gene_variant	MODIFIER
521	1	600563	[G/A]	GATTTTGTGTTGCTTTTGTATCTAGGTATTGAATT[G/A]GAAGATTGAGGATGTTTAGTTGTACTGTGTGTGCG	upstream_gene_variant	MODIFIER
522	1	600722	[T/C]	AGGGACTTGATCCTTTCACCTAAGATTTTGAGTTG[T/C]AATGGACAACTTTCATTAGGGTATACAAACATTTG	upstream_gene_variant	MODIFIER
523	1	601093	[A/G]	TAAAGAAAGGAATAAGCTTTGTTCCACTTGATTGC[A/G]TTTGGTTGGCTTATCCAACTTATTGACTAAAATTG	upstream_gene_variant	MODIFIER
524	1	606216	[C/T]	CTGTAGGCAGGATCAATGCCTGGAACAGTGATCAA[C/T]TGCCTATCTATGAGCCAGGCCTTGATGAGGTGGTG	synonymous_variant	LOW
525	1	606839	[C/T]	GATGTCACTGAAGTGTCTCATGCTGTTGGTAAGGA[C/T]ACAAGAATTGGGCCCAAGTTCCTGAACGCCAGTGT	synonymous_variant	LOW
526	1	607665	[T/C]	TCCATTTTGCCTTATATTTCATCTAGTTCCGGGGC[T/C]CTGTTTCTTAAGCTTTACTTTGTATAATGGATTCC	3_prime_UTR_variant	MODIFIER
527	1	609841	[G/A]	CATGTGATTTTGAGAATCTAGGGTTAGGGTTTGAC[G/A]TAAATTTCGAATTTTGCATATTGTGTATGAATTTC	upstream_gene_variant	MODIFIER
528	1	610645	[T/C]	AATTTTGCTTCCTAATATGTTTGTTTGGATGAGGT[T/C]CACGGTATAAAAGCCAAATCGTATATTGCCTGTTG	upstream_gene_variant	MODIFIER
529	1	611771	[C/A]	GAACCTGACCAATCTGTCTACTTACTGATTTATGA[C/A]TGATCTTGTTTTATATATGTGAAGATGAATGCAGC	upstream_gene_variant	MODIFIER
530	1	611896	[G/A]	GATGACAAAGGGTTTGAGATCAGCGCTCCCTTGTC[G/A]TGCAATGGTTCAAGTGAGGAAGATGGTAGGTCTGT	synonymous_variant	LOW
531	1	612108	[A/G]	AGCAAATGTTCCAGTATGGAGCCTGCAGAAAGTCA[A/G]AAACAGATTAGATAAGTTAGAGACCTCTAATCGCT	missense_variant	MODERATE
532	1	612628	[C/T]	GCCCAGAACAGATCCAACTTCTTGTACATCGACAG[C/T]GATGATGATGAATGGCATGGAAATAATAGAAGCTT	synonymous_variant	LOW
533	1	613535	[A/G]	TTGTTTATAATTCTCTTCTAAACCTTTATCTGGGC[A/G]ATACATGAAAATAGCTTAAATGCTTGCTTTTTGTC	3_prime_UTR_variant	MODIFIER
534	1	615484	[A/T]	TCTACATGGTACTCATGGAGTAGAAGCCAGTACAC[A/T]GATCACACACATTGGGATCCTTACAACCCCACAAA	upstream_gene_variant	MODIFIER
535	1	615783	[G/A]	CCCCTTTTGATTTTGGGAAGGTTTGGTTTGAGAGC[G/A]TGTAGATATGGGGAATTCTGAAGGGCTCTTTTTGG	upstream_gene_variant	MODIFIER
536	1	616096	[C/T]	TTACTGGGTGAGTTTGGTTTTGAACTCTCGTTGAT[C/T]GAGTCCATCTATGGAGGAGGAAGATCAGAAGACGA	upstream_gene_variant	MODIFIER
537	1	616349	[G/A]	GGTCTCAGAGAGAACCCTAAGAAAACATGGAGGCT[G/A]GCTAATTCAAGGAGTGGTTCACAGCAAGAGAATGT	synonymous_variant	LOW
538	1	616599	[G/A]	TTGCTGTTTACCCTTCTCCATCTGTTTCTGACACT[G/A]AGCAAGAGCAGCAAGAGTTGGCTATTTGTTTGATG	missense_variant	MODERATE
539	1	616964	[G/A]	GTTTTCAGGAATGTTGAATCTCTGGAGCTTAAACT[G/A]GAAGATGGATCTGGGTTTGATGTGTTTGGTGCTGA	synonymous_variant	LOW
540	1	617556	[A/G]	AGAAGTCCCATTTTGTAGGAGTTTGTGAAGACGAA[A/G]ACAGTAGGACTTTAGTAATCAAGCAAGAGCCTCTT	missense_variant	MODERATE
541	1	617876	[A/C]	GAGGTAACTTCTCCATCTGCTGATCCTACTGCAAG[A/C]AGCAGTTTTGCTTGCCCTTGGAAATTATTCTTTGT	3_prime_UTR_variant	MODIFIER
542	1	618166	[C/G]	TCAATTCAATCTTTTATGTGTTTCTAAGTTTGTGT[C/G]TGACTATTGAAGTGTTTTTCTCATTTTCTGCCTGC	downstream_gene_variant	MODIFIER
543	1	618223	[A/T]	CATTTTCTGCCTGCTTTTCTTGTTAGAAGTTGAAA[A/T]TTTCTGGTTCTGATGATAAGTTTTGTTTTGAAACT	downstream_gene_variant	MODIFIER
544	1	619207	[G/C]	ATTATTGGAGTCATGGAATTCTAGACTGTAAAAAT[G/C]TGATGGGAAACACTACAAAAAGTCACATTGTCTCT	downstream_gene_variant	MODIFIER
545	1	619329	[C/T]	GAAACAACTTTTCCCAAAAGCTAGAAAAAGGAATA[C/T]GACTGCTAACACTGATTAGGGTTGATTAGGGTGCC	downstream_gene_variant	MODIFIER
546	1	620513	[C/T]	ATCAGTAGGATGAGGAGGATGTGGTTCAAATTAAG[C/T]GTCTATCCATTCATTGTTGGCTCCATTACCACCAC	downstream_gene_variant	MODIFIER
547	1	629507	[G/A]	GCAGATGATATTCTTCTAGATATAGTGGTACCACT[G/A]CATGGGTTCCCCTCAAGTTTAACAGCTACCTTAAG	downstream_gene_variant	MODIFIER
548	1	630281	[C/T]	TCTTAACTAAATTGCCCATCAAACCACTCAGAACA[C/T]GTGTAGGGCCTCACTGAGATATTGATCAAAATATA	3_prime_UTR_variant	MODIFIER
549	1	630377	[A/C]	TATTTTACATTAAGGAAGTTAGGCATGCAGAGCCA[A/C]TTATGATAATGCAATGAGCTAAAAAAGTGTAAATA	3_prime_UTR_variant	MODIFIER
550	1	630495	[T/C]	CTAAATGATGTGGGCATGTTGGGATAAATGCGAGA[T/C]GTTAATTTACCTTTCAATCCTAGACCTGAGTATGA	3_prime_UTR_variant	MODIFIER
551	1	630583	[C/A]	AAATTATACGTTTCACAGGCCACTTGCTGTGTGTG[C/A]AAACTTTCCTTTAAATCATTTCCCCTTTTCCAACA	3_prime_UTR_variant	MODIFIER
552	1	631571	[T/C]	CAGTTTGATTTTATGTAACGATTTTGCGAACTGCT[T/C]ATGGTTTTGGGCATATCAAGAAGACCCACAAACTT	intron_variant	MODIFIER
553	1	631685	[C/T]	TGTTGAGCTACAGAAGCTAAATTAAATTAAAGGAG[C/T]CACAAACCTAGGAAAAGGACTATTTTTAACAGCCT	splice_region_variant&intron_variant	LOW
554	1	631746	[G/A]	TTAACAGCCTTTTGTCCATACTTCCGCCAGCGATA[G/A]CCGTCTTCAAGATGATCAACTTCACTCTTGGTCAT	synonymous_variant	LOW
555	1	632151	[G/T]	TCCTATGTATAATTGATAGACAAAATGAAATCAAA[G/T]ATGTGGAAAAGCAACAATCATATCAAATATCTGTT	intron_variant	MODIFIER
556	1	632943	[T/A]	ATTTCTTCTTTTTGGACTTTCTTTTAGTTGACGGA[T/A]TTTTATTTTGCCCATGGAAAAAGCAGTTAATTACG	intron_variant	MODIFIER
557	1	642413	[T/C]	CTAATATTTTATATACACTCATATCAAATTACCTA[T/C]CCTAAGAGGGAAACTAAGAAAAAAAAGTTAAGATT	intergenic_region	MODIFIER
558	1	644687	[C/T]	AAAGTGGCAAGTGACACATCTTAATTCCATTGATG[C/T]TGTATTTGATATGCATGGCAAGAGGAAGTCACTTT	downstream_gene_variant	MODIFIER
559	1	649136	[G/T]	CATCCATATGTGTCTCGCGTATTCATGAATTGTTC[G/T]GTCACTGCTGAACTTGTATGAACCAGCCGTGTTCA	synonymous_variant	LOW
560	1	649386	[C/T]	ACTTTCTGGTCTCGGTATGCCTCATCAACCTTCTC[C/T]TGGCACTCTATGTAGCTAGGGAAGTCCTTGCCAAC	synonymous_variant	LOW
561	1	649784	[A/C]	TCTTCTCCTACCTCTTCCCTTATCTCAACATTAGC[A/C]CCATCTAAGGTTCCAATCAGGATGCAGCCATTCAT	synonymous_variant	LOW
562	1	649822	[C/A]	ATCTAAGGTTCCAATCAGGATGCAGCCATTCATAG[C/A]AAACTTCATGTTGCTGGTTCCACTGGCTTCCATTC	missense_variant	MODERATE
563	1	650228	[G/A]	CATATTTTGATCATAGAGGGACTGAAAAGCTTTAC[G/A]CATCATGATTGATATTGTGATATCTCATATCTAAT	intron_variant	MODIFIER
564	1	650811	[T/C]	TTGTAGCGATAGACAATTCCCATGATATTCAACAA[T/C]TGACGCTTGTACTCATGGATGCGCTTCACCTGAAA	synonymous_variant	LOW
565	1	652207	[T/A]	TGTGTATGCCACAGTTCTGGCCAAAAAACCCGAAA[T/A]CATAAGGAATATCATCATGAAGAATAACAGTTGCT	upstream_gene_variant	MODIFIER
566	1	653012	[A/T]	ATTAGAGCCCAGCAAAGGAACTAAATTGACAATGA[A/T]AACAATCAAAATGTGATGAGCTACTGATGAATGTT	upstream_gene_variant	MODIFIER
567	1	653539	[T/A]	GTAACTTTGAATGATGGGAACATGCAGGAAGCCTC[T/A]GGATCGAACCTGTAAATACTCCATTGACAAGTAAT	upstream_gene_variant	MODIFIER
568	1	653595	[T/C]	CCATTGACAAGTAATATGCCTGCTTTACATTCATT[T/C]TCTCATAATAATCATATGTAGCATTCCAATTTATG	missense_variant	MODERATE
569	1	658358	[G/A]	TTTTCCCTCTTCATTAACCTCTATAATCTATTGTT[G/A]ATACATGATATCTCTCAATGACTCTTGGACTAAAA	upstream_gene_variant	MODIFIER
570	1	660133	[T/C]	AGTCAGTTGGTTGCAGAGAAGCCAGCTGTTTTCAC[T/C]GGATCTGAGGTTTGTGCATGATATTTGAATGGCTT	synonymous_variant	LOW
571	1	665445	[C/T]	TCACATGACTCACACCAGTGCTTGCCAGTAGCCTC[C/T]CCTGTGGGTAAAGAGCTACATTATCTTTATAATAA	downstream_gene_variant	MODIFIER
572	1	673907	[T/C]	ATCCTTGTTTTATTAACACTACCCATCCAATCAGC[T/C]GACTCCCGTTTCACTCATCATTTTCTTGAGAATCT	upstream_gene_variant	MODIFIER
573	1	681605	[C/T]	GTTGTGTAGTGGTTTATGCCAACAAAATCCAAAGA[C/T]CCTTTAAGGAGAGCAGACTCATCTCTGGTAAAGTT	synonymous_variant	LOW
574	1	681865	[T/C]	TTTGAGTTGCTTCAATGTCCTCTGTAGAGTTCGTC[T/C]TTGGTTCGAACCATATAACATCAAATGCCACACCA	missense_variant	MODERATE
575	1	682188	[C/T]	CCTATATCATAGCCTTGGACTGTGAAGGTGTGTGG[C/T]TCATTGAATGTGATCCAGTGCTTCACCCTGTCACC	synonymous_variant	LOW
576	1	682386	[T/C]	GGGGTCCAGCCATCCATTGTATTTGTCTTCCAAAG[T/C]TTGAGGGAGGTCCCAATGGTACAGTGTCACATATG	missense_variant	MODERATE
577	1	691084	[G/A]	TTCATTGTGATCTTTGTTTGACTATTATCCCTCAC[G/A]CTTTTCTTTGTAGCATGCCACACATTTAGAAGCAT	intron_variant	MODIFIER
578	1	691749	[T/A]	TACATGTTAATAATGTCTAACAATTTTTTATAGGT[T/A]CGTTTGTGGCTTGAGGAGATTCTTTGGGATAAGAA	splice_region_variant&synonymous_variant	LOW
579	1	695119	[A/G]	GGAGTGCTCAGATCTGAAGTTGATAGATCTGTGTC[A/G]AAAGACAGTATTATCATAGTGGATTCCTTGAACAG	synonymous_variant	LOW
580	1	701106	[A/G]	CTTGTGATTATCAAATTAGATATAAAAGTCAAGAA[A/G]GAATTGAAACTAACATCTTACCAGTCATGCAAAAC	downstream_gene_variant	MODIFIER
581	1	701160	[A/G]	TACCAGTCATGCAAAACACCAGCAAAACCTTGATA[A/G]AGAATTAAAGGAAGGGTGTTTTGGGTCCTGGTAGG	synonymous_variant	LOW
582	1	701382	[T/A]	ATTAAAGGTGTAAGCAAAGACCAATAGTTTCTTAA[T/A]GAGGATCTCCAAAACTCTGAGTCTTCAAAGTAATC	synonymous_variant	LOW
583	1	701611	[A/G]	CAATGGAACAATACTTTCCATGGACTTCAAGCTCA[A/G]CTGAGCTCAAATGGAAACCAGAGGACCTGTTCTGA	intron_variant	MODIFIER
584	1	703137	[C/A]	TATGGACCTGTATTTAAGTTATTTGAGAATGATGA[C/A]GAATGAAAACTCTAATTTATTAGTTTTTTTCTTCC	intron_variant	MODIFIER
585	1	704416	[C/T]	CCCAAAAAAGTGAATCTATTTTTTCCCAACCTTAC[C/T]TTTTTGTCACTTGTTATGCACAAAATTAGGGTGGG	intron_variant	MODIFIER
586	1	704890	[G/A]	ATTTTCTTGTCAGCTTTGGTTAAATGTTAGTTCAA[G/A]AAGAAACTCAGAAACTGGACAGTATAGGCGACACA	intron_variant	MODIFIER
587	1	705705	[G/T]	GGAAGGCCTCTCTCAAGGGCCAATTGAACTTGGCT[G/T]CCAGTTGCCTCATACTCCGCAATACAAACAGCCAT	synonymous_variant	LOW
588	1	706883	[G/A]	CTATTATTCTAACCAAAATCTCCAACGACCGCAAA[G/A]ACCATAACCTATCATAACATACAAACAATTCTTAC	5_prime_UTR_variant	MODIFIER
589	1	712553	[G/C]	ACAGGATCAATTAACACCTCATATGCTTCTTGGAT[G/C]GACTTGAAGTGGTTCTCTATTTCATCTTTCTTCGC	synonymous_variant	LOW
590	1	716105	[T/C]	AGCATCAGGATTCTCCCTATATACCAGTTCTGTGC[T/C]TGGGTCAATGGCAGCTGAGATGGCGCTTAGGATGG	missense_variant	MODERATE
591	1	716347	[T/C]	TTTACTATATAGATCAACTCAATCCAAATACTACC[T/C]AAATTGAGTGTGGAAATTGGAATCAAACTTTGTCA	upstream_gene_variant	MODIFIER
592	1	716412	[A/G]	TTGTCATCCCTACCTTGGGTGTGGTTGTTTCCATC[A/G]AGTCCCTGCCAAGTGATAGTCCAACCACCACATTG	synonymous_variant	LOW
593	1	718913	[C/A]	TGGATTCGTGAAGGGAAAATCAAGTACGTCCTAAG[C/A]AAATTATTAGGGATAAGATCAACGTGACGGAATTT	upstream_gene_variant	MODIFIER
594	1	724720	[G/C]	AGGCAGGTACTTGGATCAACTGGGCATGTCAGCAA[G/C]CTTCAACCACAAGGTCTTCTGCAGACAATCTTTAA	missense_variant	MODERATE
595	1	727312	[C/T]	TCAGAAAAAGAAGAGTGAAGGCCCTGAACCTTCTC[C/T]AACCAGGGCCATAAGCAAAAAGGAAGGAACTACCT	missense_variant	MODERATE
596	1	727542	[A/G]	GACATTTCTGTGGTTCTACAATATTTCTATAAAAT[A/G]ATAATAGATTCTTTGAGGAGTCTAATCATCAAAGT	5_prime_UTR_premature_start_codon_gain_variant	LOW
597	1	728956	[T/C]	AGCCAAGATGGAAACATCTTGGCATGATTAACAAA[T/C]GATCCAACTGATTATTCAGTGGTATTTGGCCCTTT	3_prime_UTR_variant	MODIFIER
598	1	729514	[A/G]	ACATCACACAGGTTGGACAAGCAAAGGGAATTGGG[A/G]TCAGTACTTTTTCAAGAAACCTTCAGCCATCTTCA	3_prime_UTR_variant	MODIFIER
599	1	732075	[G/C]	TCACCATGGATATGGAAATTGATCCTACAGAACCA[G/C]AAGCCCAGATCAAGGACGAAGATCTGTTCAGAGCC	missense_variant	MODERATE
600	1	732193	[A/G]	GCTTCTGAGAGCTCTCTCGCTTAGGAACGAAGATG[A/G]CCGATCCCTCCTTCACGTCGCCACCTCTTTGGGTC	missense_variant	MODERATE
601	1	732428	[C/T]	GTGTTTTTTTGTCTTGGTGATGAATTTCCGTTGTG[C/T]GGATTGCTGTCTCGTTTTGAAGTGTCGTCACTTCT	5_prime_UTR_variant	MODIFIER
602	1	732860	[A/C]	AAATTGCTGAATTTCTGATTTTACACAATGCAAAG[A/C]TTAATGCCAAGGATAAGGCTTGTAATCTCATACCA	missense_variant	MODERATE
603	1	733969	[T/G]	TTTACCATGTGGCGTTTTGTGATTAGATTGCCTTT[T/G]TAGTACCATGATTTTACCCAAATAATATTAGAAAA	upstream_gene_variant	MODIFIER
604	1	734259	[A/T]	AAATGGTCCTTAGTACCTTTTGTAGGGGTGTAAAC[A/T]AGTTGCCATTGAGCTTCACATAATCTCAACTGTCT	upstream_gene_variant	MODIFIER
605	1	734333	[T/A]	TTCAAGCTTGCCGTCTGTTGGTTCGAATGAGCTCT[T/A]ACTTGTTCATGTGCCTTAATGAGTTGTTTATTCTG	upstream_gene_variant	MODIFIER
606	1	735493	[G/C]	TCAGATGATTTTAGACCAATACTGGTAGATGCTGC[G/C]AAGGCCATGCTTGAAGGATGAGCAATACTTTGAAG	synonymous_variant	LOW
607	1	742340	[A/G]	GCGGAGCATAAATCTTCTTTGGAATATGACAATGA[A/G]GATTCTTCTTTTCCAACTTCATACTTTCCAGATCC	synonymous_variant	LOW
608	1	742772	[A/G]	CTTGTCTGGGCATGCCTTAGAAAGGTTAATTTTGA[A/G]GGAGGCTTAATATGTTTTGATCTTGGATATAAAAT	downstream_gene_variant	MODIFIER
609	1	742832	[G/C]	GGATATAAAATAGAAACATGATGCGACAGTTTTAG[G/C]TTTGATCTTCTAGGCTAAATCCCAAATTTCTAACC	downstream_gene_variant	MODIFIER
610	1	744106	[G/A]	GGATGCCGTACAGGGATGGCTAAAGTAACTAATGC[G/A]TACGACCTTCCTGCTAGGTAGGTATATCAGTTCTT	synonymous_variant	LOW
611	1	744772	[T/C]	CATACTGTGGGTCCCAAGTATGCAGTAAAATATCA[T/C]ACTGCTGCAGAGAATGCTTTGAGTCACTGCTATCG	synonymous_variant	LOW
612	1	745493	[T/A]	TTGCTGATCTTTATGCCACTTTTTGAATTAGTTGC[T/A]AGGCACCTTGTTTCGCCTATGGCATTGTGATGCTA	downstream_gene_variant	MODIFIER
613	1	746358	[T/C]	AAGCACTTCACATTAAGTTGTAAAAGCTTCCTAGT[T/C]GGTGGGAGTGCAAGCAACTAGGTGATACTTATGTA	downstream_gene_variant	MODIFIER
614	1	747674	[A/T]	AGGCGTAAAGAGCAATGGGAAAAAACTGCTCAAGC[A/T]CAGAGTGGATGGAATTGTGCTAAATTGCTTGGATT	synonymous_variant	LOW
615	1	748921	[G/A]	GCAAAGAAAATATACTTGCCATCTTAAAAGCAACC[G/A]CACTCTCAGCAAGGGAAAAAATGCCCCTTATTTTC	upstream_gene_variant	MODIFIER
616	1	749022	[T/A]	TTTTCTGCTTCCTGGTGTTGGAAAATTTGTGCTAC[T/A]CTTTCTGATGCTTGTGTTCTTATACTGCAATGTTT	upstream_gene_variant	MODIFIER
617	1	749102	[T/A]	TTCTCATTGTTATGGAGCACTGATCATTGGAAGTC[T/A]TGATTGTTAAATTTCAGGAGTTTGAGCCTGTGATA	upstream_gene_variant	MODIFIER
618	1	749195	[T/G]	ACTTCCACTCAGCAGCATCGTTGCAGATGTAAGTA[T/G]AGTGTGTTTGACTTTAACATACAAATTTTGACTTG	splice_region_variant&intron_variant	LOW
619	1	749350	[C/G]	TCTTGAAATAGTCTATATCTAGGGTACCTTACAGG[C/G]TTACACTAGCGAATTTGCTACTTCACTAAATTTGT	upstream_gene_variant	MODIFIER
620	1	750231	[A/G]	AATCTTAGATCTGATTTCACCTCTACTGTATAGGC[A/G]ATTTATGTTCTTCACCCGACATTTGGATTGAAGGC	splice_region_variant&synonymous_variant	LOW
621	1	750361	[T/C]	TGACCAAATGATTATATCCTGACCTCTGTGACTTC[T/C]GTTTGAAAGCTTATTGTAAGTGAAATTGTTGGGAA	upstream_gene_variant	MODIFIER
622	1	751069	[C/T]	TTCTTAATTATTATGTATCATTTCTTGGGCAAATG[C/T]GTTCATGTATGAAAGATGGAAAAAGTAATAAGTTC	3_prime_UTR_variant	MODIFIER
623	1	751944	[G/A]	GATCTTGGCGGTTAGTTAGTGCTCTCTTCTTCTGC[G/A]TCTTCTTGTTGTTGATACTCCATTAAGCCCTGTTT	downstream_gene_variant	MODIFIER
624	1	752697	[C/G]	ATGGTTCCTTTATCATAGCCAAATTTTATCTAAGT[C/G]GGAGCCCTTTCCACATGCTAATTTTTACATGAATC	downstream_gene_variant	MODIFIER
625	1	752739	[A/T]	CTTTCCACATGCTAATTTTTACATGAATCAACTGC[A/T]AGAGTTTTGGCTTGTAACTGGAAGTAAGCAATTAT	downstream_gene_variant	MODIFIER
626	1	753359	[A/G]	AATATATATCATGCACTCCAACATACTTGCTTATT[A/G]ATTGATATAGGTCATAATACCATTTAAACCCCAAC	downstream_gene_variant	MODIFIER
627	1	754016	[A/T]	CAATGTGTGTCAGTAAGCACTCTGACAACCTCTGG[A/T]AATGGTGGGGTTTATGGGTCCACTGCTTTATGGGG	synonymous_variant	LOW
628	1	754145	[C/T]	CTTTGGCATCACTGTGCACAGAGATTATTCTTTGC[C/T]GGTCAACTTGTTATGCAGAGGCAAAGGAATTTGAG	synonymous_variant	LOW
629	1	754234	[G/T]	GTTTAAAGGTGGTGGTGACCAGGGGTTAGATGCAA[G/T]CTCAGAGTGTAGTGAGAGTGCTAATGAGGATATTT	missense_variant	MODERATE
630	1	755105	[G/A]	CAGTATGCTTTGAATACGGAGCAGTATGAAATAGC[G/A]CAACAACTGAGAGATAAGCTGACTGAGGTAAGATT	synonymous_variant	LOW
631	1	755367	[G/T]	GGTTAACAATGTCTAACAACTGACAGCATTACTTG[G/T]CATCTGCTTGTCTGCATTAGCACAAGCATGACTGA	downstream_gene_variant	MODIFIER
632	1	755926	[G/A]	CAGAAAACTATGCATTGGCAGCTGAGTTGCGAGAT[G/A]AAATTAACAAACTAGAGGCAGAGTCTCTGGCTGCA	missense_variant	MODERATE
633	1	755964	[A/G]	ATTAACAAACTAGAGGCAGAGTCTCTGGCTGCATC[A/G]GCAAATGCTCTGGTGTATGAAAATACACCATATGC	synonymous_variant	LOW
634	1	758135	[A/G]	TTGTTTCCTATTTGTTTAACTTAATGAAAAATTAT[A/G]TAATTTCAGGCTATTCTGCTGTGATTTGTGGAATG	upstream_gene_variant	MODIFIER
635	1	758377	[A/C]	TCTTTAAATTCTGATTATGATATTATAATAGGTTT[A/C]CATTGTTCTGATGCATGGCCCTAGACAAGATTAAA	upstream_gene_variant	MODIFIER
636	1	759071	[A/T]	TTCATTATCAACTTTGCTGCTTTTAGTATTATCAC[A/T]TGATTTGAAGTCTTTACCAATTTTGACTCTTCACA	upstream_gene_variant	MODIFIER
637	1	759296	[G/A]	TTGCTTCTAACACCAAGTATGGCACTCGATCATGT[G/A]CAGGGCAGGTTTGATCACCCCTATCTTTCTTTTTT	splice_region_variant&intron_variant	LOW
638	1	759638	[G/T]	TTTTTAGGATGATTTGGGACGGTACTCTTACCGTT[G/T]ACTTGAATGAATTACTAATCTTGTATTTTTGCTTT	3_prime_UTR_variant	MODIFIER
639	1	760799	[C/T]	TTCACTTTACCATGAAATGGTGTACCAGGACCAGA[C/T]CCAGATCAGTAACTTTGTGTTTCCATCAGTTTTGA	missense_variant	MODERATE
640	1	761872	[G/A]	ATGCCCTGATTGATATGTACGCCAAGTGTGGGTTT[G/A]TGCATTCAGCAAACAAGATGTTTGAGAAGATCAAG	missense_variant	MODERATE
641	1	762757	[G/A]	TAAGGAAAGTCCCTGGCTACAGCACAATAGAGATT[G/A]ACAAGAAAATTTATAGGTTTGGACCAGGCGATACA	missense_variant	MODERATE
642	1	763047	[G/A]	GTTTGTAGAGATTGCCATTCCTTTGCAAAGATTGC[G/A]TCTAAAATCACAGGCAGAGAGATCATCATGAGAGA	synonymous_variant	LOW
643	1	763998	[G/A]	ATCCATGGAGAAAAGCTCCCAACAAACTAACATCC[G/A]GTTGAATTGGGATTTTCTCAATGAAATCCAAGGCT	missense_variant	MODERATE
644	1	764709	[G/A]	TGTCCACAAGAGCATTTTCAAAAGTTGCATCTTCC[G/A]ATCCAAGTTTTATCCCAAGACAATGAACTGATCTA	missense_variant	MODERATE
645	1	764962	[A/G]	ATCAAATACAGAAAAAGCATCTCTAATGTCCCCAC[A/G]CTTGAAATACAAGTCTAGAAGAGGTGTTACCAAGA	missense_variant	MODERATE
646	1	765240	[C/T]	ACACCACATTTCTATCAAGAATTTCATCAAACACT[C/T]GACGTGAATCCTCGACCTCTCTACATTTAGCATAC	missense_variant	MODERATE
647	1	765299	[A/G]	CATTTAGCATACATATCCACAAGACCCGTCAACAC[A/G]AAACTATCAGGACTCCCCACCTTAACAATCTGGCA	synonymous_variant	LOW
648	1	765455	[A/G]	AGGCATTTCCTCAAACGGGTGTTGTAAAACTGAAC[A/G]ATCTCCGAATACGAATCGTTCAAAAAATACCATCT	synonymous_variant	LOW
649	1	765545	[T/C]	TAAAGATCCGGGTTGCGAATTCTATCAAACATTAA[T/C]CGGGCACACTCAACGTGGCCAAACGAACCATACAA	synonymous_variant	LOW
650	1	765619	[G/A]	AACCAATTTGGTTTCGCATAAAAGGTCCTCCGACA[G/A]GCCGTGGACGACGAGCAAAGCGTGGATTTTCCTGA	synonymous_variant	LOW
651	1	768902	[G/C]	ATGTGTAAACAGAAGATTCCACAGTTGTGAAAGAG[G/C]ACAGACAATGAATTAAAACCACTTTATTGCAAACT	upstream_gene_variant	MODIFIER
652	1	770089	[C/G]	TGCAACATTATTTATGAATAATACAAAGTTGGTAA[C/G]CCAAAGACAGAAAATCAAGGGAACCCAAATTTTGG	3_prime_UTR_variant	MODIFIER
653	1	770323	[G/A]	GGTGGAAGGTTACCTGTAGGGCATCTTTGACGACG[G/A]GGCCGTCTAGTGGTCTTCCCCCACCCTGTTAGGCT	synonymous_variant	LOW
654	1	771161	[G/C]	CAGGAACTACAGGGGCTTCCAGATCTATCTCCAAA[G/C]CAATCTTCACATTGGTGCTTGGAACAGGAGTCATT	missense_variant	MODERATE
655	1	771796	[G/A]	AGACCTTGCCGGGGAACTGCATCATTGGATGAACT[G/A]TTTGAAAGCACCATATTCAAGTTCATATCTTTTGC	synonymous_variant	LOW
656	1	773263	[T/C]	CATGATGGGAGTTCTGTAAACTTCCCTTTGGAAAA[T/C]CTAGAAACTCTGACTTGGGCTTAGCAGACAGTTCC	missense_variant	MODERATE
657	1	773371	[G/A]	GAAAATCAACAGAAGCAGGATCTTTTGCTTCTTCA[G/A]CCTGAACAGGCTCATTCAGGTCAGCCAACGCATTT	missense_variant	MODERATE
658	1	773929	[T/A]	CCTTTCTTTTAATTTCATCCATCAAGTTTCTTTGT[T/A]TTCTGTAAAGGCGGTGGAGCTCATGGACCTGGATT	missense_variant	MODERATE
659	1	774513	[A/G]	AGAGCATAATACTCATGAAATAATACAGACAAGAC[A/G]ATCAACAAGTTCCATTTTCAGGTTTCTTGATGTAG	5_prime_UTR_variant	MODIFIER
660	1	775349	[G/C]	AAAACAGCAGAGGAAAAATCAAAGAAGCACAAAGA[G/C]TGTGAAACAGAATCAATAAAGATGCTAATAATATT	upstream_gene_variant	MODIFIER
661	1	775990	[T/A]	AAGAGTCAATTGCTCACCTAAATTATATTCAGCCA[T/A]ATGCATAATTTTTCACTTGCAAAATAATGAAAATT	upstream_gene_variant	MODIFIER
662	1	778391	[C/G]	TTGTCAAAGCCTCCATGAACCCTAAAAGAAATGAA[C/G]TCATTTAACCAGTTTCTTTGCTTCATCATAAGAGA	5_prime_UTR_variant	MODIFIER
663	1	778489	[C/A]	TGTTAAGAATTAAAATTGATGCAATTGGTAGAATA[C/A]ATAAAAATTGGGATCAGAACACAACCAATCTATCA	5_prime_UTR_variant	MODIFIER
664	1	778622	[C/T]	ACAAAACTCCCTCAGACACAGAACACACTAAGAAA[C/T]CCATAACAGAAAAGGAAAGTTCTTTTCTTTTTTAC	5_prime_UTR_variant	MODIFIER
665	1	785502	[G/A]	TATCATAAGGTTGTTGATAATGAGAGTGTCCTCCT[G/A]GAATAAATGTCACATAAATGGCAACCTACATACAC	intergenic_region	MODIFIER
666	1	789067	[A/G]	TGTTATGTATGTCAAATTGAATCAGTGTCTTATCC[A/G]TCATTCTTTCATTTTTATTCTCTTGGAAATAGTTA	upstream_gene_variant	MODIFIER
667	1	791719	[T/C]	TCCATACGTATTCTCTCGCTTCGTTGCATGACGCC[T/C]GTGTCCTGTTCGATGAAATGCCTCATAAAAACACC	missense_variant	MODERATE
668	1	792022	[T/A]	CCCGGATGGGTTCGCTTGGGTTGTTGGTGGGGAGG[T/A]CAATTCATGGTTTCACGGCGAAGAATGGGTGGGAG	missense_variant	MODERATE
669	1	792377	[T/A]	TGAGGAGTATGGGTTGGAGCCAAGAATTCAACATT[T/A]TGGCTGCATGGTTGATTTGTTTGGTAAGGCAGGGC	missense_variant	MODERATE
670	1	793345	[C/A]	GTCTTAAATCATCTACAAAATTGTTGTTTTGCTTC[C/A]TGTAAATCTAAGCAGTATAGAGCATGGGAGTATAT	upstream_gene_variant	MODIFIER
671	1	795267	[T/G]	GGGCAAATAAAAAAACCGTAGTTTTCTGTGTTCTT[T/G]TTGGAAACAGTTTAGCTGAAGATTCTACAAAGTTC	upstream_gene_variant	MODIFIER
672	1	796277	[G/A]	CAGATTCGGTTCTCCTGTTTGATGTAGAGTTCATC[G/A]GCAAGGCTTGAGAAGTAGGCGTCATAAATTCCAGG	missense_variant	MODERATE
673	1	798973	[A/T]	TTTTAAACTTCTATGATTCTACAAAGATGCACGAA[A/T]GTAAACTTAAGGGCTTCTTCTATCCATTTTGTTAG	downstream_gene_variant	MODIFIER
674	1	799731	[C/T]	TTCTGAACTTGAGCTTTTACAGATGTGGAGATGGA[C/T]GATGGCAATCAAAGCAGGGCGGCCCTGAAGCCTGT	synonymous_variant	LOW
675	1	800053	[T/A]	TCTTGTCTTAGGGAGTTAACACTATTTTAAGAATA[T/A]CATATTCAGTATTTCTGAAGTGGAGGAGTGTGGGA	3_prime_UTR_variant	MODIFIER
676	1	800148	[G/A]	GATAAAGTTAGTAGATTTTTATGATTGAACTTGTT[G/A]AGAAAATGTTTAGTCTTTGCTTCTTTGACTAATTG	3_prime_UTR_variant	MODIFIER
677	1	801609	[T/A]	AAAAGAACCCATTTTCCCATAAAGCCTAGTTGAGA[T/A]CATCTAACCTTCTAATTCTTGATCACTTAAACTTT	downstream_gene_variant	MODIFIER
678	1	801649	[C/T]	TAACCTTCTAATTCTTGATCACTTAAACTTTTAAC[C/T]CTTGCAAACTATCATCTAGCTAACTAATTCCATTT	upstream_gene_variant	MODIFIER
679	1	802543	[G/C]	AACCCAATTCATTGAATACTTTTGTAACTTTGCTA[G/C]AAAGGCCTTAATGCTTCCAAACTCCTAATTATTAA	upstream_gene_variant	MODIFIER
680	1	802804	[C/A]	CCTCCCACTCTTTCCTTATTGTTTTCCATACCTTA[C/A]CTTTGTATCCATCCCATACCTCTTAGGAGAATCAC	upstream_gene_variant	MODIFIER
681	1	803199	[C/A]	ATTGTTTCTTCCACATGGTAAGCCTTCTAATGAAT[C/A]TTTCTTCCATTGCCCCCTAAACTGCCCATGATTTA	upstream_gene_variant	MODIFIER
682	1	804642	[A/C]	TTCTTGAGAGCTTTTAGATTAGAGGCAAGAATGAG[A/C]TGAATGATTCCTTAAAGTTATAACTCATCCACCAA	upstream_gene_variant	MODIFIER
683	1	805838	[A/G]	TTGGAAATTTCTCCATTTTCTTTTCTGACTGTTGC[A/G]TGTAAGTGACACAAAGGTTAATAAATTGTCTTGAA	upstream_gene_variant	MODIFIER
684	1	808498	[C/G]	GTACTGTCTGCACAGGAGCTGCAAGAAACTTGACT[C/G]AGAACACCCGGCGCCTATCTATCCAGAAGGAAGAT	missense_variant	MODERATE
685	1	808548	[G/A]	CTATCTATCCAGAAGGAAGATTTTGATGTGTCTCA[G/A]GACTTACCCTGTGTTCGAACCTTCTTCAGTTTCGG	synonymous_variant	LOW
686	1	811469	[A/T]	GGATTGGCTACAATTTGCAAATAAACAAGCTTGTG[A/T]GTCCCAAGTTGCCAATTATTTTAGTAGGAACTAAC	upstream_gene_variant	MODIFIER
687	1	811569	[G/A]	AAAAAAAATTGCATTCTTGTTAGAACACCCAACAA[G/A]ATCGCCCTAAAATTCTTGAGAGAACTTGTGGGTTA	upstream_gene_variant	MODIFIER
688	1	811986	[G/A]	CTTCTAAAACTTGAGGCTTTCGCAAGTAGAGAATG[G/A]AATTTGCAGGAAAATATCAAAATGGCAGTCCAAAA	upstream_gene_variant	MODIFIER
689	1	812082	[G/C]	GAAGCCCTACTGAGAGATGCTGCTTCAAAGAAAGA[G/C]CATGATCACCAATTCACAGTCTGGATTCAAAATGT	missense_variant	MODERATE
690	1	812332	[A/G]	CCAATGCTGGCAACAACACATACCTTCATGTGAGA[A/G]TGGCTCCTTTGTTCATTGGTAATGTTGATACCGTG	missense_variant	MODERATE
691	1	812355	[T/C]	CTTCATGTGAGAATGGCTCCTTTGTTCATTGGTAA[T/C]GTTGATACCGTGGGCATTGAGGAGCCTACAAATAA	synonymous_variant	LOW
692	1	815659	[A/G]	TCCCCTTAAACTTCCAATGCATGTATATATTGAAT[A/G]TATTTTCCATTTGAATGTTTCTTTAAAATTTTAAT	intron_variant	MODIFIER
693	1	815751	[A/T]	ACTAGAAATGTGCGTAAAATGATCCTATAAGGACC[A/T]CATATAGCCGTGAGCTTGGAAATAGTCGAAGTCTT	intron_variant	MODIFIER
694	1	815857	[A/G]	TGAATACTGATTTTCTTGAGCTGTATCCTGTATGT[A/G]ATGCTTCTTTTCATATTATTTACAGCATCGACTCC	intron_variant	MODIFIER
695	1	815950	[G/T]	ATCAATGCGGAGAAGACTGGGTCCATGTGAGTGAT[G/T]GATAGGCTCCTTTTATTTTGTTTTGGTATGAAGAA	intron_variant	MODIFIER
696	1	816231	[A/G]	AATACCTTTAAGAAGCTAGGAAGGCCATAACCTGC[A/G]TATCATATAATAAATATGTAACAATGACTTCATGT	downstream_gene_variant	MODIFIER
697	1	816815	[G/A]	ACTCATCTTTTTCGGTGCCTTGAAGTTGCTGACTC[G/A]AAGAAAGGGCATGATCACCAATTCAGAGTCTGGAT	downstream_gene_variant	MODIFIER
698	1	818099	[C/T]	TAATGGAAGATGACACATTGCCTTGCCTGCAAAAG[C/T]TGATCATATGCCTGTGCAGTAAGCTCGTGCGGGCA	downstream_gene_variant	MODIFIER
699	1	851919	[C/T]	CTCAAGTATTGCTTCTTATACTTGAGCATGTTTCC[C/T]GAGAATAAACCAGTTAAGCGAAGAAGACTGATTCG	synonymous_variant	LOW
700	1	852147	[T/G]	ATGCATAAGATGATTCTCCTTGTCTCACATGAGGA[T/G]AACTTTTGTTCTGTTTGCACAGGAGCAGAAGGGAA	missense_variant	MODERATE
701	1	852247	[C/T]	TCCAGAAGGAAGGCTTTGATGTGCCTCAGGATGAG[C/T]CCTTGCCCTGTGTTCGAACTTTTTTCAGTTTCAGT	missense_variant	MODERATE
702	1	853209	[T/C]	AGGCATTGCAAGGAGCTGAAGCAGGTTCCCATAGG[T/C]ATTGACAACCTCAATCATCTCAATGAACTGTTTCT	synonymous_variant	LOW
703	1	860331	[A/G]	GATGCTATTGTAACTAGAGAAGGGAACTTGCAGGG[A/G]AATAATAAGAAAAGAGTCCAGGACTTACGCCACGA	upstream_gene_variant	MODIFIER
704	1	865628	[G/A]	TCTCGTCCACAGCGTGTATGAGAGGGTGAAGCAGC[G/A]CTTTGATTCCCATGTCTGGATCACTGCTTCAGAGT	missense_variant	MODERATE
705	1	865884	[A/C]	CCAGATGGTAACAACAGTAGAATAATTATCACTAC[A/C]AGGAGAGGCGACATAGCTAATTCTTGCAGAGATGA	synonymous_variant	LOW
706	1	866147	[A/G]	TCAAACTGCATATGAGTGGCAAAAGTTACACGATA[A/G]CCTTGAATCTGAATTGAGAAGCGGTGGTGGCCTTT	missense_variant	MODERATE
707	1	868132	[C/T]	AAACACATATAACAAAGAAAAGGAGAAGAATGTGG[C/T]AGAGAAGGCAATCCAGATGGCACCTATTTTAGATA	upstream_gene_variant	MODIFIER
708	1	868281	[A/G]	CCTATTAAACAAGGAGGAGAGCTTCCAACATTTTC[A/G]AATGCCCAAAAACAATTTTTCGATTAAATCAATTT	upstream_gene_variant	MODIFIER
709	1	871654	[A/G]	GATTGAATATTTCCTGGGTGGATTTTTGGGAACTG[A/G]TCACACACACACAAGAAATCTCCATCAAGCTAGCT	upstream_gene_variant	MODIFIER
710	1	872276	[C/T]	CCTAACAATCCAATCACCGAGGTCTTCATTTGCCA[C/T]CTTACAGATTTTATGTGCTCTTATCTTTGAACATG	upstream_gene_variant	MODIFIER
711	1	888992	[C/T]	TTTCTTTTCTAGGATTACTGCATTTTCCTAGGAAA[C/T]TATGTATGGTGCAATTGAGTATGAAATTATGTCCT	downstream_gene_variant	MODIFIER
712	1	894953	[G/T]	ATAAGAACGATAAAGTACAACAAACTAGAGGAGTA[G/T]AATAGAATACTCATTTTTCATCCAAAATGATTCCA	missense_variant	MODERATE
713	1	896713	[A/G]	TTCATCGCTTGCTTCTTTTGGGTTCCTCAAAATGC[A/G]TTGTTGTCAATTACTTTACAAGCAATATTACTGCA	upstream_gene_variant	MODIFIER
714	1	918519	[C/G]	AGCCTCGTCAAACAAAATATGAGTGGAAAAAATTA[C/G]ATGATAGCCTTGAGTCTGAATTGAGAAGCGGTGGT	upstream_gene_variant	MODIFIER
715	1	924484	[T/C]	ATCATGATTCATGAAGAATAGAGAAACAGTGGAGG[T/C]GAAAGTAGTTGGAACTCTCTCAAAAGGTAGTTCCG	5_prime_UTR_variant	MODIFIER
716	1	925516	[C/A]	AGAAAAGATTGTAATAGGTGTGTTTGAAGCCATTC[C/A]TGAATGGGATCACCTTTGGTAGAGTTATTATGCAG	downstream_gene_variant	MODIFIER
717	1	925659	[G/T]	GGTAAGTTGGCAACAGATTTGCTGTCTTTTATAGA[G/T]AAGATAGATCAGAGATATTTGTAATCCATCATTTA	downstream_gene_variant	MODIFIER
718	1	925739	[T/C]	AGACATGTATTTGGACCTTCCCTTCAACTTCACAA[T/C]TCTCCCTTTCTTTGTCAAATACTCTTTTGGATTTC	downstream_gene_variant	MODIFIER
719	1	928274	[A/G]	CTCTGTTCTCTTGATATATTATTTGAGCCACCCAT[A/G]ATCTTGAAAAAAATGTTATAGTTTAATCTTCTTGG	downstream_gene_variant	MODIFIER
720	1	928660	[T/C]	TTCTTTGTTGATACTATACAGGATTCTGAGGTAAC[T/C]GGCTGTCAGTGCCCACATGGCTTCCAAGGAGATGG	synonymous_variant	LOW
721	1	929100	[G/A]	TGATTGGTACCTGTCCTTCCATTGTACAGAAAGAA[G/A]TGGTTCTAAATTCGGATGGTCCCTCGGCTTCTTGG	missense_variant	MODERATE
722	1	929144	[G/T]	AATTCGGATGGTCCCTCGGCTTCTTGGTCCTAGCT[G/T]CTCTGGTGGGTGCTGGTATAGCTGGTTATATATTC	missense_variant	MODERATE
723	1	930013	[C/T]	TAGCTGGAGATTTTGGGGCACTGCAGGGTCCTCAT[C/T]GCATCACTGGCTCCATGTTTGCTATTTGGTCTAGG	3_prime_UTR_variant	MODIFIER
724	1	930376	[A/C]	AGCATAGTTATAATAAATGAAATGAAAGGATACTG[A/C]AAGAAGCTCCCAACAAGGAAAAATGGAGCCTGTAT	3_prime_UTR_variant	MODIFIER
725	1	930703	[C/T]	AGTAATTGAAGTTATAGTTGTATTCTCATGGCATG[C/T]AAGCCACAGAAAAACAAGTAGAGAACTTACCAGAT	missense_variant	MODERATE
726	1	930746	[G/A]	AGAAAAACAAGTAGAGAACTTACCAGATGCCGACC[G/A]TACAGATGAGTGCTTGAAAGAGCTTGCAGAGCATT	synonymous_variant	LOW
727	1	931234	[C/T]	CACAATTAATTTTGTTGAACTCTTATCCTTATCAA[C/T]CTTTTTCAGCACTTGTTCATCCTTCTTCGCACGAC	missense_variant	MODERATE
728	1	939885	[G/A]	CACCTGAAAAAAAAAATATCAATGACAAAGTACAT[G/A]TAAATGTACTAGTAAACAATCAAGTATTGTAATTT	downstream_gene_variant	MODIFIER
729	1	941159	[A/G]	TAGCGATATTTTCAACAACCTATTAATATACAGAG[A/G]AATGGAAATCAGGGCAAAGAATTTTAGAATAGACC	intron_variant	MODIFIER
730	1	942383	[G/T]	AAGTAATTCAGTATGATGAAAATATGAACAGTTAA[G/T]CTATAACACAAACAATTACCTCACTGCAGATTCAG	upstream_gene_variant	MODIFIER
731	1	943580	[T/C]	TCCTAACATTTCAAGCTAAAATCATTGTCTTCTGT[T/C]ATGTGTCTGCTTATAAATTTATGTGCAGTTAGGTA	upstream_gene_variant	MODIFIER
732	1	944099	[C/T]	TCTGCCACTTTGTGCTTTCAAGCAATCAGATGCTA[C/T]AAGCATTTTGAAATTCAGAATGAGTTTCATTTCAA	upstream_gene_variant	MODIFIER
733	1	944670	[A/C]	TTTTTTGAACACGAACCCAAACAACATAGTTAACA[A/C]ATCAGGATTACTTGGTTCTCATAAGCTTGGCGTCG	upstream_gene_variant	MODIFIER
734	1	948263	[T/C]	CACAGCAGGAGGAAGACCATGCTGAATTCTAGCTG[T/C]TGTGTCAAATGTTTTACCTGCTTATTCTCAAAGAC	3_prime_UTR_variant	MODIFIER
735	1	948334	[A/G]	CATAACCAGTAAAAGGCTTCAGAAACATGCAAGAC[A/G]ATGATCTATTCAATCTTTACAGTATCTTTGACAAA	3_prime_UTR_variant	MODIFIER
736	1	948497	[T/C]	TTTAATGCCCGCCCATTTGCTGTAGTCTGTACTTT[T/C]CTGGGAAATGATCTTCCATCTATTTAGCTGTTATT	3_prime_UTR_variant	MODIFIER
737	1	952042	[T/G]	TGCCATCAATCAAATGAACAGAGAGAAGAATATTA[T/G]GCATATTAACTGTTGACAACTGAGCTTTGGGCTAT	downstream_gene_variant	MODIFIER
738	1	952489	[T/C]	CATGCTTATATGTTAAACCACATACAGCACTCTGG[T/C]GTCCCCCTTAAAATAAAGCGCCTTGCTCGTGATCC	synonymous_variant	LOW
739	1	953527	[C/T]	AATATTTTTCTCCTCCCTTTTTGGAAGATTGTTGC[C/T]GATCTTGTATGTATACATGTATACACATATCTATG	upstream_gene_variant	MODIFIER
740	1	953792	[T/A]	TGCTGGACAAAGGATTAAGAAAGGGGAGGAGGTAA[T/A]TTTTTTCATACTTTTGCTGATTCTTTGCTTTTAAT	splice_region_variant&intron_variant	LOW
741	1	954457	[G/C]	TTCTTTCTGTTTTAAGTCCAGCTAATTCACAAATT[G/C]AGATATATTCCATGTCTTGTGTTTGTTGATTTGGT	upstream_gene_variant	MODIFIER
742	1	954873	[C/T]	TGTCCTATTTGATGTCCTTGTATCTTTTTCTAGAA[C/T]CAGACAAGTAGGAACCACCACCTCTCATTCCTATC	upstream_gene_variant	MODIFIER
743	1	955016	[G/A]	GCTGGACACCATGCTGATATATAAGAAATTTACAA[G/A]TGTTATTTTGAGTCTCTCCAACCTCTGCAGATTCT	upstream_gene_variant	MODIFIER
744	1	955363	[A/G]	AAAAATGACATGTTAATGCAAAGATATGGTTTTTC[A/G]TCCCCTGTGGTAATTTGCTCAAGTCTCTACACTTT	synonymous_variant	LOW
745	1	956013	[C/T]	TGAGTTCTGGTTCAAGTCCTATACTGTATATCAAC[C/T]GACTGAGCTCTAGAAAATCTTGTCTAATCTTGAGG	upstream_gene_variant	MODIFIER
746	1	956247	[T/C]	TTCCTGAAGAATATTATCATAACAGTATGGGTCAA[T/C]GAATCTTCTCTTCATAAATGCAGTTCATATATATC	stop_lost	HIGH
747	1	957435	[C/T]	CACTTGAAGCTGCAATCAAGTATGTACCACTCTCT[C/T]ATCTACATTTTTCCAGAGCTTCTGGCTTTGTTGTG	missense_variant	MODERATE
748	1	957607	[C/A]	AGAAGGTCATCCAGGCATTGGACATTTACCAAGAG[C/A]GGATATTGTTTTGATCCTGGAATTTTCAGATTTTC	synonymous_variant	LOW
749	1	961224	[G/A]	CCCTCTCCATGATTTTTGAGATAAACTTTGTAGCA[G/A]CATGGCAGTCATTACAAACTCTAAGGTTCTTAGCT	missense_variant	MODERATE
750	1	961277	[G/A]	ACTCTAAGGTTCTTAGCTACTCGAATGGTAGTGCC[G/A]GGAGGGGTGTTCAGGATACCAAATGCTATTGCCAG	synonymous_variant	LOW
751	1	961352	[T/C]	TCACTATGCCCACATAGTAGATTTTCCTTCTCATC[T/C]TCATCAACATTGTGAAGAACACAAGAAGTGTCAGG	synonymous_variant	LOW
752	1	961394	[C/T]	ACATTGTGAAGAACACAAGAAGTGTCAGGCACGTA[C/T]CCCTCCTTTCTCATCTTCTCTGACAATGTCTCCAG	synonymous_variant	LOW
753	1	961763	[T/C]	ACTTTGTCAAACTCAGCAGGCATGGTATTAACAAG[T/C]TCATAAGCTTCCTCCAGTTGACCTGCTCGACCAAG	synonymous_variant	LOW
754	1	962246	[C/T]	GCCAGGGCTGCACAACCAGGAAGGACTGTCATTAG[C/T]GTGATTGCATTTGGTTTATAAGGACCTCCTTTCTC	synonymous_variant	LOW
755	1	962483	[G/A]	ATGTCCATCTTCCCCATCCTTGAGTACATGTCCAT[G/A]AGTGCATTCTGGACATACCGGTCCTCCTTGAAACC	synonymous_variant	LOW
756	1	962625	[G/A]	CACTTGCCATTGTGGTGGTGTTCGGGAGAAGCCCA[G/A]CTACCTTTATCATCTCAATGAAGAGAATCAAGGCC	missense_variant	MODERATE
757	1	962671	[G/A]	CATCTCAATGAAGAGAATCAAGGCCTTCTCATCAA[G/A]CCCATTTCGAGCATAACCTGAAATCATGGCATTCC	missense_variant	MODERATE
758	1	962765	[A/G]	ATATGGTCAAAAACCCTCCGGCCACTCTCAACCTG[A/G]CGGCAATTGCAGTACATGTCGACTAGTGCGCTACC	synonymous_variant	LOW
759	1	963107	[C/T]	CCCAATTTCGCATACATTGCCATCAATGCATTATT[C/T]GTAAACGTTTTCTGATCACCCACCCTCAAACTATA	synonymous_variant	LOW
760	1	963359	[C/T]	GACACTTGATCTCTGTCAGTAATTCTGTCAAACAC[C/T]TTGCACACATCCCCAATCCCACCGCACTTCCCATA	synonymous_variant	LOW
761	1	969753	[A/G]	AGCATTCAGATATTCTCAATCACATCTAGTATTTA[A/G]TAATTTTTTACCACTTGCTTTCCAAATTTTTTAAA	downstream_gene_variant	MODIFIER
762	1	970383	[G/T]	TGTACAATACATAAGCACGTTAGCAATTAAAAATG[G/T]TCTAAAAACAAACATTTTCGTTATTTTGATCCCAA	downstream_gene_variant	MODIFIER
763	1	980137	[G/A]	AGAGAAATGGCCATTCAGAAATGTGAACCCGATGT[G/A]TTCACTTACTGTACTTTGATGGATGGGTTGTGTAA	synonymous_variant	LOW
764	1	980514	[A/G]	ACTCGTTAAGCAAGGAAGATCTGTTGATGGAGTCC[A/G]TTTATTGAGTTCTTTGGAGGAAAGAGGGCATCATG	missense_variant	MODERATE
765	1	980829	[G/A]	TTTCTTTAAGACAGGTAATAGCCAAAAAGCAATTC[G/A]TGTGTGGAAAGAGATGGCCAAGAATAATTGTGTGC	missense_variant	MODERATE
766	1	980992	[A/C]	CGTGGACTTAGACCTGATGTTGTGGCTTACAGTTC[A/C]ATGATTCATGGCCTATGTAATGCTGGTTCAGTAGA	synonymous_variant	LOW
767	1	981100	[C/T]	GAGTCTGATTCTCAGCCAGATGTAGTCACTTATAA[C/T]ATACTTCTCAGAGCTTTGTGTAAGCAGAATAGCAT	synonymous_variant	LOW
768	1	981182	[A/G]	TTGATCTTCTAAACAGTATGTTGGATCGAGGTTGC[A/G]ATCCTGACTTAATTACGTGTAATATTTTCTTGAAC	missense_variant	MODERATE
769	1	981265	[A/G]	AAGCTGAACCCACCTCAAGATGGGAGAGAATTCCT[A/G]GATGAGCTTGTGGTCCGGCTACATAAGCGGCAGAG	synonymous_variant	LOW
770	1	983003	[A/G]	TTTATTAAAATGTCATATTTTGTTAAATTGATTTC[A/G]ATGAGACACTAGCATTCAATGTGTTTACATTTTTT	3_prime_UTR_variant	MODIFIER
771	1	985628	[T/C]	CAATCAAGAGTGTAGCATTTATAGGGGTTCCTGTT[T/C]TTGGGTGCACCAGAGCAAACCATGGAGGGATCATG	missense_variant	MODERATE
772	1	986807	[A/G]	GTTGGATCTCATCACCCACTTCTCCCATTGAACCC[A/G]TCACTGCTTCTCTAATGGGTAATGAAGACAAGTGA	start_lost	HIGH
773	1	992846	[G/T]	CTGAAAGAAACAAGAAAAGTACAAAAAAAGCAGTA[G/T]GAAGACATACAGGTTTTTGTAAACGACCACTTAAG	downstream_gene_variant	MODIFIER
774	1	993986	[T/G]	GCTTATTCAAAAGAAAGTAAAGAGATAATCTATAC[T/G]AATTAACAATAACCATGCTCTCCATTTGTTGCTCA	upstream_gene_variant	MODIFIER
775	1	996063	[A/G]	TTCTCTACACCTTCAAGACCAGAGAACACGCCAAA[A/G]TCCCATTCGGTTCCCTGAATTTCCAATCATCATGA	synonymous_variant	LOW
776	1	997052	[A/G]	GGCAATCCAATAGATTTGGCTGCCATGCAATAGTA[A/G]TCACCAAGCTCACCTTTGTAAGCTATGAGTGTACC	synonymous_variant	LOW
777	1	997645	[A/G]	GTAATACATTTTCATAGATTAATGTTACATTTGTA[A/G]TGACCAAAGCTCATGTGGCCTCTATCTTTTAGACT	upstream_gene_variant	MODIFIER
778	1	997690	[C/T]	CTCATGTGGCCTCTATCTTTTAGACTTTGACTTCT[C/T]TTGACATTTTAATTCTACTTTTCCATACATCCTCA	upstream_gene_variant	MODIFIER
779	1	997776	[A/G]	TAATTACAGTCTACAAGCAACCCATGTTTAATCAT[A/G]ACTTCAAGCTAAGGCCTTGATTCCAAGTGGCGTAC	upstream_gene_variant	MODIFIER
780	1	997818	[A/G]	AGCTAAGGCCTTGATTCCAAGTGGCGTACAATCCC[A/G]TTGGTTCCTATTTATTGGTTGTGATCTCATCCTTC	upstream_gene_variant	MODIFIER
781	1	998893	[G/A]	AAGTTGATCAACAATGTGGCTTAAACTGATCAAGA[G/A]ACAACACTTTAACCCTAGAAAAAGGGAAGAACAGA	upstream_gene_variant	MODIFIER
782	1	1000023	[T/C]	CCTTGATGTGCCTGTAGCCGACCCTAATTCCCTCC[T/C]TGAAAGCATTCTTCTTTAACCCCGAAATGTTGCAA	upstream_gene_variant	MODIFIER
783	1	1002692	[C/T]	TGGACTTCGGCTCGGATTTCTGGGGGTAGCTCATC[C/T]ATCACAGAAGGGTCAATCTCATCGATCTTGTAACT	missense_variant	MODERATE
784	1	1005290	[C/T]	GCTTGGTGAAAGAAATATACCTAAGATAAGAGAGT[C/T]ACAAAAGCAGTGCAGAAGAAAAATAGGGACCTTGT	upstream_gene_variant	MODIFIER
785	1	1006363	[T/C]	GGAAATTTTAGGGATGGGTAAACTCTGAACTTTCA[T/C]AATATATTGGAAAAAAATTGTATTACATACACTTA	intron_variant	MODIFIER
786	1	1007082	[C/T]	TGGGCAATGCCAGCAGAACATGTAAATTCAGTCTC[C/T]CTAAAAACTTGCATCCTAAGTTCTGCAACAATAAG	synonymous_variant	LOW
787	1	1007656	[T/C]	ACTAGATAATACATATATGCCAAGATTCCAGAGAA[T/C]CACAATGGAAGAACATAGGAGTCTTGGGCCACTAA	intron_variant	MODIFIER
788	1	1009145	[A/G]	GCCAAATTTACGCGCCTCATAGCTGACAGCGATCA[A/G]GCCCCCGCCTTTCCAGGAGTTGTACTGCACCACTG	synonymous_variant	LOW
789	1	1009362	[C/A]	CTTAATTGGGATGCAGATTAACAATTAAATTAGGG[C/A]AAAAATCATTCAGTCTGTCAAGCCAAAAAATTATC	intron_variant	MODIFIER
790	1	1018120	[A/G]	TCCTACCAAGAAAGCTACGAGACTTGAACTTGATA[A/G]TGGCAGGGCTTCGCCGTTGCCGGAAGAGTTGCAGG	splice_region_variant&intron_variant	LOW
791	1	1022682	[T/C]	ACATGCAGTTCTCACACCCGTATGAATCTCTTTTA[T/C]TTTCTGATACGTACACCTCATCTTCTTTTGAATTC	downstream_gene_variant	MODIFIER
792	1	1031969	[G/A]	TGGAAATCTTACTTGAGCAAGAAGATAGCATCAGA[G/A]ACAAACAAAAATTCAGTACCAGTGAAGCATAGGAC	synonymous_variant	LOW
793	1	1032368	[T/C]	TGGATGCTCTGGATGGCTTGTGACTTGTCATTAAA[T/C]AATTGAACTCTTTTTCCTCTTTTCTCTAAAACTGC	3_prime_UTR_variant	MODIFIER
794	1	1044967	[C/T]	CTGAGATATTCAAATGTGGAAAAGAAGATTATAAA[C/T]CTGGAGCTCCATTCATGAACATCATGTATTGACAA	downstream_gene_variant	MODIFIER
795	1	1049872	[G/A]	TTATGGACTTGGGCTTGATGGCAGATGGAGCCCAA[G/A]GTTTTTCTTAGTCCTGATGGGTTATGGACTTGGGC	5_prime_UTR_variant	MODIFIER
796	1	1051942	[C/T]	TTTAATTCTCAAGACTCCAATCTTCAAATAATTTT[C/T]GAGACTCCGATTTCCGAATAAATATCCAAAATCAA	upstream_gene_variant	MODIFIER
797	1	1057385	[T/C]	AAGAGGGGAAGGAGAAATGGCAATTGGCTTTGATA[T/C]CACATCTTCATGTCAAGTTGTGTCTATCCTCACAT	upstream_gene_variant	MODIFIER
798	1	1057529	[T/G]	TTAATCAATAATAATTAAAAAGAAGGTTATCTTGT[T/G]GTGTCTTTTGCTTTATTAATCTATCTTTTGGGGAG	upstream_gene_variant	MODIFIER
799	1	1057618	[G/T]	AAATAGATAGGGTTCCATCAACTTGTTTAAATAAT[G/T]GAGGTAGTCAATTCAAAGCCCACTCTTATCATATT	upstream_gene_variant	MODIFIER
800	1	1057745	[T/G]	CCAAGAAGAGAGCAAGGGAAAGAAAAGAAACATTC[T/G]CTGAATATACCATTTTATTATATCATGAAAGATAT	upstream_gene_variant	MODIFIER
801	1	1057797	[C/T]	ATTATATCATGAAAGATATGAGAAAGTGCTTAGAT[C/T]TTGTAAACAAAGAAAGGTTTCAACAAACAAGAACC	upstream_gene_variant	MODIFIER
802	1	1059020	[C/G]	GTTTCTTGAAGGAAAACACAATTTCCAAATCTGAT[C/G]AGCGTGGCTTTTTCCATATTTGAAGATTTCTTGGA	upstream_gene_variant	MODIFIER
803	1	1060049	[C/T]	TCAACCCTACTGAAGGGTTTCTTCCATTTAATATG[C/T]GCTTGGGTTGAATGGACATGGAAGATTTGGCCAAT	upstream_gene_variant	MODIFIER
804	1	1060583	[C/A]	TGCTTTCACTTCTACTGAGAAAAAACAATGAGAAC[C/A]TCAGTTTTCTAAACCGTCACCAATCACAGTGAAAC	upstream_gene_variant	MODIFIER
805	1	1060803	[C/T]	CCAGTAGTGGTACTGCTGCCAATACAAATATTAAT[C/T]CCTGGATGGACAGTAGGATATGGAGTAAGCTCCCA	missense_variant	MODERATE
806	1	1061123	[A/G]	AATTCATGGTATCGTCTTTCCTTCTCTCTGATCCC[A/G]TCTGGGTTCTCTCCAGCTTCTTCCTCTGGTGGCTT	synonymous_variant	LOW
807	1	1063541	[A/G]	AAAATGGACCGAAGCTCTTCATTAGCTTCAATGCC[A/G]ATTCTCCTGTGTAAACAAAAAGCATTTATTTCTCC	synonymous_variant	LOW
808	1	1064686	[G/A]	AAACCATTGAAGAGCCAGAATTAGGTGCATTACCT[G/A]GCAAAAAGTACAAGCACAAAGCCAGTAATCGCAAA	downstream_gene_variant	MODIFIER
809	1	1064925	[T/C]	AACATTGTCTACAACTCAAACACCTAAAAAATCCA[T/C]GCTCACACCTCCTACACTCCTCATCACACCAACAG	downstream_gene_variant	MODIFIER
810	1	1066216	[A/G]	TGCTCCATCAAAAATTGAGTAAGGTCTTTTACTCC[A/G]GAACCCTTTAATCCTGAGATCATGAAATACCTGCA	synonymous_variant	LOW
811	1	1066433	[A/C]	CCCTACCTTTCATACCCAGGAAGATCTTTGAATTC[A/C]TCAGCAACCTTCAACAAATCTTTCTTCTTTTCAAC	missense_variant	MODERATE
812	1	1066717	[C/T]	TTTCTAGCATTGTTAGAATTAATTGAATCTATTTT[C/T]GCCATTAACCAAACTTGGAAATCCAAATCTCCATC	downstream_gene_variant	MODIFIER
813	1	1070341	[T/C]	TTCTGGGTTTTGGAAGAGAGGGTTGTGAGGGCTCT[T/C]AAACCCCTCAAAGCTTTCATCTCAGCCTCCTACAA	synonymous_variant	LOW
814	1	1072085	[A/T]	TATCTATGGCTGCATCAATTGAGCTCATCTGAAAT[A/T]TGGAACCACAATTGAAAATTAAGGAACATTATATA	splice_region_variant&intron_variant	LOW
815	1	1072360	[C/A]	AAATACATACACTCTCTTCTTAACCGAGTAAGATG[C/A]TAGGTTGGAGAATCCTCGAAGTTGATTGCAGCAAG	stop_lost	HIGH
816	1	1072431	[C/T]	CTTGTCAGAAATGTAATTACTAATTACAGCAGAGA[C/T]AATGTAAATACCTACTTCAAATCTTTTGATGACCA	3_prime_UTR_variant	MODIFIER
817	1	1072500	[C/T]	CACAAGTTGGGTGAAAATGCTTGCAAATTGGAGAA[C/T]GGCAATTAAAAACAAAACAGCATGCCCTCTAACCA	3_prime_UTR_variant	MODIFIER
818	1	1072762	[T/C]	ATCCAGTTGAATGAATTATATTACAGAAGTAGTTA[T/C]AACTTACCTGGCTAGTTTCATCATGCACCTGGTAC	missense_variant	MODERATE
819	1	1073643	[C/A]	AAATGATAAGGGTGCATAGGAAAGGCCAGAAAGTA[C/A]TGTTTAGAGTGTGCATTCTTTTGAACCTACCAACC	upstream_gene_variant	MODIFIER
820	1	1073811	[T/G]	TCCTTAGTGTTTTGAGACATCAACTAAACAGCAAG[T/G]GTACTTAACCATTTAGAGTGTGTACTCTTTTGTCC	upstream_gene_variant	MODIFIER
821	1	1073914	[T/A]	GGCTATTTGGGAAATTCAGTGCAAGAACCAAGGCA[T/A]TGCTTCACTCAACAGATGCATTGGCTGTTTTGAGA	upstream_gene_variant	MODIFIER
822	1	1074643	[A/T]	AGTAAGACATCTTCAAATTCAACCAGGAAAAAGTT[A/T]GAAACAAATCCAAATTTAAAAAACCTATCTAAAGC	upstream_gene_variant	MODIFIER
823	1	1076991	[A/G]	CCATTAAGTGGAAAGAATGCAATCTAAATAGAAAG[A/G]CAGGACTAAGAATGAAATCTCAATTGGCACATGTT	5_prime_UTR_variant	MODIFIER
824	1	1079426	[G/A]	TGGGTTTAATTTTTGGGGAGTTTGGTAGTCATGGG[G/A]GTTCGGGCTTTCTTTGAATTTCTTCTTTTGCACGA	upstream_gene_variant	MODIFIER
825	1	1079966	[A/C]	GTTAAAGAAAGTTGGTTAATGTTCAGATTAATCAG[A/C]CCTACCTTTTGCCCCTAATATTTTGATTTTGTCCT	upstream_gene_variant	MODIFIER
826	1	1080479	[C/A]	TTTCTCTGCCTACATTTTCTTGGCTACAAATACAG[C/A]ATTAGAATTTTGATAGGTTCACAATGTGGTTTTTG	upstream_gene_variant	MODIFIER
827	1	1082130	[A/G]	GTTAAACGCAGCATGCTCAAGGTGATGCAAGACTC[A/G]GTTTCCATCTCTCAATATCTATGCATTGTTGCTCT	synonymous_variant	LOW
828	1	1084008	[C/A]	GGAACAAGACAAGATGATCAATAGACAAGGTCTGT[C/A]CATGTGCTAGTGGCTACATGATTGAAGTTTAAGGT	downstream_gene_variant	MODIFIER
829	1	1084291	[A/G]	GGACATATAATTACATCCATTTTCATAAATACCTA[A/G]TATATAAGCTTACCAGGAAACAAATTATGGTTAAA	downstream_gene_variant	MODIFIER
830	1	1084821	[A/G]	TTCTGCCCAAGAGCTTAACCCAATACTTGTTGAAA[A/G]CTAAGGCAGGGAAAATTATGAACTTTGAGTAGGCA	downstream_gene_variant	MODIFIER
831	1	1086782	[T/G]	GGACATGCAGGCTGTACCAAGAAGAAGCAAGATAT[T/G]GGCTGCAATTTGGAGCTTGAAATTGGTTTGCATTC	missense_variant	MODERATE
832	1	1086819	[A/G]	GCTGCAATTTGGAGCTTGAAATTGGTTTGCATTCT[A/G]GGGCTCATGAAGTCTGCTGCAACAAGGTCGACAAG	synonymous_variant	LOW
833	1	1087052	[G/C]	AGACTTGAATTTTGCCTGCACAGACATTTGGAAAT[G/C]AGTGCTTTTAAGAGTCAGCCCAGAGTTGCTGAAAC	upstream_gene_variant	MODIFIER
834	1	1087164	[G/A]	TTAATGCTGTCTTGAGATGTGCAATAAGGCTCTTA[G/A]AACAGAGCCAGAAGTTAAAATCCGATGTAATAATT	upstream_gene_variant	MODIFIER
835	1	1091606	[A/G]	CTTCAATTTCATGTAGTTGCTGTAGCTCAACACAG[A/G]AAAGAGCACAACATTTTGTAGTTGTGCCAATTCAG	intron_variant	MODIFIER
836	1	1091712	[A/C]	AAGTTAAACACATACCATAGAGAATGCAAAACTCC[A/C]ATTCCAGTCCATGATCTATTTGGGTCAGATCAAGA	intron_variant	MODIFIER
837	1	1091753	[A/G]	AGTCCATGATCTATTTGGGTCAGATCAAGAGAAAA[A/G]GGGTTGGAAAAAGGGAGATCAGATTCCACCCCATT	intron_variant	MODIFIER
838	1	1091931	[T/C]	AGATCAACAAGAGCCATGTAGATCAAAATCCCAGC[T/C]GATGCCGAATTCAGGACCCCTTGAACAATAAGTGC	synonymous_variant	LOW
839	1	1092057	[T/C]	GTTGGGGTTGTGAGGGAGAAGAACAGAACCATGAT[T/C]ATGGTAGCTTTAATCTTGTACTTTGCCTAAACAAA	missense_variant	MODERATE
840	1	1092308	[T/C]	GAAGCCCCCAAGGAGATGCCAATGATCACAGAGTG[T/C]ACCACAATTCCCAACTCCAAAACCTGTGTAATATT	synonymous_variant	LOW
841	1	1092385	[T/C]	AATACTTAAGAGCCTCAAGATAGAATGATTGACAC[T/C]TAGAATTTTAGGGAATTGATTTCGCAATTGCAGGT	intron_variant	MODIFIER
842	1	1092797	[A/C]	TATCAGGAAGTAAATCGCCTTTTCGGGTCGTAAGG[A/C]TGGAACATTTTTGAGCAGCAATGGAAGGCAGACCC	missense_variant	MODERATE
843	1	1093591	[T/G]	TATAAGGACAGTACAGCATGCCTAGGCACCACAAG[T/G]CTTTGGTGTTTGTTTCTATTATCCTCTTTATCACC	upstream_gene_variant	MODIFIER
844	1	1093763	[T/G]	GTGGCATTCTAGACTATGTGGGTGCATGGGTAAGG[T/G]TGGATTTGCCCCCTAACACTTTTAAGACACATCAC	upstream_gene_variant	MODIFIER
845	1	1094792	[G/A]	AAACTCACGACTTCTTGTTTAGGGATTTTAAAACG[G/A]GATCATTGTCAAGCTCAAGGGAAGATTATTAGCTA	upstream_gene_variant	MODIFIER
846	1	1095347	[G/A]	TGCACTCTTAAGAGTTTACCATATTTTCCATGAGC[G/A]TAGACTCGTAGTCTTATAGATGGGTATATACTTTC	upstream_gene_variant	MODIFIER
847	1	1095822	[C/A]	TCAAACTCATAACAAGCATCAATTTTGGTTATTAG[C/A]TTCTCTATCTTATTCATATCAACTTTGACCCTTAC	upstream_gene_variant	MODIFIER
848	1	1098520	[T/A]	TTTATTTTTGAGGCACATCAGTGACTGAAATATAC[T/A]AAATTACAAGTGGGTCTCCAGGAATGCTAGAATGG	3_prime_UTR_variant	MODIFIER
849	1	1098614	[T/G]	TCGTCCAACACATGCTCTGCAGGAGAGTGACTGAT[T/G]CCCCCGCGACACCGCACAAACAGCATGCCAACCTG	synonymous_variant	LOW
850	1	1100858	[A/T]	GTATCCTATTCAAAAAACGAAGCACCATCAACAAG[A/T]GTATCCACATGCTACACTTTTGTCAACATGTCAAA	intron_variant	MODIFIER
851	1	1101026	[C/T]	CCTTCAACTCGACCATGTACATTGCCCATTTGGTC[C/T]ATCCACCTGGAAATCAGCAGTAGTGTTAATCTTGT	start_lost	HIGH
852	1	1108870	[G/C]	TTCTTCATCATCAACCTATAACTACGAATTCATCA[G/C]CCTCAGAGACCTCATGTTGGATTCCAACTACCGGG	missense_variant	MODERATE
853	1	1108958	[C/T]	ATAAACTCTCTCAGAACCACCATAGACAACTGCTA[C/T]ATCGCCCATTTCAACACCACCGGAATCCTCATCCA	synonymous_variant	LOW
854	1	1115698	[C/A]	TATTCGAAATGGGGTTGAGATGTTGCCTGGAATCA[C/A]TGATTTGGGTGGTGTGGTCATAGATTTACAAGGTG	missense_variant	MODERATE
855	1	1115961	[T/C]	TTTACTTTCTTGGGAAGATGTGGTTTGCTGTGTGT[T/C]GCCGTTACGTGAATCTACAGTCATTCACTTGGAGA	intron_variant	MODIFIER
856	1	1116216	[T/C]	ATATTAATGACTTGATTTATAAAAGTTAAAATAAG[T/C]AAATAGTCTTATGAATCTTGCAAGTTATTTTAATT	downstream_gene_variant	MODIFIER
857	1	1118232	[T/C]	GACAATGCAGTCACTGATGTCGCCATCTTCTCAGC[T/C]GCCATTGGAGTTTTACTCAGAGGACAGGCCAATAT	synonymous_variant	LOW
858	1	1118381	[C/G]	TACTAGAATCAGCAACTGTTACTTGGATTTCAATG[C/G]GATAGTGATGGAAGATCCAAGTCAAGTTCATGTCA	missense_variant	MODERATE
859	1	1118424	[A/G]	ATGGAAGATCCAAGTCAAGTTCATGTCACAAATGG[A/G]TTCTTCCTTGGAGATGGAAATGTGGTTCTGAAATC	synonymous_variant	LOW
860	1	1118609	[T/C]	GGTTGTGGACAGAAACAATGCGATTGGGATGAGCC[T/C]GAAATCGACAGTGGCGAGATTGACAATTCCCGGAA	missense_variant	MODERATE
861	1	1118731	[G/A]	GGATCAATCATTTTCAGTACTCGGTTTACGGTCAA[G/A]GGGGGTCTGGGTTTGTAGCTCATTCAGTGACCAAT	missense_variant	MODERATE
862	1	1118912	[T/C]	TCTTTGATGTTATTACAATATATTGATGTTCATGG[T/C]CATTGGACCCTGCACATGACTTTGAATTTTCCTAT	downstream_gene_variant	MODIFIER
863	1	1119080	[A/G]	ATGGGACTTTTCCGGGTCGAACTTTCAATGATTCA[A/G]GTTCCATTATTCAAAATCCTACTTAAGAGTGAATC	downstream_gene_variant	MODIFIER
864	1	1119226	[G/A]	TTTATAGGTTTGGTATCGTTATTAATTTGAGTGCT[G/A]TGGCTTGAAGTCAAACTTGTGAAGTGCCTGGTACC	downstream_gene_variant	MODIFIER
865	1	1119453	[A/C]	TCATTCTCTTTCTCTACCTCTTTTAAGCGCATAAA[A/C]AAAAGGGATGGAGGACAGTGGATTATCAAGTAAGC	downstream_gene_variant	MODIFIER
866	1	1119646	[G/T]	CCTTTCCTTCTTTGTTGATCACTTCTCAGCTCAGT[G/T]CTTCCCATGCCATGTCTGAGGCTCTACCTCCATCC	downstream_gene_variant	MODIFIER
867	1	1119769	[G/C]	TGGACTTCAACCTTGTGGTGATAGTAGCAGCCATG[G/C]TATGCTTCTTGGTCTGCGCTTTAGGCCTCAACTCT	downstream_gene_variant	MODIFIER
868	1	1120492	[G/T]	TCAAAAAACAGCATTTTTCCATTGATAAAGAAAAA[G/T]TGTAGAACTTGGGGATTTCAAAGTTCTGTTTTTCC	downstream_gene_variant	MODIFIER
869	1	1123443	[T/A]	CGGTAGGAAATTATTTGCAGTCCAGAAAAAACATA[T/A]CCACAAAATTTTGTAGCTCAAACAGAATATTCTGC	upstream_gene_variant	MODIFIER
870	1	1124744	[C/A]	GCAAATTGTAACGTTCAAAAGTTTTACCAACAAAT[C/A]AAAAGCACCTATTACCATTTCCGCTGAGTTACTCA	upstream_gene_variant	MODIFIER
871	1	1125404	[T/C]	ACATATTCATGGGAAAGAAAAACGACACCCATGAA[T/C]TATCACATGATCTATATCAATCTCTAGTTCTCTTC	upstream_gene_variant	MODIFIER
872	1	1163315	[C/T]	CATGACTGATCTCTTGCTTGTTCTTCAGCAAGCAA[C/T]CTTTACCCCATTATGAAGGAATATATAGTGATCAA	upstream_gene_variant	MODIFIER
873	1	1163344	[T/C]	AAGCAACCTTTACCCCATTATGAAGGAATATATAG[T/C]GATCAATATTATGGTGGTCAAAGAGAGATATGGAT	upstream_gene_variant	MODIFIER
874	1	1164117	[G/A]	AGGCCTATTAACCCATAATGGTTGATCACTTGAAA[G/A]CAATGTATAATTTTTATAGATATAGATATAGTAGA	upstream_gene_variant	MODIFIER
875	1	1169860	[C/T]	GTTGTAAGCCTTGGTTTTTTGTATCTCCTTAGAAG[C/T]AAAGAAGAGCACACAACACTTACAGATGAGAGAGC	synonymous_variant	LOW
876	1	1170204	[C/A]	AATACCATCGCCCACCATTGCAACTATGCTTCCAT[C/A]TTTCTGAAAGGAATGGATGACTTCAGCTTTTCCTG	missense_variant	MODERATE
877	1	1170576	[C/T]	TCTAAGAGCTTCAAATAAAGGAATTAAATATCTAT[C/T]CATTCACAATAAATTTTAACATGAGACTGATATTT	intron_variant	MODIFIER
878	1	1171492	[T/C]	ACTGCGGTATCATCATATGCAACAAGTACACCTGT[T/C]TTTGCACTTTCTTCCAAATTTACAAGAAAATTTTC	synonymous_variant	LOW
879	1	1172272	[G/A]	CAGATGGGAAAAAGGTTCCACTCCCCTAAACCCAC[G/A]CCATTCAGTTCTCAAGCACAGCATACACCACACTG	3_prime_UTR_variant	MODIFIER
880	1	1172314	[G/A]	AGTTCTCAAGCACAGCATACACCACACTGTAAGGA[G/A]AGCATGTGGTCCCTTCACCAAAACAAGAAGGGTGT	3_prime_UTR_variant	MODIFIER
881	1	1172980	[C/T]	CCACTGCAATCTTACCAGCCCAATAGTGTCAGCAA[C/T]GACATAGCAACAACTGTTGGAACAAAAATACTGGC	synonymous_variant	LOW
882	1	1173234	[T/C]	TCTCAGAAGTATTCTATTGGATCATAATGGTTTAT[T/C]ACTGTTCTTGGGATATTCTTCCATGTCATCTGCAG	intron_variant	MODIFIER
883	1	1173272	[G/A]	TGTTCTTGGGATATTCTTCCATGTCATCTGCAGTA[G/A]TTATTAGAGAAACTTCAAAACGGTAAGTTTCTACA	intron_variant	MODIFIER
884	1	1173841	[A/C]	TTATCTCAATTCAGTAGAAATTGAATAGAACAACA[A/C]ATTAAACAGTGACAACTATCAGAATCAACCAAAAG	intron_variant	MODIFIER
885	1	1174393	[A/G]	AGAATGCACCTCACATGAATAATACTTACAAAGTC[A/G]GCAAACTTCTGAATAGGAGCTTTGGACATCTGAGC	synonymous_variant	LOW
886	1	1174465	[G/A]	GTCTCAACCAAACTAATTATCTGGCTCAAAACTGC[G/A]TTAGATCCTACTTTGGTGGCTTGTATGTGAAGGGC	synonymous_variant	LOW
887	1	1174549	[C/T]	ATTGTACCTCCAATAACTGGTGAATTGACTTCCTT[C/T]GAAACAGGTGCAGATTCACCTGTTACCATACTCTC	synonymous_variant	LOW
888	1	1174848	[C/A]	AAAAGTATACCTTTATCTTTGACAAGCAACAGAGC[C/A]GTTGCTGGTGCAAGTTCTACTAACTTCTTGATCGC	synonymous_variant	LOW
889	1	1175372	[A/G]	GTTGGATGCATCATCCATGTGTTTTCACAAGAGAC[A/G]CATGTTTTACTGAATAGTGAGATTCTCATGAAGAG	intron_variant	MODIFIER
890	1	1175420	[G/A]	AATAGTGAGATTCTCATGAAGAGTTAACATAAAAT[G/A]TGTCTACTTCTCATGTTGCTTAGGAGAAGGCAGAA	intron_variant	MODIFIER
891	1	1175824	[C/T]	TTTGAGGATTCTTCTAGATCTTTAGAAGTCATTCT[C/T]GTATAAGGGTTCTTGACATGTAATTTAAACTTAGC	synonymous_variant	LOW
892	1	1176565	[A/C]	CTCAGAAATTTCATATAGATAAATCAGCAAAAGAA[A/C]GCAACTTAAGCCAAACTCCTAGTTCAAACTGCCAT	intron_variant	MODIFIER
893	1	1180185	[G/T]	ACGTAAAGCAATCCTTTTTGGTGGGGGTGCGTGTG[G/T]TGTTGTTGGAAAGATGACTTCTTTTGCACTAACCA	upstream_gene_variant	MODIFIER
894	1	1197460	[A/G]	CGGATTGTAATGTTGTCATCGGTTCATTGTCATTC[A/G]ATTGATAAATGAGTTTCTGATTCATTATCAGAGCT	upstream_gene_variant	MODIFIER
895	1	1200924	[C/A]	CTACTTGCAGAATTTTTATGATGTCTTGGTTCCTG[C/A]TGATCATGTGAGCATGAGTTGCCATTGCAAGTGGG	missense_variant	MODERATE
896	1	1203779	[T/C]	TTTACATTCTGGAGTTAAATCAATAGAATTCATAA[T/C]AGTTATGGAGTATTGATATCCAAGATATTTGTGAG	downstream_gene_variant	MODIFIER
897	1	1204748	[C/T]	GATACCAGTTGCTTATGTCTGACACTGTTTTAGAT[C/T]CTTAGGTACCAACTCCATTAGATATGCAAGAGGAT	upstream_gene_variant	MODIFIER
898	1	1206148	[C/T]	TGTTTTATGATGGTAAATAGTTATGCAGTCACATT[C/T]AGTATTTTCAAATCTATGTTTATAACTTGAAATTG	upstream_gene_variant	MODIFIER
899	1	1206202	[A/G]	TTTATAACTTGAAATTGTTTTGCTAGTAAATTATC[A/G]TTGTGGAGTTATTGCATTTGTATTTTTCTTTTTAA	upstream_gene_variant	MODIFIER
900	1	1211166	[A/T]	GAATGCAAAAGAATGAGTTCAAAGCAGGCTGAATG[A/T]TGTTCTTTGATGAGTGTCTCTGGTTCATGGGATCC	3_prime_UTR_variant	MODIFIER
901	1	1211663	[A/G]	ATTTATTACTCAAATGCCCGGTCAGTAAGCTCTGT[A/G]ACGATAATCCATCATACCTGTGTGATAATAAATCA	downstream_gene_variant	MODIFIER
902	1	1213343	[C/T]	TTGTTGTGTTGAAAGGAGGTAACCACTGTACTACC[C/T]CCCAATACATCAATACCCCAACAATACCACCCACA	downstream_gene_variant	MODIFIER
903	1	1214066	[A/T]	ACCTCCATACAGATTACATAATTACATTACTTCTC[A/T]CTATGTGCCCATACAATCAATTTAACCTTAGTCTA	downstream_gene_variant	MODIFIER
904	1	1214195	[C/G]	ATTTCTTGTCCTTCATGATTTCTCATGACATTGCA[C/G]TCGGAGCATATACAAAACTCCCTGCCCTTCAAAAT	downstream_gene_variant	MODIFIER
905	1	1220112	[T/C]	GGCGAAATCGGATTCGTCAAACCTGTATATAATGC[T/C]CGACAAATCTTCCCCTTGGTACACCATATAATCAA	missense_variant	MODERATE
906	1	1224166	[T/A]	CTTCAAGCCTGCTTGATATGGCCCGTTTTTAGCCA[T/A]CAAGCAGGCCCATGTGAATGAATTGGCTGCACCAT	upstream_gene_variant	MODIFIER
907	1	1238327	[G/A]	TGGTTTGTTTTATACTTGATATCATATTTGAGTTT[G/A]CCTTTCAATTTTCAGTGTTATTTAATATTCAAAAT	downstream_gene_variant	MODIFIER
908	1	1239998	[C/T]	GTATTGCGTGAAGAAGAGTTTGCACCAGTAAAGAA[C/T]GCCAATGGGTCAAACTTTGACACTCCCGATAGTGC	synonymous_variant	LOW
909	1	1243388	[T/C]	GAATTCAGAAAAGGAATCTTTCAAATCTGAAAGAA[T/C]GGTGTAATGGGATATGAGCAAACCGTTAGGATTTC	upstream_gene_variant	MODIFIER
910	1	1248719	[T/C]	TTTTTTTTATTATCTTCATATTTTAATGATCTCTT[T/C]AATTGTGATCCATCTTAATAAGCATAACATAGGGT	upstream_gene_variant	MODIFIER
911	1	1249191	[G/A]	CCACCAACTTGTCGAAGTGAAAGCTTTCCTTTCTC[G/A]TTCTTGCCTGCTTCCAAAATTCTTAAAGTTTTTGA	synonymous_variant	LOW
912	1	1249546	[C/T]	ATTATCCCTGCTGTAGGTGAAATGACAGGCAGTAG[C/T]AGTACCTTCATCTGGCGCAATCAAATTGGCACCTT	upstream_gene_variant	MODIFIER
913	1	1249582	[C/G]	AGTACCTTCATCTGGCGCAATCAAATTGGCACCTT[C/G]ACAACGGAAGATGCTCATGCCAGAAAGAACACAAC	upstream_gene_variant	MODIFIER
914	1	1251865	[A/G]	CTGTGTCTAGAGTTGGATAGGATCAAGTTGATTTC[A/G]CAATTTAAGAAGCTAAAGTTGTATGGGTGCCAAAT	downstream_gene_variant	MODIFIER
915	1	1251901	[G/A]	CAATTTAAGAAGCTAAAGTTGTATGGGTGCCAAAT[G/A]GCAGGCTGGGAATAGTGACATTAGCCTCAAAACCA	downstream_gene_variant	MODIFIER
916	1	1253107	[T/A]	ACCAACCAGCAAAAAGCATTAAGGCTGCAAAGACC[T/A]ATTTTCAATCCAAGGAATCTTCTAATGGACAACAG	upstream_gene_variant	MODIFIER
917	1	1253574	[A/G]	GCAAAGTGATACAGGCTAGAAAGAACAAAATCAAG[A/G]CTAGAAAGGACAAGATAAGAACCAACTAACCATTT	upstream_gene_variant	MODIFIER
918	1	1254435	[T/G]	TTTTCACCAAGAACAGGAGAGAAGTTACCCTAAAC[T/G]TTGGAGGCCATTTCCAAGGAAAGCTAGATCCTTTT	missense_variant	MODERATE
919	1	1254796	[A/C]	GCACGCAAAAATAAAGTCGAGTCTTTGAAACATAA[A/C]AACACGGTATATATTAAAAGAAACACTAAAACCGC	upstream_gene_variant	MODIFIER
920	1	1257553	[C/T]	TTGAGAAATCTATGAAAGCAAAGGCTAAGCAATAC[C/T]GAGAAACCCATTCAAATACCATGTCTTGCAAACTG	upstream_gene_variant	MODIFIER
921	1	1258879	[T/G]	TCAAAGTCATGAAAACCATGAGTGAGCAGTGAGTT[T/G]GGCTCCACTGCACTCTGAATTGAGTTATTTATACT	synonymous_variant	LOW
922	1	1258918	[G/A]	TCCACTGCACTCTGAATTGAGTTATTTATACTCTC[G/A]CACTTTCTCAAGGCTTCTTCCAGTGCATTGAATGC	synonymous_variant	LOW
923	1	1259146	[C/T]	TAGTGAGATGGGATGTTATGCACCCCAGACATTTG[C/T]AGAACAATCATCACATGTCTACAAAGAAAACCATT	synonymous_variant	LOW
924	1	1259908	[C/T]	GCTTTGTCTTGGTCAGTAAGTATCACTCTTGGAGC[C/T]TGTCCACCCATTGCTCGAAGCCATGACCGCATCAA	synonymous_variant	LOW
925	1	1259936	[C/T]	TTGGAGCCTGTCCACCCATTGCTCGAAGCCATGAC[C/T]GCATCAACCAAACAAGTGTTGATTTAGTCTCATCT	missense_variant	MODERATE
926	1	1259989	[G/A]	GTTGATTTAGTCTCATCTGCAATTAAAGCACATCC[G/A]AGCAACACGAACTGAAAGTGATGGTTCACCCCGAT	synonymous_variant	LOW
927	1	1260193	[A/C]	TTCAAATCTATTGCATAGAAAAAGTTAGGATTCTC[A/C]TCTTGCATATACATGAAATGGTCGAGCATTACTTG	missense_variant	MODERATE
928	1	1260325	[T/C]	TTTTGATTCTCAACTTTCTTATACCCACCAGCCTG[T/C]CTGGACATTGTTACATACATCTTTTTTGTCCTAGC	synonymous_variant	LOW
929	1	1260454	[G/A]	CGAAAATAATAGGCTTGGTCTGGAAAAATTTCATG[G/A]TTATGCTCCTTTATGAAACTGCGTATAATCCATCT	synonymous_variant	LOW
930	1	1261523	[A/T]	GAAAAAGGGTTACAACCGTAAATCCCAATTTCAAA[A/T]GCATCAATGTATCTCTGATTGACTAAAATTGAAAA	5_prime_UTR_variant	MODIFIER
931	1	1269966	[T/A]	CCTCCTTGCATGAAATCTTACGTTAAATAATAATA[T/A]ATAGCCGACCACATGCCTATGCGGCTATGCCCTCC	upstream_gene_variant	MODIFIER
932	1	1270959	[G/T]	TGTAATGGGTATGAAGTCTAAGTGTACTTGGAAAG[G/T]TAACTGCACTGCTGGTTTCTACTTTTACAGTAAAA	3_prime_UTR_variant	MODIFIER
933	1	1271605	[G/A]	GTTGGAGCATTTGGATATGTTGTATTTTGGGGACA[G/A]ATTTCCGTGATTAATGGTGTGGGCAAATAAATATG	downstream_gene_variant	MODIFIER
934	1	1272353	[A/G]	TCTAATCTGATCAACACAAACCTCCAAACTTGGAA[A/G]AATAAAATCAAATTGAACTTAGGTTGAGTATCTAG	downstream_gene_variant	MODIFIER
935	1	1273154	[T/C]	CTGATGATATTTCCTCCACATTTGGATGTTCAGCA[T/C]GAGAAGGGTCCGACTGGGTTTTGCTGCTGGAATCC	missense_variant	MODERATE
936	1	1274232	[A/C]	GTTCGAAGAAGTTCCTGGTCTATCAGAGGGTCCAG[A/C]TGAAGAATCTCTAACAAAATTTGTTGGGAATTTGT	missense_variant	MODERATE
937	1	1276109	[A/G]	AGGTGGTAAAAGAAGAGAAAAAAGGTGGGAAGAGT[A/G]GCAATGCTCTTTCCAATATCAAAAACTTTTGAACA	downstream_gene_variant	MODIFIER
938	1	1276217	[T/C]	AATGAGACCTTGTCTGATGTGTTAACTTTGTGAAA[T/C]GAGTTCAATCTTGACACTTCCATCCTTTTTATGAT	intron_variant	MODIFIER
939	1	1276299	[C/A]	GTTTCTATATGCTAGAATTATTGCCACTGCAGAAT[C/A]ATTAAGAATCTTGAATCGCTGGTGGCTTCACTGGA	intron_variant	MODIFIER
940	1	1276894	[T/G]	GAATTAAAAATTTTGAAGGCAGATAGTGCTAAATT[T/G]GAGAGTAAAATTTATGGAAAACAGGCAGTCAAGAA	intron_variant	MODIFIER
941	1	1279186	[T/G]	AGAAATTGATTTGAACAATATGGTAAAGAGGAATT[T/G]AAGTCACAAAAATTTAGAACCACTTAATTTTTATT	intron_variant	MODIFIER
942	1	1279396	[A/G]	AACAAAATCAACCAGAGAACAAAGCTCCAACCCAA[A/G]GACAATTTGAACCACTTATAATATTTAGTCAGGAA	intron_variant	MODIFIER
943	1	1279982	[A/T]	TGATATTTCTCCCATCTAACCCAATTAAACATACA[A/T]TACACTTTGATATCCACCATTAACAAACTTCCATT	intron_variant	MODIFIER
944	1	1280064	[C/T]	GGTATTCTAGGAATATCAAAACATAAATTATTCTT[C/T]GGCATCTTTTATGTCTATCCTCTCCTATCTAGCCT	intron_variant	MODIFIER
945	1	1280103	[C/T]	ATCTTTTATGTCTATCCTCTCCTATCTAGCCTTGT[C/T]AGATTTCTCGTAAATCATTAATGAATACAATGTTT	intron_variant	MODIFIER
946	1	1280157	[T/C]	TAATGAATACAATGTTTTGAATTTGGGCAAAGATT[T/C]GCTCTATGAAATTCATATGTCAATTTAAAAGGAGA	intron_variant	MODIFIER
947	1	1280283	[A/G]	GCTTTGATATGTTTACTTCTTAGTGTTATGTGTAT[A/G]TGTCACTCAGCTGCCAAATGCAAGCTTTTAATTAG	intron_variant	MODIFIER
948	1	1280603	[G/C]	TGTAGAGATGCTTGGAGATCTGATCATTGTCATTT[G/C]GATCATTGATTTGTCAAGGGCCATGCTTTCCTCCT	intron_variant	MODIFIER
949	1	1280727	[A/G]	ACTCCTATAGAGTTTGTGAAGACTATTCCCCCCTC[A/G]TTTAAGGTTTCTAGGTTGCCGTTGAGTTTTTTCCA	intron_variant	MODIFIER
950	1	1280764	[T/C]	TTAAGGTTTCTAGGTTGCCGTTGAGTTTTTTCCAT[T/C]CATTTTTTTTTATGCAGTAGAATGGGCCTCTTATA	intron_variant	MODIFIER
951	1	1281247	[C/T]	TTTTCTAATATGACCAAAACATAACCAAGTCCTAA[C/T]ATAAAGTTTCATCAAATTTAAAGAGTAACTTTTCT	intron_variant	MODIFIER
952	1	1281315	[T/A]	TCTACTCAAGCTTCTTTCTTTTGGATATTTCTAAT[T/A]TCTTAATAACATCAGTAATCCTGAAATGAATGTTG	intron_variant	MODIFIER
953	1	1281447	[G/A]	GTAACCACAAGGACCAATTTCTTACCTTATACGCA[G/A]AAGTTTGTCCCATTCATTTTCTTCAGTACCAACCA	synonymous_variant	LOW
954	1	1281767	[T/C]	TTGCATGAAGCATAAGGCAAATGAAAAGCTATGCA[T/C]GCAAAGCTTGTTCAAGGGGGAGGAGGAAGATTGAA	intron_variant	MODIFIER
955	1	1281808	[C/A]	GCTTGTTCAAGGGGGAGGAGGAAGATTGAAGAAAA[C/A]GCAAGAAAAACTCAAAGCTAAAAATCCTATAAGTT	intron_variant	MODIFIER
956	1	1282146	[T/A]	AACATTTTCATTGAGTTGAGTTGGGTTTGACATTA[T/A]TAAGAAACAATGTCAAATTAACAATAAAAAAGTAT	intron_variant	MODIFIER
957	1	1282187	[C/T]	AACAATGTCAAATTAACAATAAAAAAGTATGAGGG[C/T]TCATTCTATGTTGATTTAGTCCAGAAGCCTGAACT	intron_variant	MODIFIER
958	1	1282735	[G/A]	TGGGTTCAGGATGGTGGAATTAAAATTTTTAGAGT[G/A]AATCTTGAAGTCTCAATAAAGCATCTTAGGAGTTT	intron_variant	MODIFIER
959	1	1283943	[A/C]	ACCTTTACAGAGCCTAGCATGTCATTCTCCAGATC[A/C]GCCTCAGCAGGCGATGAAGACTGCAGGTTTGTACG	synonymous_variant	LOW
960	1	1284150	[T/C]	TTGTTGCAAGAATTTTCACCTGCATCTTTCCCAGT[T/C]ACACTGGAAGAATCATTAAAAAGTTCTTCTGTTCC	synonymous_variant	LOW
961	1	1285241	[G/T]	ATCAACCACAAGAACTTCCCAAGGAACACCACGCA[G/T]ATGAGAGGAATCCGCAAGAACCATTTCATATGTAG	missense_variant	MODERATE
962	1	1285635	[A/G]	TTCAGAGCTTCCAGCTGATGGGGAAATAATGAACC[A/G]CCTTTTAGCTCCTTGGGTTGCTCTGCAAGAGTAAC	synonymous_variant	LOW
963	1	1285677	[A/G]	AGCTCCTTGGGTTGCTCTGCAAGAGTAACTATGTC[A/G]CTCTGATGACCATCACCCTTCCCCCTGGGCAAGTC	synonymous_variant	LOW
964	1	1285827	[G/A]	ACTGGTTCATCTAGTCTTTCCCAAGTGCATTCATC[G/A]TAAGGGAGACCATTCCATTTGACAAAAGCTTCAGT	synonymous_variant	LOW
965	1	1286493	[A/G]	CCCTCAAAACAGTTGGTCATGCCCTGACAACCCTC[A/G]TGAAGTTTTTCAGCAGTTTCTCCATCTAAATCTAC	synonymous_variant	LOW
966	1	1287687	[T/C]	ATGCTACCCCAAAACCAAAGATTACTAAGGAATGA[T/C]TAATGTTTCCACACTTACCATACAAAGATCAACTC	intron_variant	MODIFIER
967	1	1288240	[T/C]	TATATGCCCTTAATAAAAATAATCTTCCTCCATTC[T/C]AATATAACTAGCCAACCAGTACATATAATTCAAAG	intron_variant	MODIFIER
968	1	1289579	[G/T]	ATAAAGGCAAGACTTCCTTAGCTGCAGAGTTTGAC[G/T]TCCTATCGGTGGGTGTGCCTGTTGGAGTCAAATCA	missense_variant	MODERATE
969	1	1291959	[T/A]	AATACTATAAGATGACATGATCACATCATAAAGAG[T/A]CAGCAAGTTCAACAAGAGAAAACATGGGAATGAGT	upstream_gene_variant	MODIFIER
970	1	1292476	[T/A]	AAATGTACTCTTTCCACTATGGATCACCAAGCAGA[T/A]CACCAAGTAGCTTTGAATCAATATTGAAGGGAAGG	upstream_gene_variant	MODIFIER
971	1	1293068	[A/G]	GCATTCTAAAACAGATACAAACTATACAACGACCA[A/G]AATCCAACAATTGGACCAAGACACGGGTGCCCCAT	upstream_gene_variant	MODIFIER
972	1	1296494	[C/A]	TGATCCTTGTGAGTCGTCATATTAGGGCATACCTC[C/A]GTTTCCTTTCGAGTTCATTTTAGGTGATTTCGATC	upstream_gene_variant	MODIFIER
973	1	1305731	[A/T]	TTCGCATGAACAAGGACATATCTTGGCAGGATCTT[A/T]TGCAGAAAACTATGACAATTTATAATCAATCTCAT	missense_variant	MODERATE
974	1	1306690	[T/G]	GAAAGTGAGCACAATGTTTCTTCACATCCACATGA[T/G]GGTTCCGTTCCAAATTATATTCCTAGGGACGAAGC	missense_variant	MODERATE
975	1	1307635	[C/T]	GGTGCTCCAGAGGGGGGAGACATCCTTATTGATAT[C/T]AATGACCGCTTCCCTCGTGACTTCCTCTCTGATAT	synonymous_variant	LOW
976	1	1307881	[A/T]	CTTGGGTATCCATCCTCACTTATGAATATTGAGGA[A/T]GGGACTCCTATAGATTACAGTTTTCCTCCTTTGAA	missense_variant	MODERATE
977	1	1308212	[T/G]	CCAGATTTCCTAATTCTTTTACTACTTTTAGGAGG[T/G]AAAATTCGAAATTCAGAACACAGGCGCACCTTTTG	missense_variant	MODERATE
978	1	1308514	[T/G]	GCAGGACAGAAAAGAAGAAAGGAAGAAAGACTTTA[T/G]TAAAGCGAAAGTATGTTGTCTTTTTTGTCAGTCTC	intron_variant	MODIFIER
979	1	1308754	[A/G]	AATCACAATATGGGTAAAATGACAGGAGACTTACC[A/G]AGAGCAAAGCCACAACCAGTTTTCAAATGCCTATG	intron_variant	MODIFIER
980	1	1309727	[G/A]	AACAATATGCAACTTATGAGCTAAATGTGGCACCA[G/A]GAAAACAACAAACTATACCCTCCAGCAATATTTCC	intron_variant	MODIFIER
981	1	1309845	[A/G]	CAAACTGATGTACAAGCATGTAAATCTTCATACAC[A/G]CCAAGTCGAAAATCTCCTACGAAAGAATCTTTCTG	intron_variant	MODIFIER
982	1	1310049	[G/T]	AATGAGATGACAATAGCTGAATCGCTATTTATAGA[G/T]GCCTCTATGGCTAAACCTTCTCCAATGCGTTTAGA	intron_variant	MODIFIER
983	1	1310617	[A/C]	AGAGAGTCGTGACACTTTCTGTTCTTTTTATTTAA[A/C]ATTTCGTGGGTTCTCCCATATTTATTGAGGGACTT	intron_variant	MODIFIER
984	1	1310700	[A/C]	GAATGGGAGCTTAATGTGCATAAGGAGAAGAAAGA[A/C]TTGAAGATTAGCTCCTCTTTGCCTTTTCTGGACAA	intron_variant	MODIFIER
985	1	1311144	[T/C]	GTGTTTATGGTTTCAGAGCCATAAACACCAATTTA[T/C]AGGAGCATTAAATTTAATCCTGTAGGACTAAATAA	downstream_gene_variant	MODIFIER
986	1	1311220	[T/A]	TGGGTTACTCATGATTCTGGAAAATAGAAGTAATT[T/A]ATCTATAAATTGTATTGGGTCTTTATGCTCATCAC	downstream_gene_variant	MODIFIER
987	1	1312231	[T/G]	AACTCATTTCAACACATGCACTTGTACCTTAAGTA[T/G]CTGATCTAACATCAGATGCTGCTTTCACTGATCAT	downstream_gene_variant	MODIFIER
988	1	1312276	[T/G]	CATCAGATGCTGCTTTCACTGATCATTCTGATGCT[T/G]TTACTTTTTCTTGTCCATTGCCCAGAGGCCATTCA	downstream_gene_variant	MODIFIER
989	1	1312446	[T/A]	TTGAGGGAATTGGGTTCTGGCACATTTGGGACTGT[T/A]TATCATGGAAAATGGAGGGGAACAGACGTTGCTAT	synonymous_variant	LOW
990	1	1312739	[A/T]	AATTAGAAGGAAGGGAAGGACACATTTTGCAAATT[A/T]TAACATTAGATTAAGCATTGTGAATAGTGAGTAAT	downstream_gene_variant	MODIFIER
991	1	1313195	[T/C]	AATAATGATATTTTTCAGACTGTGGAGTTTTGGCG[T/C]GAAGCTGACATTCTGTCAAAGCTTCACCATCCCAA	synonymous_variant	LOW
992	1	1313297	[T/C]	GGACCAGGGGGAACACTAGCCACTGTGACAGAATT[T/C]ATGGTTAATGGTTCGCTTAGGCATGTTTTGGTTTC	synonymous_variant	LOW
993	1	1313339	[C/T]	AATGGTTCGCTTAGGCATGTTTTGGTTTCCAAGGA[C/T]AGGTAATATCTTTGTTCAGAGTTCTACATGCTTAA	splice_region_variant&synonymous_variant	LOW
994	1	1313428	[A/G]	TCTTCCAAATTTTCATTACTCTTGTGTGTTTTGCT[A/G]ATATCTAGGCATCTTGATCGTCGTAAGCGGCTCAT	downstream_gene_variant	MODIFIER
995	1	1313981	[C/T]	GGCCTTATCTTTCTCACAATTGGAAAATTTAGTCT[C/T]TAACTCTCCTATCCATTAGTTTTGTGAAATTTTTG	downstream_gene_variant	MODIFIER
996	1	1314002	[T/A]	GGAAAATTTAGTCTCTAACTCTCCTATCCATTAGT[T/A]TTGTGAAATTTTTGTTTCAACTATGTCTTGTATGC	downstream_gene_variant	MODIFIER
997	1	1315026	[G/A]	TTGAGACCACCTGTCCCAAGCTACTGTGATTCTGA[G/A]TGGAAATTGCTAATGGAGCAGTGTTGGGCCCCAGA	synonymous_variant	LOW
998	1	1315390	[A/G]	GATCGCTTTTTGTGCAAACCTGAAGAAACAAATGA[A/G]CATTCTGTAAATCTACTATTTGTATCAATAGCAAA	3_prime_UTR_variant	MODIFIER
999	1	1316146	[A/C]	TAGAATATCTGCCCAACGTTCAAAAGACTCTCGTG[A/C]GGAACATTAAAGATCACACTGTTCTCCCTACATAT	synonymous_variant	LOW
1000	1	1316734	[G/A]	TAGACAGGAAGGTACTTGACACAGACAAAAACAAC[G/A]ACAGAATGGATGGCTGGTAGGTTTGTGATGAAGTG	synonymous_variant	LOW
1001	1	1316869	[C/T]	ACAAGCCCTAAACTAGGGCCAAGCCCAAGAATCCA[C/T]GCCATTGAAACCTTACTGTGCATCTCAAACTCATA	synonymous_variant	LOW
1002	1	1317577	[G/A]	CATGAAAATAATTAACCAATGGGTTTGAGATAGCT[G/A]TGAAGATAATTGACCTATGAATTATTTATTTACTT	upstream_gene_variant	MODIFIER
1003	1	1317678	[G/T]	TATAGAAATTCATTAACCCAACAAATGTAGCAATA[G/T]AATTTTGAATTAGCATGCACGCTGGACCACTACAG	upstream_gene_variant	MODIFIER
1004	1	1318059	[G/A]	AGGTACTTATGTTCTATGCTAGCACACCTCAAAGA[G/A]TTATATGCTATGCTACTAGAAGTATATTTTATGAT	upstream_gene_variant	MODIFIER
1005	1	1318638	[G/A]	CCAAAAATGAAAACATATTCCCCTCTTTTTCTAAC[G/A]TTTGTTGCTTTTTATGTACTCAACTCCTAATTTCA	upstream_gene_variant	MODIFIER
1006	1	1318682	[C/G]	TTTTTATGTACTCAACTCCTAATTTCAGACTCATT[C/G]ACTGTTCCAGATTAATTACCAACTCCTGGACAATT	upstream_gene_variant	MODIFIER
1007	1	1319465	[C/T]	ACTGGAAAATGGGCTAGGTCGGCAAAAAGTGCCTC[C/T]GTCCCTGTATCAGAATCCAAAGTCATCAGTTTGTA	synonymous_variant	LOW
1008	1	1319631	[C/G]	GAGGTCCAACCATCTCTCCCTCCCCTTTTAAAATA[C/G]CGATATATGTACACAGGTGAAAATGCTTTCAGAAC	synonymous_variant	LOW
1009	1	1319999	[G/A]	TAGATACCATTACTCATCCCAGGGTGATCCACCTT[G/A]ATCCCACCAGCAGCAGAAAGAACTGCAAAAGATAG	synonymous_variant	LOW
1010	1	1320151	[C/T]	CACACAGAAATGCCACAGTTGTGGTGATGATATAG[C/T]TAATTTCAGCAAATGCCATAAGTTAAACTTGGAGT	upstream_gene_variant	MODIFIER
1011	1	1320626	[G/A]	GTTAAATGACCCACTATCAGATATTCATAAAAAAA[G/A]CAACCACCTAAGAATCAAACAGCACTTTTGAGGGT	upstream_gene_variant	MODIFIER
1012	1	1321983	[C/T]	CAATGCTGTTTTAGCACTTTGTGGAAAATGCAAAA[C/T]GGGGAAAAAAATTTATTCGACTAAAAGGAAATATT	intron_variant	MODIFIER
1013	1	1323073	[A/T]	TGATATAGCAGGAGTGAGAATACCATCTCCAATCA[A/T]CATGCATGTACCAACAAGGACAAGAATAAGGAGCA	missense_variant	MODERATE
1014	1	1323281	[A/G]	TGTCGACAAAGTAATGAATAAAGAGCAAATGTTCC[A/G]CCTGCATGAGGACAAGGATGGTTTAGCAGAAACCA	splice_region_variant&synonymous_variant	LOW
1015	1	1323853	[A/G]	ATGATCAAAACCAATATTTAATCCATACCTTGAAG[A/G]TGAAACCTAACATCTCACATGTTAATTACTTGTGT	intron_variant	MODIFIER
1016	1	1324097	[A/G]	ATTCTCATTTAATCAACAGGCAAATCAAACTTCAC[A/G]TAACAGGAATTAAAGAACCCATGTCTTTTAATGGT	intron_variant	MODIFIER
1017	1	1324362	[C/T]	AGCAGCGGAATAAGTGTAAGGGAGTATATGATCAA[C/T]GAAAGAGCCCCAACCACATCCTCAGGATCTTCGAT	synonymous_variant	LOW
1018	1	1335842	[T/C]	AAATCTCGTCCATAGAGTAACGTGGTCCAATTGGA[T/C]GATAGTACTATGTGGACTAAATCAAAAGGTCTTTA	upstream_gene_variant	MODIFIER
1019	1	1335880	[C/T]	TAGTACTATGTGGACTAAATCAAAAGGTCTTTATC[C/T]TGACGATATTCAAAAAGCTTTCATGTAGGGTCTTG	upstream_gene_variant	MODIFIER
1020	1	1337116	[T/G]	GTGCGTTTCTTCACTTTCTAGGGTTGATGTGATTT[T/G]TCCTTCAAAATGAAAATTCACCCTTTTAATTTTGT	upstream_gene_variant	MODIFIER
1021	1	1337983	[A/C]	TGGAAATGTTCTCCAACAAGCTTGACATGAGCCAG[A/C]TCCTTGAATTCACAACTGGTTGTGTGACTTCGGAA	downstream_gene_variant	MODIFIER
1022	1	1338298	[T/C]	TTCATTTTAGTAAAGAATTAGGTTGGGTATCTAAG[T/C]CATCAAGCTTGGGATTCAGTATGTCCTAGAGGTTC	downstream_gene_variant	MODIFIER
1023	1	1343256	[G/T]	TTTATAATGCCCAAAGTTCTTGTGTTGTTAATCTT[G/T]GAATGATTTTTTGGGGTTAGGTTTTCTTTTAGAAG	downstream_gene_variant	MODIFIER
1024	1	1343345	[G/A]	ATACAGTTTTTGATCAAAACTGTGGATCCTTTGTT[G/A]TTGTTTCACCTCTTTCATATGTCAATGCATATTTT	downstream_gene_variant	MODIFIER
1025	1	1343853	[G/A]	GCTCTTGCATACATAGTAGAACACGCTTTGAACCA[G/A]CAACCCAATCAAATTCACAATCACCAAAACCCCAA	synonymous_variant	LOW
1026	1	1351878	[C/A]	CAATTAGACTTGGATCGAAAGCATTGATTAATTGG[C/A]GTTTTAGCTGATTTTGATAACTTAATTTCCACATC	upstream_gene_variant	MODIFIER
1027	1	1352140	[T/A]	GATAGAAGAATATTAAAGTTTGAAGGAAGAAAGCA[T/A]TGGATCAGAAAGAATCAAATTGGTGAGCCTAAAAG	upstream_gene_variant	MODIFIER
1028	1	1356480	[G/T]	GTTATTGGAAAACTGAACCGGACTAACCAGTAGAA[G/T]ATGAAACCAAGTTAACCGTCTGAACATCATTTTTG	upstream_gene_variant	MODIFIER
1029	1	1361248	[C/A]	CTTATTAACTACTGGTTCTCAGTTGTGTTTGTTGT[C/A]TTGGTCTCTTGAAATGAGAGTCAGATTTACTCAGA	intron_variant	MODIFIER
1030	1	1363904	[G/A]	CCAACCTCAATTTTTCTCATTCTATGAAATAAAAC[G/A]ATACCTTAAAAATTGTGGGTTCTAATCTAATTCTT	intron_variant	MODIFIER
1031	1	1364107	[G/C]	ATCAATGCTCATGATGGATCTTGTAGATTAGCTGA[G/C]CTTCAAGTAAGTAGAGGTGCCTTTTTGTTTGACCT	intron_variant	MODIFIER
1032	1	1365764	[C/T]	GTGACGCTAAAGCGCGATGGTGGAGTGAGCAACTT[C/T]GATGTTCAGGGAACATTGTCACTTCAAATCCTTAA	synonymous_variant	LOW
1033	1	1368838	[G/A]	CTGCTGCAAAGACATTCAGTGACCTAAAGGTTTGC[G/A]TTGCACTTTCAACTTCTACATAATTCATACTAGAT	splice_region_variant&intron_variant	LOW
1034	1	1372040	[A/G]	ATCATCCTGAGGTGGCCGACGTATAGCCTCCCTCC[A/G]CAGACGCCCTTCCTCTACGTTACAGTGAAGCACAT	missense_variant	MODERATE
1035	1	1383713	[G/A]	AATTTATAATTGTCTCATGACTACGAGTGTCCATT[G/A]CTTTCATCTTTTAAGCTCTTAACAACCTTTCTGTT	upstream_gene_variant	MODIFIER
1036	1	1387366	[A/G]	ATGGATTTGGCACCACTGGAATCAGATAGAAATAC[A/G]TGGGATGAATCAGTTCCTGCAGTTTTACTTATGTC	intron_variant	MODIFIER
1037	1	1389560	[G/A]	TGGCTCGAGATGGTAATGGAGACACTGCACTTCAT[G/A]TTTTGGCTAGAAAGCCTTTGGCATTTTACAGTGGA	intron_variant	MODIFIER
1038	1	1389878	[G/A]	TGTAATAGCATCAGAATAGCAGAATTTTGACTGTG[G/A]CAACAATGGAAACAAGAATTTTGATAGGCTATTGC	intron_variant	MODIFIER
1039	1	1391322	[G/C]	ATTGAACTCTCCTTGCTTATAAAGTTCTCTAGTTC[G/C]TCTCTATCCTAATGAACCAAAACCAGCAAAGCAGG	intron_variant	MODIFIER
1040	1	1391888	[A/G]	AACAATTCCCTTTCCTTGTGTGAACTTGTTCCTTC[A/G]CCTCTTTTAAGAAATCATTGTGACCCTGCCTAGTT	intron_variant	MODIFIER
1041	1	1392454	[A/T]	TGATTTTACATGATTTATTCTACAGAAGTGAGACT[A/T]TGTTTGAATGTTATACGCTCATTATGCAGGTATTC	intron_variant	MODIFIER
1042	1	1392770	[A/T]	TTTCCCTTTTACCAGTTCAACCTTTATTTTACATT[A/T]TTCTAAATACAATTTCTGGAGATTTAGTTGGTTGC	intron_variant	MODIFIER
1043	1	1393461	[G/T]	GGTATTGTGTAGTGGAAGATATTTAAACTGTATAT[G/T]TTTTAGTTAGAGAAGTTTTAGTAACTATGCTTCAA	intron_variant	MODIFIER
1044	1	1395571	[A/G]	TGTAGGAGGTAGAAAAGATTATTCAACCTTCATAC[A/G]CAGAAATGAAAAATGAACAGGGGAGAACACCTCAG	missense_variant	MODERATE
1045	1	1395897	[T/C]	ATTCTCACCTCACGCTATGCTGAGGAAGATTTCCT[T/C]GAGTCACTACCCAACAGGTTGATAATAGGCCTTGC	synonymous_variant	LOW
1046	1	1398397	[T/C]	CTCTGCCCTTGCCGTATGCTATATTTCTCAGTCTA[T/C]CCTTATCACTGATTAATCCATTCTGTTGCAACCAG	intron_variant	MODIFIER
1047	1	1400159	[A/G]	GTCTTTTTCAGGTGTTTTGCCTGCTTTTCAGGGTA[A/G]GGGAGTTGGGCTTTATACGATGGCGGCGGACAGTA	missense_variant	MODERATE
1048	1	1400565	[C/T]	TATACTTGGAAATTCAATGCGGATCCATACCGGAA[C/T]GAAGGTGGCAGTAGTGGTGTTAGTACCAAAAACAA	synonymous_variant	LOW
1049	1	1401818	[T/A]	TGTAGCATTTCAAATGGAGATGCTTATGTCGTTGT[T/A]GGTTGATCATAACCTTAGTAAATGATGTAATGCGT	intron_variant	MODIFIER
1050	1	1403639	[A/G]	GAAGAGGATGAAAAAACTGGTGGTGCAAGAGAAGA[A/G]GATCCAGGAGTGTCATTGGAAGATGAAGAAGCAGC	synonymous_variant	LOW
1051	1	1403693	[A/G]	GAAGATGAAGAAGCAGCTGCTGTGCAAGAGCAAGT[A/G]AGGCAGATAAAAGCTCAGGAGGAGGAATTTGAGAC	synonymous_variant	LOW
1052	1	1403744	[T/C]	CAGGAGGAGGAATTTGAGACCTTCAATCTCAAAAT[T/C]GTGCATAGGAAAAACAGGCATGTCTCCCCTCATCT	synonymous_variant	LOW
1053	1	1404367	[A/G]	CCTTTTTTAGGATATTATTTGTAAAGATAGGGAGG[A/G]TAAGATGGTTTGATTAAACTCAAGATGTAATTTCT	intron_variant	MODIFIER
1054	1	1404523	[G/A]	TTCCTTGCAAGCATGATTTGTAATTCTTAGGTTCC[G/A]GTAGGGGTGCTTTTTAGATTGGGAAGATACTTGGT	intron_variant	MODIFIER
1055	1	1405017	[T/C]	ATATTTTTGTAATTAAGGAAAGGATTAGAACAATC[T/C]TGTAATTAAGGGAATTTGATAGAATTAGGTTAAGA	intron_variant	MODIFIER
1056	1	1406682	[C/T]	GATATTTGGGGTCCATCCCTTGTCTCTCATATATC[C/T]GGGGCACATTGGTTTGTGTCTTTTATCGATGATTG	intron_variant	MODIFIER
1057	1	1407036	[T/G]	ATGTGCCTAAATCATATTGGGGGAAGCCATCATAA[T/G]CCTCACACATCTCATAAATCAATTACCTTCTCGAA	intron_variant	MODIFIER
1058	1	1407691	[C/T]	CCTTATTGCCATCAGGAAGGGAATAAGGGAATGCA[C/T]TAAACGTCCTTTGTTTCCACTTTCCCATGTTGTGT	intron_variant	MODIFIER
1059	1	1408010	[T/G]	TGGTGGCTAAAGGATACACTCAGACATGAGATGTA[T/G]ATTATCTAGAGACATTTGACCCAATTACCAAGATG	intron_variant	MODIFIER
1060	1	1409438	[T/A]	GTATACTTTTGTAATTAAGGGGATGATTAGGATGA[T/A]CCCATAATCAAGGGGATTCGATAGAATTGGGTTAG	intron_variant	MODIFIER
1061	1	1411760	[C/T]	TTACACTTGTATTAATATCTCATCTTTAAGCATGG[C/T]CCCTTGAAGAGCTGGCGGTCAACTCTAGTTCACCC	intron_variant	MODIFIER
1062	1	1412884	[A/G]	TGCCAAGATTGCAGGTTATGGAGTTACATTTTTAA[A/G]CTGATATCTTTCTCTCCTACTGACATGCTGGTATG	intron_variant	MODIFIER
1063	1	1412956	[A/C]	AACCTGCTTTTAAATTGTTCTGTGCAGTCCATTAC[A/C]ATTCAGTGTTTGGAGGCACTTCAGTTCTTGCATGG	synonymous_variant	LOW
1064	1	1413673	[G/A]	CTTTTATTCTTCTCTAAATTCACAAAAGCAAAGGG[G/A]TGCCAAATTTACCTTATTTTACTTATTCCTCCCCA	upstream_gene_variant	MODIFIER
1065	1	1413841	[A/G]	TGGTAAGAAGCACTAACAACCTTATCATATTAGCC[A/G]CCGAGCAGTAAATCAGATGATTAGGAGCTTATTAG	upstream_gene_variant	MODIFIER
1066	1	1414227	[A/C]	CTTCACACATGGATATGAGATGCATGTGAGGAACC[A/C]AAACTTAACAGCTTAAGCTTTTGTGTCGATTTGTA	upstream_gene_variant	MODIFIER
1067	1	1414841	[T/C]	ATGCATTTTCTTTAAGTATATTTATATGAGCATGG[T/C]ATGTACTGTGATAGACACATGTGAATGTAAGAATT	upstream_gene_variant	MODIFIER
1068	1	1414896	[T/C]	TGTGAATGTAAGAATTATGTCTTTTCTCTTCTTCT[T/C]ACAGGTTCAATTTACCTTGATTAATCTCCAAATCT	upstream_gene_variant	MODIFIER
1069	1	1416733	[T/C]	CCAACAATACCTCCAACTTCCTAAACTGTCATTCC[T/C]AGCCTTAGGTGTAATGGTAGAAAAATTACCCATTA	upstream_gene_variant	MODIFIER
1070	1	1417223	[T/G]	TGCCAATGGGGGACCAAGGCTTCATCGACTTTGTT[T/G]CTCATATGCTTGAAATTAACCCAAAAAAGCGCCCT	missense_variant	MODERATE
1071	1	1417703	[T/C]	TGTGTGATAATTCTTTTAGGTTATGTAGTAATAGC[T/C]TGTGAAAAAGTTGCATTTCCAATTTTGTTTTGCTT	3_prime_UTR_variant	MODIFIER
1072	1	1418332	[A/G]	ATCCAACCAAGCTTATCATCGGTTCATGAATCATC[A/G]GCCTCTCATATCAAATCAAATCACCTTTAATATGA	5_prime_UTR_variant	MODIFIER
1073	1	1418387	[T/C]	ATCACCTTTAATATGATAAACGTCCACGATGATTT[T/C]CTCCCTATGCGCACGTTATACCTCGGCACCTCACC	5_prime_UTR_variant	MODIFIER
1074	1	1419201	[G/A]	CAGGAGAGTTTGATGGAATGGTTGGAGCAGCAGGA[G/A]TATTGGAAGAGGAACAATGGGCGGGACCATGTGTT	synonymous_variant	LOW
1075	1	1419368	[C/G]	AGCATCCTTGGTTAAGGATGTGATTTTGCCGTATG[C/G]CCATCGGATTAAGTCTTACAGTGGGGAGATTGGAG	missense_variant	MODERATE
1076	1	1420101	[G/C]	ATTCCTTAAGTGGCCTATGACATTTAGATTTCAGT[G/C]CATCAATCATGGGCCTCATACTCTGTTTCTTTTAT	downstream_gene_variant	MODIFIER
1077	1	1420917	[C/T]	ATTTAAATGCTTCTCTATTTGTAGGGAGGAAAAAT[C/T]CGGGACTTGCTTTTCCAAATACTTGAACAAGAAGA	synonymous_variant	LOW
1078	1	1421124	[C/T]	AGCTTGTGTGTCCCAGTGATAGTCAGTGACCAGAT[C/T]GAGTTACCTTTTGAAGATGTCATAGACTACAGAAA	synonymous_variant	LOW
1079	1	1422775	[C/T]	CTTTATTGGATCACTTCATCCTTTCACGATGTTGA[C/T]AATATTTCCTGCACAATTATGAAGCTTTCAGTTCA	3_prime_UTR_variant	MODIFIER
1080	1	1424276	[A/G]	ATGACTAAAACATGAACTGGAGCTTGTGGGTTGAC[A/G]TCCCGAAATGCTAGAACTTTTTCATCCTCATACAC	synonymous_variant	LOW
1081	1	1425274	[C/T]	ATGTCGAAGATATTATATAAAGACTTGGTCGTGCT[C/T]TATTTCTCATAATAGTAATCTCACTTCTCCAGAGG	5_prime_UTR_variant	MODIFIER
1082	1	1425616	[A/C]	GAGACCACTGCTGCGTACCAGATCCAATGATCCAG[A/C]AAAAGTGAAGGAACTCATGGAAAGTATCAGAGAAA	missense_variant	MODERATE
1083	1	1425970	[G/A]	TCTTCTATCTAGTTCACAATATTTAGTGATCTGTC[G/A]GTAGGATTTAACTCCTCCATTCTTTTAATTAAGGA	3_prime_UTR_variant	MODIFIER
1084	1	1426062	[G/C]	CAGAAATCCTGTTCAGCTGAAGCTCATGCTTCCCT[G/C]CTCTTTGAGACTGCAGGTTTTTCCGGTTGTCATCG	3_prime_UTR_variant	MODIFIER
1085	1	1428618	[A/G]	TCTCCACATGAAGGAGAGGACCCTGCATGAAACCT[A/G]ATCCTCTTTATGGGCACTTTGTCTCCCTTTTTCAA	upstream_gene_variant	MODIFIER
1086	1	1428673	[A/G]	TGTCTCCCTTTTTCAAGGAGCATCAGGAAGGAGAC[A/G]AGCCATGTTAAGGTGACGATTCCACAATCAAGGAG	upstream_gene_variant	MODIFIER
1087	1	1429108	[T/G]	GAGTTTAAAATGATATATTGCCCTTTCTTCTGTTT[T/G]CCATTTTCACCTTCTTAATCAGAGGTTAAAGAGAG	upstream_gene_variant	MODIFIER
1088	1	1429326	[G/A]	GGCAGACAATCATAATATATCCATGAAAATATTAA[G/A]AGGGCAATAACAAGAAATGCTGTTTGATACCCAAC	upstream_gene_variant	MODIFIER
1089	1	1429368	[A/G]	ATAACAAGAAATGCTGTTTGATACCCAACATGATC[A/G]CATAACATAAGTCATTACAATGAAGATGATAATGG	upstream_gene_variant	MODIFIER
1090	1	1429402	[G/A]	CACATAACATAAGTCATTACAATGAAGATGATAAT[G/A]GTGAGATTGATGAGATGACTATGGAAAGATAAGAA	upstream_gene_variant	MODIFIER
1091	1	1429551	[T/C]	ATGATTCAACCATGTTTAACAAATACAAATTAAAG[T/C]TAAGAAGACACAATAAAACTTAAAAAGACAGTGAG	upstream_gene_variant	MODIFIER
1092	1	1429745	[A/G]	TATGAAAACAGAAAGCATTTCTACCTGTTAGTTTC[A/G]CTCCAAGAATCTAGTATTATTCCTGCAGAAAATTT	synonymous_variant	LOW
1093	1	1431147	[A/G]	CCCAACCAGCTGGCCAGTCCAGTTTTCAATACATT[A/G]ACATCAACATCTATAAAGAAAATGCACAAGCCATA	downstream_gene_variant	MODIFIER
1094	1	1431201	[T/C]	AAAATGCACAAGCCATAATGTTTGGGAAAAGATTA[T/C]ATTCAGCAGTCTGATGCATGAGCCAGATAACCTTG	downstream_gene_variant	MODIFIER
1095	1	1431341	[T/C]	AGATGGTTTTATTTCTGTAGTTGTACTAATTAAGG[T/C]CCATAAACTAGATGGACATGAACCATCCACATGTA	downstream_gene_variant	MODIFIER
1096	1	1433354	[C/T]	TCTATAAATTGGTTACTTCAACTATTTTCTTATGT[C/T]ACCAACATGATAGATGAGTAACAACCTGCATCTCT	intron_variant	MODIFIER
1097	1	1433827	[G/C]	AAACCTATTCAGCTTGAGAGCTTATATCTGCACAT[G/C]TTTGTCATTCCTAAAGCAGTCAGAATGTGGATGAA	intron_variant	MODIFIER
1098	1	1434135	[G/T]	TTAGAAAGTTTTTAGAACAGGTTAGGGGAAATTCT[G/T]GCCCAGGACATGTATCTCGCTAGGAAATGGGCTCA	intron_variant	MODIFIER
1099	1	1434174	[A/C]	CAGGACATGTATCTCGCTAGGAAATGGGCTCAGAA[A/C]CAATTTTTGACTAGATAGGTGGTGCAGGGAGTCTG	intron_variant	MODIFIER
1100	1	1437157	[A/G]	ATGATTTATTTATTTACTTGAGAATACTATTTTGC[A/G]CAAAGGAGAAGCAGAAGCACCTCATTCTGCAATTG	intron_variant	MODIFIER
1101	1	1440038	[G/A]	TTACCCAAGGAACATCCATCAAAATTTAACTTTAT[G/A]GAACCTACTTGAAAGGTAACCAACCAATCATAACT	intron_variant	MODIFIER
1102	1	1447512	[A/C]	AGGATTGATCCACAGCAGAAAAAATAAGCATATTC[A/C]TTATCCTTATGACTTGGAACAAATTGGAAAATTGA	intron_variant	MODIFIER
1103	1	1450185	[G/A]	AAAGTAAAACCATTAGGGCCTAGAGCTTTTTCTCT[G/A]TCCATCTAAAAAATTGCCCCTCAAATGTAAACGTA	intron_variant	MODIFIER
1104	1	1450498	[A/G]	TATCCACAACTTCATCAGTCCATATGTTTTTCCCT[A/G]CTTCCACAGGCTCATTTACCGTCTTTTCCTGATTT	intron_variant	MODIFIER
1105	1	1451019	[A/G]	TTTTTGATAGGTATTAATGGTAGAGAGAACTAGAT[A/G]GAATGAGGCTGAAAAAGACGATGATGGCAAAATGA	intron_variant	MODIFIER
1106	1	1451590	[A/G]	ATGCACTTCACTGCAATCATCAACCACTTCTCCAT[A/G]TCATATTTCATGCCCATGGTGACAGAAACATCACA	5_prime_UTR_variant	MODIFIER
1107	1	1452133	[G/A]	TTAGTATACCTTATCATTTTCTCAACCTGCTTTGC[G/A]ACACTATACTCTAGGTCAGCTTCTTTTTGCTTGGT	synonymous_variant	LOW
1108	1	1452402	[A/G]	CCACCTGAAAAACAAGAGAGGTTGGAAAAAGACTT[A/G]CACAATCAAATCACAAAGGAACATCATATATTGAA	upstream_gene_variant	MODIFIER
1109	1	1453151	[G/A]	GTGGAACTCGGATGTAAGAAAGAAAAATTAATGTC[G/A]ACAATATTGAGGTTCAAAAGGCATATAGATGGACA	upstream_gene_variant	MODIFIER
1110	1	1453742	[C/T]	ACTGTGTAAGCAGGAGAATATTATTCGTGAAGATT[C/T]TATGAAACTCCTAATTCAACCTTTTATATCTTATT	upstream_gene_variant	MODIFIER
1111	1	1454230	[T/C]	AGTAGCTCATCTGGACAAACAAGATATCCAAGTAG[T/C]ACCCATTCCCGATAAGAAGTAACATTTGCTAAATC	synonymous_variant	LOW
1112	1	1454439	[G/A]	AGAGTGAGTACTACCATTGGGTGAGCAGAATTTGT[G/A]AGAATGTCTGGATATCGAGGATGAAATGGACTTAA	synonymous_variant	LOW
1113	1	1455183	[C/G]	TAATGTCCAGTAACCAACTTCCCTAAAAGCTAAGG[C/G]TCTAAGGATATGGGCCCACATTGTAAATCAGGCCA	upstream_gene_variant	MODIFIER
1114	1	1456177	[T/A]	TGACAACATCTCAAAATAATGGCCCACAAGGGAAA[T/A]GGTTCAAAAAGCTTATGGCACCTCTCAAAAATGAG	upstream_gene_variant	MODIFIER
1115	1	1456788	[A/T]	TTTAAAATACCTCACCATTACTTATCCAAAAAACA[A/T]AATATGCACTAAGAAGGAAAAGAATTATCTAACAC	upstream_gene_variant	MODIFIER
1116	1	1457464	[C/G]	TATGAAATAAAGATAAATTGTTACAAATTGATTTT[C/G]ATACCAATATTAATGTGCAAAAATGGAATTTCTAA	upstream_gene_variant	MODIFIER
1117	1	1457502	[A/C]	ACCAATATTAATGTGCAAAAATGGAATTTCTAACC[A/C]ACCATTCGAGATCAAGGACAAAAAACACAACATTT	upstream_gene_variant	MODIFIER
1118	1	1458253	[C/A]	GTAGTATGAGTGAGTTCTGATGAGGCTGCAAAATA[C/A]TTCACCAATCCATTAGAAATATCATACACAAACTA	upstream_gene_variant	MODIFIER
1119	1	1459263	[C/T]	TCTAAGCTTTGTAAATGAACTTCAGCATTTTCATG[C/T]AGTGCATCTAAAGCAACCTTATCAACCTGCACCCA	synonymous_variant	LOW
1120	1	1460754	[T/C]	GCACGATCGTGCTGTATGTGAGGTCGATAGTGATA[T/C]GGTGTGGACATGCCTACCACACCCGGATGCGCCAA	upstream_gene_variant	MODIFIER
1121	1	1468389	[C/T]	CATCTACATTTCCACACCAACTCTTGTTCTTATCA[C/T]GAGTAGTTTCTGAATGCTACATTTTGCACTGTGTG	intron_variant	MODIFIER
1122	1	1468902	[T/C]	TAATGCTTCTTCAAGTTTCAGTAATTGTTTATTGT[T/C]TGCATCCTGCACATACATTCGATGTAAATGACTTG	intron_variant	MODIFIER
1123	1	1479485	[C/T]	ATTCCATTCTTTTAGGTGCTCAAAAACGAACATTT[C/T]ATAAGTTAGAATTGAGTTCTGGCGGCACATGTTAC	upstream_gene_variant	MODIFIER
1124	1	1479666	[G/A]	ACATATATGCATGGGATATGATATTAGTGCTGTTT[G/A]TTTAATCCTTTTCTTATGTTAATTCATTAGTGCGG	upstream_gene_variant	MODIFIER
1125	1	1482822	[T/A]	ACTCTCTGGTATATAAACTCCTTTCTCTGCCATCT[T/A]AACCTGGTTAATTTTGTAGCTGTTGGTGCTTTGTC	upstream_gene_variant	MODIFIER
1126	1	1483128	[A/G]	GTGAATGAGGAATATATGAGAACTCTTGAGATCCT[A/G]AGTAAGAAGTTGAAGTTTGTTGAAGTGGAACCTAT	synonymous_variant	LOW
1127	1	1483302	[A/C]	TCTGTTATTAACCAGTTAGTTACATGTATGGCAGC[A/C]TGTTTCACTACATAGGTGTCATCATGTTTGATCCC	upstream_gene_variant	MODIFIER
1128	1	1484277	[A/C]	TGGTGCAAAATCAACCATGTTTGATCTTTTGTGAT[A/C]TCCAACTCATTTTTTGCCCTAGAGTTTCAGTTGTT	upstream_gene_variant	MODIFIER
1129	1	1484346	[T/C]	TTTATAATATGTGAATCACAATTAGTATTGTATTT[T/C]TGGCCTGTTGTTTGAACTGTTGTTTATCATAATAT	upstream_gene_variant	MODIFIER
1130	1	1484504	[G/A]	CCTGTTACTGATATTTTCAATAATTTTCATTTACC[G/A]TATCTATTTGCAGTAGATGATGATATTAGGAACCT	upstream_gene_variant	MODIFIER
1131	1	1484912	[G/A]	TATTCTTGTCAGTTTCAATTTTCGAGTGTGTTGTA[G/A]TCCATTCTTCTGGTTCTTGAGTTCATGGTGCTGAT	upstream_gene_variant	MODIFIER
1132	1	1485957	[C/T]	ATTGAGACACACACAAACACAAACATACACAAACA[C/T]GCATGTACATATGGGTGTCATATGCAGTGAGATAG	intron_variant	MODIFIER
1133	1	1488513	[T/C]	GCTTTTCTTTTATCCTACAGGTACCTTTTCTGTGA[T/C]GATTTTTTTGGGGAAGAAAATATATTTTATGAAAT	missense_variant	MODERATE
1134	1	1488726	[A/G]	AAGATACATAGATTTTGATATAAGAATATCCTTAC[A/G]GGTAATGAATAAGGTAGCCTTCAATTAAATATCAG	downstream_gene_variant	MODIFIER
1135	1	1490247	[T/C]	ATCTCTCTTGAAGGACCTCAATTCTTGTACTTTCT[T/C]TCTTTGATTAATGACATTTTTTATTGTTTGTGGAA	downstream_gene_variant	MODIFIER
1136	1	1490832	[G/A]	ACAGTTCCCAAACAGACTCTAAATCTTCAAGTATC[G/A]GAATATTGCCTCAATATGGAACTTTCAGATCTATT	upstream_gene_variant	MODIFIER
1137	1	1491178	[G/A]	AAGGGTTGAAATTTTCCTTTGTAATCTTTGGACTC[G/A]GTGCAGGCTGCACATGGTTCCTAGTCCTCTTTCCT	upstream_gene_variant	MODIFIER
1138	1	1492257	[T/A]	TGGGAGCTCTTCTTGAACTCTGACCCATTCCAATA[T/A]TCAAATCAACTGTCCAACCTGCTTAACCAGGTCAT	upstream_gene_variant	MODIFIER
1139	1	1492332	[G/T]	AGTCTGCTTTAAGCACTGGGTCTCATGTTCTCTTT[G/T]GTTTGAAGAGAATTTGGGTCAGGTTGATTTAATGC	upstream_gene_variant	MODIFIER
1140	1	1492410	[T/G]	TCTCTGTTAAATGATCTCCATTTATCCAGTACTCA[T/G]TTTCATTGAATAGTCACATGGCAAATTCATGTTTA	upstream_gene_variant	MODIFIER
1141	1	1493671	[A/C]	TAGTTGGAGTTACTGCTTAAATATATTGCCCCTTG[A/C]TATTTGCAGCTTGAACTAAACTTGGAACGGTTGAG	upstream_gene_variant	MODIFIER
1142	1	1494122	[A/G]	CAACTGCACTTCGAGGAACTTCTGAAGAGCAACAC[A/G]GCAATATTTGTGGTATGATTTGAGTTTAAAGCTTG	synonymous_variant	LOW
1143	1	1494779	[G/A]	CTTGTGAAGGACTTTGCAAGCAGATGGAAATCTGC[G/A]ATAGAGCTGATGCACAAAGATGTGATTACCTCTTT	synonymous_variant	LOW
1144	1	1494869	[G/A]	ATGGAGATCTTGAGAGCTGCATTGACACAGCTGCT[G/A]CTTTATTATACCAGACTTTCCGATTGCATAAAAAG	synonymous_variant	LOW
1145	1	1495980	[T/C]	AAACCTCCATCCGTCGTCTATGCAAAATCATCTTC[T/C]CCTGCTTCTTCTTCGACAACGAGAAGAGCTCTATC	synonymous_variant	LOW
1146	1	1497746	[G/A]	ATGAGCAGGGCCAAATGAGATCCAGCTTCTTATGA[G/A]TCCTAGTTTGGATTTCAAGTAGAATAGCATAAGAT	upstream_gene_variant	MODIFIER
1147	1	1498132	[A/C]	CTCTTCTGATGATAGTTTAGAATAGTAAACTTCTT[A/C]TCATAGAATGATAAATGGTATTGACAATTGGATCT	upstream_gene_variant	MODIFIER
1148	1	1498558	[C/T]	TTTTATTATTATTGGTGGTTTAAATTGAATAATGG[C/T]AGCAACTAGCGATACTTTAGTTACGCTGTTGGACA	upstream_gene_variant	MODIFIER
1149	1	1502836	[C/T]	GAGAGACATTTTGGTTGGATTTTATCTTATAGTTG[C/T]TGATAAGTGTCTTTGTTGCAGTTCAAAATTGAAGG	downstream_gene_variant	MODIFIER
1150	1	1503018	[T/C]	AGTTGCATTGTTTGGCTACTTTTTAAGCGCTTTTT[T/C]CTTTGAGACCTCACTCAGAATGTAAGAGACGAAGC	downstream_gene_variant	MODIFIER
1151	1	1503173	[A/G]	TTACTCTTTATGGGTGTACAAGATTCAACTGTCTT[A/G]AGGATGCAATGGGAGGGATTAAGTGGCCTGTTCTG	upstream_gene_variant	MODIFIER
1152	1	1503282	[T/C]	ATAACTGGAGTCAGGGTTGGGTATGCCATTTTTAT[T/C]ACTGACCTGAGTTCACAACTAACCACAGATCTATA	upstream_gene_variant	MODIFIER
1153	1	1503518	[T/A]	GGGGAAAAGATAGAGCTTCTGGTGGATAAGACTCA[T/A]AACCTTCATGAACAGGTCAGTACTTTTCTCTTTCT	missense_variant	MODERATE
1154	1	1504099	[G/A]	AAAATCCGGCGGAAAATGTGGCTGCAGAACATGAA[G/A]ATCAAACTCATTGTGTTGGGGATTCTGGTAGCCTT	synonymous_variant	LOW
1155	1	1504395	[A/C]	GAAATTGCTTGTTTGCAAACAAATTTAGAAAATGG[A/C]ACTTGTTTTTGCTTCTCTTCATAAACCTGCCGCCC	3_prime_UTR_variant	MODIFIER
1156	1	1505344	[C/T]	TCACCCTCTCCCGCTTTTTCGGCAATTCCATGTTG[C/T]CCAACCTCGATTTTTTCTCCTTCTCGTTTCCGCTG	missense_variant	MODERATE
1157	1	1505828	[T/C]	TCTAGTAATTGTTTCGAGGGCGGAGGATTGGGCGG[T/C]TCTGAAGCCTGCAGATTGACAGATCTGAGCCACTG	missense_variant	MODERATE
1158	1	1509514	[T/C]	TCTGGCAAGATTTTAAATTTTGGTTTGGCATTAAT[T/C]CTGGTATTGGTCTAGATGTGAAAACATATTGCAAA	upstream_gene_variant	MODIFIER
1159	1	1509552	[T/G]	GGTATTGGTCTAGATGTGAAAACATATTGCAAAGT[T/G]TTTGAATTCATTGAAATGAGAAATTTGTTTAGAAA	upstream_gene_variant	MODIFIER
1160	1	1510139	[A/G]	AAGTTCTTGTAACTGATCAAAAGATTTCAACCATC[A/G]AAGGAATAGTTCCTTTACTGGAAAAGACTACCCAA	missense_variant	MODERATE
1161	1	1510340	[G/A]	AAGCTTTATTGCAAGATATAGCCCTTTTGACAGGT[G/A]GCTTACTAATGCATTGCAATCTTAATTTGTCAATT	splice_region_variant&intron_variant	LOW
1162	1	1511350	[C/T]	GGCCATAATCAAGGTCTGCTATACTTAAACCTATA[C/T]GGCAGAGAGAACTTAATGCATTAACTGTGTGATGT	upstream_gene_variant	MODIFIER
1163	1	1513651	[T/G]	AGGTTTTTTTATCGGAATACCCTGATTGAGAGGAA[T/G]AATGGAATGCCATTTTTTGATGAAAGATTGTGTTT	3_prime_UTR_variant	MODIFIER
1164	1	1517486	[C/T]	GGCTTTTTGGATCAAGCATTAGAAAGAAAGGGATT[C/T]AGTACTAGATGGAGGTCTTGGTTGAGGGGTTTCTT	downstream_gene_variant	MODIFIER
1165	1	1517619	[A/G]	TCCTTTACCATTGTAACTAATGTCTTAAGCAAGAT[A/G]ATGTTGAAAACAAATGAGAGTGGTACCTTGGAAGG	downstream_gene_variant	MODIFIER
1166	1	1517734	[A/G]	TTGTAGATGATACCATCTTTTCTTCAAGAGTTAGC[A/G]TGGAAGATTTGTAAAACCTAAGCTAATCTTGATGG	downstream_gene_variant	MODIFIER
1167	1	1518495	[T/C]	TTAGGCTTATTTATAGTGCAATCTTGCCTTTTAGT[T/C]TGGTTCAATCTATAAACTCCTATTCATTTCTCTCT	downstream_gene_variant	MODIFIER
1168	1	1518622	[T/C]	TTAGTGGCTAATAGGGTGATACTAATGACTTGTTA[T/C]AGGTGAGAAGATCTTACTAAGCCCTTTGTTCTGAT	downstream_gene_variant	MODIFIER
1169	1	1518695	[A/G]	TTTCATTGTATGTATGGAGAGTGGAGAATTAATTG[A/G]TCATATTTTTTTTGGACTGTTTGATGACTTTGGGG	downstream_gene_variant	MODIFIER
1170	1	1519176	[T/A]	TTCTTTGTTTAGTGGCATGTGGTACTATATTGAAG[T/A]ATGTCTTGTTTGTATGTTCTTTTGATTAGAGTGTG	intron_variant	MODIFIER
1171	1	1520000	[A/C]	TGAAAAGGAGATAGGAAAAGGTCCATGTTCAAGGG[A/C]AGTATAGAAAAGAGAGCTTTTAACTAAAAGGTGGC	intron_variant	MODIFIER
1172	1	1520043	[C/G]	AAAAGAGAGCTTTTAACTAAAAGGTGGCTACTATT[C/G]CTCTTTTTAAACTAATGGACTAAAAATTGAAGATG	intron_variant	MODIFIER
1173	1	1520233	[A/G]	TGATAGTTCCATTTGCTGACTGTGAGATGTTGGGT[A/G]AAAGCAGATAAAATATATTTGAAGAATCGTTCGCA	intron_variant	MODIFIER
1174	1	1520335	[G/T]	AAGCAAGGCAAATAAGCATGAACATGAAAATGAAG[G/T]GACTGCTTAGCTTTAGTTTGGGGTTAAGAGCTTCA	intron_variant	MODIFIER
1175	1	1520435	[T/C]	ATTTTTATGGACATTTTTTTGCATTGAAAGAATGC[T/C]TTCTCAGGATTGCTAACCCATTGTATAATTTTGTC	intron_variant	MODIFIER
1176	1	1521592	[G/T]	GCTAAGGAACTCCTTTAAATTTTAGTCATGAGTAT[G/T]GTTCTTCATTTTCTCTCAGCCTTTTATGCATATAT	intron_variant	MODIFIER
1177	1	1521917	[T/G]	TGAACTGTAACTGACTTCTCAAGTAATAGATATAG[T/G]GCCAATGTGGTCTCTGAGTTCAAGAGTACCAGTAT	intron_variant	MODIFIER
1178	1	1523299	[C/T]	TTCCCATCAACATGTGGAGCTTGTGCTGCAAGATG[C/T]GAGACCCGAATGTTTGTCACCAGTATACTTCTTAG	synonymous_variant	LOW
1179	1	1524159	[T/A]	CTCTGTGCAGTTGAAGCCTGGTGGTCGAATTCCTG[T/A]TAAAGGAAAGAAAATTACTGTTTGTGTGAAGAATG	missense_variant	MODERATE
1180	1	1525484	[T/C]	ATTACAAAAATTTGTGAAAGTGAGTGTTTTTTCAC[T/C]TTTGCATTCCATTTTGATTCCTTTTTTCATATGCT	upstream_gene_variant	MODIFIER
1181	1	1527182	[G/C]	ACTTTGTCATTGTTTAAACTATTGATGATTGAAAT[G/C]GAGGACTTGGAAACCATTTATTGATAAATGGAGGT	upstream_gene_variant	MODIFIER
1182	1	1527544	[T/C]	GAAAAGACTGATAATTTTTAAACCATTGAGGTATC[T/C]AGGGGTGGGTAAAGCTGTGCTCCGAATAAGGAATT	upstream_gene_variant	MODIFIER
1183	1	1530544	[C/T]	AGAAAAATCCTAACCTCATTTGCCCATCTAAATTC[C/T]ACATTCTTTATTCTTGCTATAGCAGCAACCTCCGT	downstream_gene_variant	MODIFIER
1184	1	1530710	[G/A]	CAATCTCCTTGGTTAAAGCACACCTGCATCACCCC[G/A]GCATATCATAATTTTGTTTACTTTTATGCCCTTCC	downstream_gene_variant	MODIFIER
1185	1	1531569	[T/A]	TTCTGATCCATATGTCTATACTATTGATTATATTA[T/A]AATGGTAGGATATCTGATGAAGTTGTTGAAATGGA	downstream_gene_variant	MODIFIER
1186	1	1531865	[C/T]	ACATAAAGTGGAAGAAGCAATAGAGGCTTTAGATG[C/T]GGAAGAGAGAAATTCTCCAGACTTGAAAAGCTCGG	missense_variant	MODERATE
1187	1	1532536	[T/C]	TGGATGCAATTGATGAAAGCTTCCCATTGTCACCC[T/C]GCTTTGCATCTCCATTGTCTGCTTTTGCAACATCA	missense_variant	MODERATE
1188	1	1533642	[C/G]	CACTTGTGCTGGGCTGGAAAGTTCTATGATTTAAG[C/G]TTCAAGCAGTCGATAGAGTACAAAATGATTGCATA	downstream_gene_variant	MODIFIER
1189	1	1534055	[C/T]	ATATTAACTAGAATTTCACAGCTGTTTGCTAAATA[C/T]GTGGGTGTTCTAATTAAAGCCTTACCTGGCCCCTC	synonymous_variant	LOW
1190	1	1534109	[A/G]	GCCTTACCTGGCCCCTCTGAAGATGATAATCTTAC[A/G]GAGCTGAAAGAGGACATACCCTTCAGGGCTGAAAC	synonymous_variant	LOW
1191	1	1534286	[G/T]	CCCACTGAAAACATTGTGCATACTGCAAGTGCCAT[G/T]GAATCTAAGGAATGGAGGCGCCATATTCAGCATTC	missense_variant	MODERATE
1192	1	1534329	[G/C]	AGGAATGGAGGCGCCATATTCAGCATTCATTGGAT[G/C]AGCTTAGAGATCACTTCTGTCGACAATATGTTTTG	missense_variant	MODERATE
1193	1	1535248	[A/C]	AAAATTTTGCTTGCCAGGCTAACAGAGACAGTGGT[A/C]ATATGGTTGTCTGATGAACAGGAATTCTGGGGTGT	synonymous_variant	LOW
1194	1	1536096	[A/G]	GCTGGTTACTCATCACGACATGTGCACCAGATTGC[A/G]GCAGCCATAATTGCTCGTGCCATTAGGACCTTCTC	synonymous_variant	LOW
1195	1	1536576	[T/C]	TTCATTTAGCATTGTAGGAAGTTTATTTACAGATT[T/C]TGTAGTTAGAGATGAGGTAGTAGATCATATTTAAA	3_prime_UTR_variant	MODIFIER
1196	1	1536997	[G/C]	GCTTCCCTGGTATTTAGGTGATCCAGGTTAAAGGG[G/C]TAGGTTTTTTGTTTATTTAGGGTCGATCTATATAC	upstream_gene_variant	MODIFIER
1197	1	1539980	[G/A]	GTAAAATTTCAAAACATTTGTAGAAGGCCCTTAAC[G/A]TTTGAGTTTAGGTCATCTTAGAAGGTTCATATAAC	downstream_gene_variant	MODIFIER
1198	1	1540230	[C/G]	TTTCACTGGTTGGCTGTTTCCAAAGCAGTAAGTTT[C/G]TGTGTGATACCTTTGAGTTATTCTACTTGGTACAG	missense_variant	MODERATE
1199	1	1541015	[C/T]	CCTCAAATCTTATCCTAGCCTTGTAAACTTTACAT[C/T]ATTATCTTATTGACTTCCATAAGCCAACACCATGA	downstream_gene_variant	MODIFIER
1200	1	1541254	[G/T]	TATCTCTATAGATTAACAATCATTTTACTAGATGA[G/T]GTTTCTTCTTAAGAGCTCCTTTTCCTTATAGGAAT	downstream_gene_variant	MODIFIER
1201	1	1542243	[C/T]	TGCCTCTTCCAACCTATTAGAGTATTATTGCTCAA[C/T]ATCTTGAAAGACATGTCATCTATATTTCCAACAAA	downstream_gene_variant	MODIFIER
1202	1	1546893	[A/C]	TGATGTGTGAAAACTCTTTAAAGAAAAGCTAATTT[A/C]AAAATAAAGTAACGTTAAGAAGTTTAAAAACATTT	upstream_gene_variant	MODIFIER
1203	1	1551215	[T/C]	TCAGAATTATCCCTTAGCAACTTTCCATGATGATT[T/C]CATGGAATATTTGTTTGAAAGTGTTCATGTAAAAA	upstream_gene_variant	MODIFIER
1204	1	1562800	[A/G]	GTTATCGACCCATGCAATCATCTTAACGAGGGTCT[A/G]TTTGAAGAGACATCATTTTCATTCACAATAGATGA	5_prime_UTR_premature_start_codon_gain_variant	LOW
1205	1	1564155	[G/A]	GTTATCAGGGAGATCGGATTCAAGGAAGGTATGCT[G/A]CTCCTTCAGGTGAATTGGATTGAAGTCAAAGGAAA	synonymous_variant	LOW
1206	1	1564242	[C/T]	ACTGAGGACACAAAATATGAAATATATTATATGGT[C/T]AAGTTCAGGGTTGATGCATTTGGTTGGCATTCAGC	synonymous_variant	LOW
1207	1	1565615	[A/T]	CCTTATTTGAGTGAATCACTTCAGTTCCTAAGAAA[A/T]ACTTTAGTCTTCCAAGCTTCTTTATTTCAAACTCT	upstream_gene_variant	MODIFIER
1208	1	1569085	[T/G]	ATAAAGGTTTAGATTAATAAATCACATTTAAAGGT[T/G]GTGTGCTATAAGAAGAGTGTTTCATGGAAGACATG	5_prime_UTR_variant	MODIFIER
1209	1	1569809	[C/T]	AGTGATGTGTTTGTTGATGTAGCTGAACTTATAAA[C/T]GTTTGCTGGCTCGAAGTGCATGGAAAATTTGAGAC	synonymous_variant	LOW
1210	1	1569857	[G/A]	GAAGTGCATGGAAAATTTGAGACAGCAAAGCTCTC[G/A]CCTGGAATTATGTACAAGGTTGCATTTGTGGTGAT	synonymous_variant	LOW
1211	1	1570795	[G/A]	GCCAACTCATCCTTGCCAATTTGAAGAAAGCTCTC[G/A]ATGCTATACAGCCTATACCAAGGTGATCCCTAATT	downstream_gene_variant	MODIFIER
1212	1	1570944	[G/A]	TAATCAAACAAATGGAGGTGGAGTATATACTGAGA[G/A]CATCTAAAAACTTACCCTCTTTGACCTACAAACCA	downstream_gene_variant	MODIFIER
1213	1	1571583	[C/A]	TGGAAAAGCTGTATAATCAGCTCTATGCTGGAGTG[C/A]TTTTAAATGAAAAGTGGATGGCGAGTCCCCCAACC	downstream_gene_variant	MODIFIER
1214	1	1571785	[G/A]	TGGAAAAGCAGTTCAACAACTGCTTCATGTTGTTC[G/A]CAAGGAATCTTTCAATGACTTAGCCAGAAGATCAT	downstream_gene_variant	MODIFIER
1215	1	1572139	[A/C]	TCTATCTAATGTCCAATCTATTAGGTTGTGTTTTG[A/C]CTTTTCTATTGATTTTGCCATAGAAGTACTCAGAA	downstream_gene_variant	MODIFIER
1216	1	1572918	[C/T]	GAGAAATCAATCCCTTTCTTCTTCAGTTTTTCTGT[C/T]GCAGGACCAATTCTCTCCAAAAGCTGAACATCACA	synonymous_variant	LOW
1217	1	1573290	[C/T]	GGTTCTACTAATCAGTTTCAATATCAGTTTTGGCA[C/T]TGATTGATAATGAATAAGAATCCCAACATTTCCAA	downstream_gene_variant	MODIFIER
1218	1	1573416	[T/C]	TACATGTCAGACCAGATAGGAAATAGAGAAACACA[T/C]CGTTGCCATTCTAACATTGTTCAGAGGGAAGGAAA	downstream_gene_variant	MODIFIER
1219	1	1573467	[A/G]	ATTGTTCAGAGGGAAGGAAATTATTCAATATAACC[A/G]TGGAGTTCATATTCAGACTGTAAAGACAGGGACTC	downstream_gene_variant	MODIFIER
1220	1	1574366	[A/C]	TGCGTCATTCCATAACAAATGAGAACATGATTAGC[A/C]AACTCCTGCTGCTTACCGAGGTAGCACCAACTAAC	downstream_gene_variant	MODIFIER
1221	1	1574682	[A/G]	AAGCCTTTCTGAAGATGAAGAGAACATATCACCCA[A/G]GAAGACTTAGATGGTGCCATAGAAACCCAAACCTC	downstream_gene_variant	MODIFIER
1222	1	1575019	[A/G]	GAATCCTTCAACAAGTGCTCCCCTACCACATATCA[A/G]ACCAAGACTCAAACTAAGCATCATCTCCCAGAAAA	downstream_gene_variant	MODIFIER
1223	1	1575081	[T/G]	CCCAGAAAATGCATCACTCGAAGGCTTTCCATCCT[T/G]TTCTATTTGCTTTCCAAGGCACTGGACAGTAAACC	downstream_gene_variant	MODIFIER
1224	1	1575204	[C/G]	AGCTCCAAATTTGCCACATTCCCCATCAAAATAAG[C/G]CCACTTTCCTCTAGATCAGTTTTAAGACCCAAGGT	downstream_gene_variant	MODIFIER
1225	1	1575346	[C/G]	TCATCAAAAAAACAAAATCCATTCCCCTTCTCCAT[C/G]TCTTCCTCCTCTCTTGAAACCTCTAAAGAAGTCAG	intron_variant	MODIFIER
1226	1	1575490	[G/C]	CTCAGATCACTGAAGCTCAGGAAAAAAAACCAATC[G/C]GTGCCCTGTTAACCAGCACAAAGAACTTGACTACA	intron_variant	MODIFIER
1227	1	1577847	[G/A]	AACTCTTTAAACAAATCTATGTTGGTAGCCCATGC[G/A]TCATCATGCTCATAACCAAACCCAGTCACTAGAAG	synonymous_variant	LOW
1228	1	1578236	[T/C]	AATATGCATAAGATATAATTCATCAGATAGAACCT[T/C]ATTACCAGTGGTTGCAGAAAATATACGGGTATTCC	splice_region_variant&intron_variant	LOW
1229	1	1578672	[A/G]	CAATCAGTGGCAATGGTAGTCCTACCTTTGATAAT[A/G]ATAATTAGAGAAAATGTCTGAAGGAACTTTTGTCC	upstream_gene_variant	MODIFIER
1230	1	1578819	[T/G]	AGCTTACAAATGAAACTAAATGTTACTTGGTAATA[T/G]AGATTTTCAGTAATCTGGGCATGCTTATAATGGCC	upstream_gene_variant	MODIFIER
1231	1	1578992	[G/A]	AACGTATTAACTTCACCATCTGACAGACTGATACA[G/A]AATGCGAACACTGGCAAAATAAAATTTAAGTTGTG	upstream_gene_variant	MODIFIER
1232	1	1579255	[A/G]	CTGCACATACACATTGCAATCTGAAGAAACTTTCT[A/G]GAAAGAGTGCCTGTGAGTTCACTTCAAATACTGGT	upstream_gene_variant	MODIFIER
1233	1	1579301	[A/G]	CTGTGAGTTCACTTCAAATACTGGTAGCAAACAGT[A/G]CATCATGTACAGCACAAAGATAAGCAAAAAGTGCA	upstream_gene_variant	MODIFIER
1234	1	1580202	[G/A]	GGCAAGTCACAAATACGTCTAAAGAGGCTTGACTT[G/A]TGGCATATTAGGCCTTTTGAGGTATAAAAAGATTT	upstream_gene_variant	MODIFIER
1235	1	1580304	[G/A]	ATGATTTTTCAAAAGAAGTAGGGGTCACTCAAGCT[G/A]TTAATCTCGCTCAAGCAATCAACCTGCTCAAGCGG	upstream_gene_variant	MODIFIER
1236	1	1581846	[T/C]	TCACTCAGTCACCAAGTCGGTGAGCCCTTTATAGG[T/C]AACATTCCGAGGCTTATTAACAGCTTCCATCACAA	missense_variant	MODERATE
1237	1	1582011	[G/C]	GGTGTTGGCAGCATGTTCGACCACTTGGATGAGCT[G/C]AGAAGGCGGAATTGGGCCAACAGAATCTGAACCCA	missense_variant	MODERATE
1238	1	1582239	[A/G]	TATCTGTGGAAATCTCACGGGAATGACCGTAGAGG[A/G]GAGAAGAGACCTGCCCATGTCGGAGAATTTCAGGA	missense_variant	MODERATE
1239	1	1583561	[G/A]	TCCCAATTCTTTTTCTCGAGTGTATGTGAGATATG[G/A]ACCTTTTAGTATAAGGTCATTTATGAATTCTTTCA	upstream_gene_variant	MODIFIER
1240	1	1585070	[A/T]	GTTTGGGTAAGAGGCTTGTTTAATTTGGGTAGTAT[A/T]AAACAATCTCACAAGTTAGGGGTGAGATTAACCCC	upstream_gene_variant	MODIFIER
1241	1	1586847	[G/A]	TTACACCTCAAGCAATAATTAGAAGAGGAGAGGGG[G/A]GATCGTAAATCACAACCTTACATGTACCCATCTCT	3_prime_UTR_variant	MODIFIER
1242	1	1586911	[C/A]	CATCTCTACTGCAAGCACAAATCCTAATAAGAAAC[C/A]ATGGACTAGCAAAGCACAAGAGGTGGCACTGTTAA	3_prime_UTR_variant	MODIFIER
1243	1	1587998	[G/A]	TCTCCTAAATGGAAACCCTAGGTTTTGTGGCTGTA[G/A]GAGGCTTTTATACACTTCTTCATTTTATAACAAAA	5_prime_UTR_variant	MODIFIER
1244	1	1591254	[T/G]	TCATGAAAAAGATATCCACTTCAAATGGAATATTT[T/G]TAATGGATTATGTTCAAAGGTTATAAAAATAATCC	upstream_gene_variant	MODIFIER
1245	1	1592193	[G/A]	ATTATCACCACCAAACTTTACAATCTTAAACTTGA[G/A]AGAAACTTGAGAAAAGTATCATCCTCTCTTGCTTG	upstream_gene_variant	MODIFIER
1246	1	1592403	[T/C]	TCCTTATCATGCTTCTCTCTCCAAATTTCCAAAAG[T/C]GGATTGTGTTCCCATTGAAAATCCGGACAAGCCAT	synonymous_variant	LOW
1247	1	1593086	[G/A]	AAATAAATAAGTTTGGCAAAGGAAAGACAGTATCT[G/A]TAACAAACAAAAAGCAGCAACATAAAGATGTTGTA	intron_variant	MODIFIER
1248	1	1593211	[C/T]	ATAGACAACTCAAGTGCTGAAGAGAAGTCATAGAC[C/T]CATACCAGCTGGTGCATGCTCCATTTTGATATAAA	splice_region_variant&intron_variant	LOW
1249	1	1593825	[T/C]	CTGTCCAACATCTACAATCTTCTTACATCCCTTTT[T/C]AAGTTATATTGGCTCCTTACCCTGGAATGGTGCAG	upstream_gene_variant	MODIFIER
1250	1	1593905	[A/G]	TCCAGTTCTGCACATACTTCTCAAAGATCTGCAAA[A/G]CAAATAACATTAACATAAAACTATTGACTTCATAC	splice_region_variant&intron_variant	LOW
1251	1	1594210	[G/A]	GTGTTTCCTGAAACCTAGAAAACAAGCAGGTAGTC[G/A]CACCAATTCATCAGACATGAGAGTGAACTTCAAGC	upstream_gene_variant	MODIFIER
1252	1	1594520	[G/T]	AAAGGAAATATTTATTCAAACGAGAGTATTCAACT[G/T]AACATAAAGCTAGGCAAATACCTGTTACTTTGGCG	upstream_gene_variant	MODIFIER
1253	1	1596319	[C/T]	TCAGGGACCACAATATGGGTTTTTGGATCTAAAGA[C/T]ACTGTTTGACCTGATCCACGCAAAGAAGCCTTTTA	synonymous_variant	LOW
1254	1	1597150	[C/A]	GTCAATAAATTTGAAGTTAGGGACAAAATTTGACC[C/A]CATCGAGTTTTGAACTTGCGTTCACATCATCTTGA	upstream_gene_variant	MODIFIER
1255	1	1612667	[T/C]	GAGATTGATTCCTGCTAATAGGAAGGTACAAATGA[T/C]GTTTCAACTGGTTGCTATGCTAACTTATTTGCAGA	intron_variant	MODIFIER
1256	1	1615345	[G/A]	ACTTGGTGTGAGACCCACCATGAAAATATCTGTTC[G/A]TTACTCATAAATTTTAGAGTGCTTCAACAGCTCCA	intron_variant	MODIFIER
1257	1	1616108	[T/A]	TTGAGCTCAAGGTCATGCTTGGTGTGATTAAACTA[T/A]TAAGCTATGGGTTAAGACTAGCTTAAAAAGAAGAA	upstream_gene_variant	MODIFIER
1258	1	1616479	[G/A]	GGAGAAGACTTTCATGGCCTGAGGTCCCATGATGC[G/A]GTGGGGGAAATGGAAAAAGAAACTGATATCTGCCT	upstream_gene_variant	MODIFIER
1259	1	1618201	[G/C]	CTTGGGAGAGAGAGAGGCAGAGAAAGGGGGCAATG[G/C]GTCAATGTCAATAGCTGTAAGAAAGCACCAAAACC	upstream_gene_variant	MODIFIER
1260	1	1618365	[T/C]	AGCTACATCTTCCCTCCAAAAACATGCATGGCTCG[T/C]GTTGTTTGCAGCCACCATCTCTCTCCCTTTGTCCA	3_prime_UTR_variant	MODIFIER
1261	1	1618468	[A/G]	TACTACTTCCCTTCACTGCCGCACAAACCCTATTC[A/G]CCATTTTGGTTCATCCCATATGCGTCCTATGTTGG	3_prime_UTR_variant	MODIFIER
1262	1	1618916	[A/G]	CTTCAATCCAGCTCTTGAGGGGATTTCCCTCCCAC[A/G]ACTACCTCATATCCAGGTAATTAATTCTTCATCTA	upstream_gene_variant	MODIFIER
1263	1	1618992	[T/A]	CCTTGACGCATTAGATTCTTTGGTTTTAAGTCTCA[T/A]ACTGATCTCTGATCATATGCACTTAATTTTCTCAT	upstream_gene_variant	MODIFIER
1264	1	1619411	[A/G]	TAGTTTTTACAATGGCACATAAATTATAAGATTTA[A/G]GTACTTTGTTTTCTATATATGATTCATCACTTAAT	upstream_gene_variant	MODIFIER
1265	1	1619475	[C/T]	ACTTAATTTATGGTCCCTAAATTTCTAGCTGGTAA[C/T]CTCGTTGTCCGTTGCGTCTATTAGGACACAGCTTT	upstream_gene_variant	MODIFIER
1266	1	1619993	[A/G]	TAAAGGCTTTTAACAATATATATAGGAGTTTATAA[A/G]GGAATTAGTCAAATGCTGTGAGTTGGGATCTTGTG	3_prime_UTR_variant	MODIFIER
1267	1	1620206	[G/A]	ACAATAAAGTCTACAAGGATTATGGATGAATAAGT[G/A]TAGAGTGCATACAAATTAATCTACCAACAGTTCAA	3_prime_UTR_variant	MODIFIER
1268	1	1620902	[T/C]	CACCAATCCATCTATCCGTCCAAAAATTCAACTTA[T/C]AGCATCAACCCTCCTCTATTATTGCTAATCACTGA	downstream_gene_variant	MODIFIER
1269	1	1623606	[C/A]	CTTTGGTTCGGGTTTGCCCAGCTGCAGGGAAACCG[C/A]CATCTCTTCTTCAGAGGTATTCCTTAGTGCCCAGA	missense_variant	MODERATE
1270	1	1624544	[C/T]	AGACGTCCAAGATCTACTCCACTAGTCCAATTCTC[C/T]GGGGGTTGACCAACTTTTAGTTTCAATCTGCCCCT	synonymous_variant	LOW
1271	1	1625094	[A/T]	CTATTATTTGAATGCGCAAGAGACAAATCCAACCT[A/T]ACTATTAGGCAACAAAAATAAACCAAGATATCTGT	3_prime_UTR_variant	MODIFIER
1272	1	1625197	[C/T]	AAGCTCGATGGTCCAAACTATCAGATTGAAGAGGA[C/T]CTTTCAAAGTTAGGATGCCAGAATAGAGGGAATGC	3_prime_UTR_variant	MODIFIER
1273	1	1625388	[A/T]	CTTGTGGATTAACCATGTCTTCCCTAGAAAATGAC[A/T]AAGTGGGACTGATAGAGTGGAAAGTGGTTTGAACG	3_prime_UTR_variant	MODIFIER
1274	1	1626444	[G/A]	ATTTTCTGGCTTGGATAGTCCAAATCAACTGCCAC[G/A]TGCCGATTTGTGAGGAAACCAACCTGTTGGTTTCC	synonymous_variant	LOW
1275	1	1626881	[G/A]	TGCATTACTCAGCTGACACAATATCATGCAAGTCG[G/A]GAGATTAGAAAAGTAATGAATCTTGACATGGTTGA	intron_variant	MODIFIER
1276	1	1628947	[C/A]	GGCATTTCAACTTCCAAGAAAACTTGAACAATATC[C/A]AAGTTTAGTTTCCCTGTCAAGATATGAACCATACC	downstream_gene_variant	MODIFIER
1277	1	1629538	[C/T]	AAACCAGAATGGCTGGTATTTCTGTCAACACACCT[C/T]GTCGAATCCTAAACCCAATTGCCGTGCCAAGACTA	missense_variant	MODERATE
1278	1	1630361	[A/G]	GCTACATATCCTGATAATTCATGAAGATTGAGAAA[A/G]TAAGGGCAGAAATCAACAGCCAACAAGTGGAAAGA	synonymous_variant	LOW
1279	1	1630478	[A/C]	AAACCCATGTGGCCCCCTCTTCAGAGAAAATAATA[A/C]AAGGTTAAACAGAATGTAAATCATGGGCGGTTGAA	upstream_gene_variant	MODIFIER
1280	1	1630530	[T/C]	TAAATCATGGGCGGTTGAAACAAGCACTGGAACTC[T/C]TTAAAGGAGCACAAAATTAGCAGCTCAGCATCTGA	upstream_gene_variant	MODIFIER
1281	1	1630842	[T/C]	TGGGTAATTGAAAAAAATGAGCAAACCACCCAAAG[T/C]AGTGAGAGAAGAAAGAAATCAAACCCAGGAAGCAG	upstream_gene_variant	MODIFIER
1282	1	1630963	[C/T]	AAACAGGATCTTGAAAGCCAATTCATATGAAAACT[C/T]ACCAACCAGCAATGGTGGAGCTGTAGATGGAGGAT	splice_region_variant&intron_variant	LOW
1283	1	1631084	[A/T]	CAAACCCATCTGCCAGATCATATGGTATTATAGAT[A/T]ACAGAATCTCTTCATCAAAACTAAAAATGAATAAA	5_prime_UTR_variant	MODIFIER
1284	1	1632871	[C/T]	AGCTCACGCATGCACAAATGTTTTGAATTTTGGCC[C/T]AAAAGTCAAGGGTGTGCAGAAATCAATTTTCTGCA	upstream_gene_variant	MODIFIER
1285	1	1636591	[G/A]	CTTATGAGAGTGACAAACAACCTTATATCAGCCTC[G/A]GACAGCAAGTTCCCACATATGTACCGTTGCTTGCT	synonymous_variant	LOW
1286	1	1636713	[A/C]	CAAAGCAGGAACAGTAAAAATCACTGAGGAATAGA[A/C]ATCCTTTTCAAGAATTATTAAAAGTATGGAGGTTT	upstream_gene_variant	MODIFIER
1287	1	1637332	[C/G]	TTTCATGTAATTCAGTTATGACAATATGAATCTAA[C/G]TATAAGAACTTTAGGATGTAATTTACCGTGAAAGC	upstream_gene_variant	MODIFIER
1288	1	1638629	[A/G]	CCCCAAACAACCATAGGATCCTAGGACTTAAGTTC[A/G]AGCCAGGAAAGACGGAATATATACAATTTAGGATA	5_prime_UTR_variant	MODIFIER
1289	1	1641096	[G/T]	TGGCCTGCACGTTGACCTAGGAAAGGAAGTAAATA[G/T]TATATTGGTAAACAATGAGGAAGAAAAGGACGTTG	upstream_gene_variant	MODIFIER
1290	1	1642596	[T/C]	CAGTCAGTGAAACCCAAATGGGAAAGAACAAGGGA[T/C]ACAGATGAGCATATGGGGTGGGTGTTTCCTGCTTC	synonymous_variant	LOW
1291	1	1646488	[T/C]	TTTCGAGCATCATCAAGCTTGGACTCTTTGCAGAG[T/C]CCACTGATCAGAGCACCATAAGTTATACTATCAGG	synonymous_variant	LOW
1292	1	1647680	[G/A]	CAACATCCAGAACACAATTAAGTGTTTGGGTACTT[G/A]GAACCAAGCCCTGATTTTGCATCTCCACCACCATG	missense_variant	MODERATE
1293	1	1653877	[T/C]	ACAATGCATTAGAATGAAATGTAACATGTTTAAGA[T/C]GGGTGCAGTGGAATATCTGTTTGTAACTCAGAAAG	downstream_gene_variant	MODIFIER
1294	1	1655998	[G/A]	CAAGGGGATGGAGAAAAGACAAAGGAAGGTTTGGC[G/A]CATGGTTCCATTGTGTTTATTTTGATGCATTTGGA	downstream_gene_variant	MODIFIER
1295	1	1656651	[G/C]	AAACAGGAAAAACAAACAGAGGAAGTGAAGAACTT[G/C]GAGAAGTACCTTGTGATATTGTGAGGACTAATAGG	downstream_gene_variant	MODIFIER
1296	1	1657138	[T/A]	CATATAGAAGAGAATAAAATCCATGTTTACATATT[T/A]TAGACATCCCTCTCATACCATTAAATTAGTGTAAC	downstream_gene_variant	MODIFIER
1297	1	1659249	[T/C]	AGAGGAATTGTGAGATCAAAGACTAAAAACCTTTT[T/C]CCTTAATTTCTTCATGTGGGTTAATGTGTACATAG	intron_variant	MODIFIER
1298	1	1660713	[G/A]	TAATATTGAAACTAATCCAAGATTTCACAATTAAT[G/A]GTCTAAAATGTAATGGTCCTAATGCATTACCCATA	downstream_gene_variant	MODIFIER
1299	1	1661310	[G/A]	GGAAAAGAGGACAAAAATAAAATGTGAATATCAGG[G/A]AAATGGGGAAACAATGTACATTTAGATGCTCATTT	downstream_gene_variant	MODIFIER
1300	1	1661874	[T/C]	TTTTGTATTCAACAGTCTCATTCCTATCATGCTTG[T/C]ATGATGAATTCCCAGTAGTAGTGCCATTTAAAACC	missense_variant	MODERATE
1301	1	1662313	[T/C]	GAACATTCTATCCCTTCTCAGAAAATCGCTTTTTG[T/C]ATCAAACCAAGGGCCCCAGCCCTCTCTCAATGGAT	missense_variant	MODERATE
1302	1	1662470	[C/G]	ACATCATCCGACGCAAACACGCCCTTGCTCCGATC[C/G]TCCATACCCGATCCAACATCAAAACCCACATAATC	missense_variant	MODERATE
1303	1	1662542	[T/C]	TCCCACTGATCGATCGAACGCTTATCAAAAGCTCG[T/C]CGTATGACCCCGCTCACATGATCAAAGAAATACCC	synonymous_variant	LOW
1304	1	1662884	[G/A]	AAGCTAAGGCGACTGTGCAGAACTGTGACCGACAA[G/A]AGGAGAAGAAGAGCAGCGATGACGGCGCACACCTG	synonymous_variant	LOW
1305	1	1665219	[G/T]	AAAGCAGGCAGCATCAAAACACCAAAAGAATATCA[G/T]TTAATCCAAACTACAAGACCAATGATAAAAGGACA	3_prime_UTR_variant	MODIFIER
1306	1	1666400	[A/T]	TCTGCTCTTTTGATGAGCAGAATACATTCCTCTGA[A/T]TTTTTTTCTTGACTGGAAGTCATGATCTGACATAT	missense_variant	MODERATE
1307	1	1666995	[A/G]	TTAGAACTGTGATACAACCCACAAGATGGCAAGCC[A/G]CTATAGTGAATAGTGGGTGTTCCAGATCTGTAAGG	synonymous_variant	LOW
1308	1	1667135	[T/C]	AAAATAAGGTTGAGCTGAGCTATTATCAGTTCCTT[T/C]AATTTGTTTGCCAGAATAATCCAACCTATTCAGGT	missense_variant	MODERATE
1309	1	1667517	[A/G]	CCTATCCTATCACTTGTCATAAACCTCTCAGGATC[A/G]GGTCCTCTTCTAACTTCACCCAAAGAGTTGCCAAG	synonymous_variant	LOW
1310	1	1668128	[G/A]	CTGATCACTTACTGCAAAACTGGCTTCATCAGGAA[G/A]TCTACTTATTTTACCCAAAGAATTCCCAGGGTACT	missense_variant	MODERATE
1311	1	1669477	[T/C]	AACTAATATAAAATATCTGAACCCAACTTACATTT[T/C]TAAACCTTAAAAAATAATTAGTGTGTAGTCATATT	5_prime_UTR_variant	MODIFIER
1312	1	1670003	[C/G]	CCAATTATAATCCAGAAAAGATGAGCAAAAAAATA[C/G]ATGCATCTAGCATTGATTTTCTCTAATGAATAGAA	5_prime_UTR_variant	MODIFIER
1313	1	1670906	[C/T]	ATTTTGTTAAGAGTACAAAAATTATGGATAAGAAT[C/T]CTGCAACTAAAGCATGTACAAGAATAAGACTAACC	5_prime_UTR_variant	MODIFIER
1314	1	1670992	[G/T]	TTAAGCTTTACTTTGAAACATCACACAGCAATCTA[G/T]CATTACAGCTCTTAAATTATGTCCCCAAGTATCAA	5_prime_UTR_variant	MODIFIER
1315	1	1671549	[C/T]	AAAAGCATTGATTATGGATTAATTTGTAAGCTTGA[C/T]ATTGTGAAAGTTTATGATCATATTAGTAGGGACTA	5_prime_UTR_variant	MODIFIER
1316	1	1671916	[A/T]	CTTTAGTCTTTTGAGAGCCTTCTCAAAACCTATTG[A/T]CTAATCTAAACTAGTTGTTCATATGGTTTGAGGCC	5_prime_UTR_variant	MODIFIER
1317	1	1674240	[G/A]	ACTAAGGCACAAAAACAGAAATTCTAATCAACAGC[G/A]CAACTATAAAACTATTAGGCAATGCCAATTTTCTA	upstream_gene_variant	MODIFIER
1318	1	1675632	[C/T]	CATAAGTAAAATTTGACCTTCACAGCCACTCTATT[C/T]TGATTCTTGGACAGTTTAAGAGAACTCAACATCAA	upstream_gene_variant	MODIFIER
1319	1	1675686	[A/G]	AGAGAACTCAACATCAATTCCATATGTCTAAACTC[A/G]TCATCAATCAATTTCTAAACATCCAGTTCACCTTC	upstream_gene_variant	MODIFIER
1320	1	1684316	[T/A]	TTCATCTTGTCCCATTACCAATTGACTAATACTTT[T/A]GCCTGTTACTGCAGCTGCCAATGGTGTTGTTATTG	intron_variant	MODIFIER
1321	1	1685403	[A/C]	GACATCTGTTATATTTGATTTCAGGTCCAAAAGAT[A/C]CAGGTTTTGACACCAAATATTGGAGTTGTCTACAG	synonymous_variant	LOW
1322	1	1694098	[C/T]	TGGATATTGTACAGGAGCTCCTTCCATCCAGATGT[C/T]ATCTGTTACAATTTACTTATAGATGCTTATGGGCA	synonymous_variant	LOW
1323	1	1694194	[C/T]	TCCACATATTTAGAACTTCTTGAAGCACGATGTGT[C/T]CCTACTGAAGATACATATGCCCTTCTTCTAAAGGC	synonymous_variant	LOW
1324	1	1694550	[T/C]	GAGAGGATGAAGAGAGATCGCTGTCAACCATCTAC[T/C]GCAACTTACACAATGTTGATCAACTTATATGGAAA	synonymous_variant	LOW
1325	1	1695266	[C/T]	GCTTTCCTTTTTTGATCTCCCTCTTCTAATAGTCG[C/T]GCAGGTTTTCCCTATGGGGCTGCAGAGATATTTTC	synonymous_variant	LOW
1326	1	1695680	[C/T]	AAGCGATTGGGGATAACTCCCACTATGAAATCCCA[C/T]ATGCTGCTTCTATCTGCCTACTCCCGAGCCGGCAA	synonymous_variant	LOW
1327	1	1695773	[T/C]	GTGAACCAGATGCACAAATCAGGGATCAAACCTGA[T/C]ACATTCGTCCTCAACAGTATGCTCAACCTGTATGG	synonymous_variant	LOW
1328	1	1695818	[C/G]	CTCAACAGTATGCTCAACCTGTATGGCCGGCTAGG[C/G]CAGTTTGAGAAAATGGAAGAAGTCTTGACTGCAAT	synonymous_variant	LOW
1329	1	1696446	[G/C]	GAAAGTGGCCATCTTCATGGCCTCGTTCCTTGTTG[G/C]TTCAGCTTCTCCATCTCCATTTTCTCCAACAGCGC	missense_variant	MODERATE
1330	1	1696664	[A/G]	TGTCAAGGATCCTCCAGGAGCACACTCTTCCAGGT[A/G]TATTCTCCGTCAACTACCTGCGCACGTTAGCCTTC	missense_variant	MODERATE
1331	1	1698167	[C/T]	TCCGACTGTGGAAAAAACACCAGTTCAGCCCCATG[C/T]GTTGTTTCAAATATCAGATGACAAAACGAAGGCAT	upstream_gene_variant	MODIFIER
1332	1	1705904	[C/T]	TACATTAATGATTAATGGGAATGAAATTGATTTCC[C/T]ATCCCCATTCTCTATTCCAGTGTTCCAAACACAGC	downstream_gene_variant	MODIFIER
1333	1	1706876	[G/C]	CTTCCTATTACTTGTGGTCATACCTTCCCTTATAT[G/C]TGCAGTTGTGAAGGATCTGAAGTATGCTGACTCTC	splice_region_variant&intron_variant	LOW
1334	1	1707870	[G/A]	CTTGAGTTGTTCATTCAATTTATTGGTGCTCACTG[G/A]GCACTCCTGGAGGTGATTGAACCTTTAGACTTGAA	downstream_gene_variant	MODIFIER
1335	1	1709055	[A/T]	ACTAGTTGTATTTGGTTTCTAAATGATGACTTCTA[A/T]TGCTCATACACCCTCATCTGGTCAGTTTGTTATCT	downstream_gene_variant	MODIFIER
1336	1	1709544	[C/T]	TGATATCTAGGACCATTCTGAGGCTCAAATCTTTC[C/T]GTATAGGGTCAGGTGACCTCCAACCATTGTATTGA	downstream_gene_variant	MODIFIER
1337	1	1710345	[C/T]	CGAACCATGCCCTCCACTTTTGCTGAATCCTTAAC[C/T]CCATCTTGTTTATGCTGTACCTTGTTGATGTCACT	missense_variant	MODERATE
1338	1	1712240	[C/T]	CCTCGACATATTTAATGCAGAGGTTTGTAAGGTTG[C/T]CACTTTTGAAGTCGCAATTCTTCATTATGCCATGG	missense_variant	MODERATE
1339	1	1713371	[G/A]	AAGACGCTTCTGTTCCAAACCAGCCAAATTTTCTC[G/A]GATTCTGAAAGAAAAAGATGATTTGCAAATTTGTA	upstream_gene_variant	MODIFIER
1340	1	1723759	[C/T]	CAGATTGTTCTTTGTTAGACCAAAGTGTGCTGACT[C/T]GTGTTACTTTTCCTGTTTATAAGCTCTGTTTTTTT	upstream_gene_variant	MODIFIER
1341	1	1725629	[A/T]	GTGAATTAAATTCTTTGATGGACTTAGAACAGTAC[A/T]CCAAGTTTTGTGAAGAAGAAGATGCCAAGCATTGA	missense_variant	MODERATE
1342	1	1725672	[A/T]	TTGTGAAGAAGAAGATGCCAAGCATTGAGTGAGGT[A/T]CTCTAGGCATCTTATGGAAACTAGAAAGAGGATTT	3_prime_UTR_variant	MODIFIER
1343	1	1726376	[C/T]	GTTGTATTTGGTTTCTAAACGATGTCTTCTAATGG[C/T]TCATACACCCTCATCTGGTCAGTGTCTGTTATCTT	downstream_gene_variant	MODIFIER
1344	1	1726426	[T/C]	CTGGTCAGTGTCTGTTATCTTACTCTCATACAGCC[T/C]CATTATGCTCCTTGTGAATCAAGCGTCACAAGCAA	downstream_gene_variant	MODIFIER
1345	1	1726782	[G/C]	TATTTGTCGGCCTTTTCCCTTTCTTTAGCATTGCC[G/C]TAAATCCTAATGGTTTTCCGAGTAGAAATACCATA	downstream_gene_variant	MODIFIER
1346	1	1726829	[G/T]	GGTTTTCCGAGTAGAAATACCATAATCAATCCACG[G/T]CTCTGATATCTAGGACCATTCGGAGACTCAAATCT	downstream_gene_variant	MODIFIER
1347	1	1726969	[C/T]	TGCTAGTTTTAAGAGTACAAATAAGTAACACTAAT[C/T]AGGTTTGGCCACAGAATAGAAACCAAGCCACATTC	downstream_gene_variant	MODIFIER
1348	1	1728952	[C/T]	GTAACAACTAATGGTGTTTAAGCTCTGTGAAGACC[C/T]ACTTTAATTACCATTAAATTCATTCCCTTGTGTGG	downstream_gene_variant	MODIFIER
1349	1	1728996	[A/G]	TACCATTAAATTCATTCCCTTGTGTGGTTTCTACC[A/G]ATAATTGGCTGTGACTTGAAGAGGATAGAAAGTTG	downstream_gene_variant	MODIFIER
1350	1	1729347	[T/C]	TATTGCATGCTTCTGAATAAAAATGCATGTAAATA[T/C]AAGGGTAGAACTTAGAAGTTAGAATAAGTTCTTGT	downstream_gene_variant	MODIFIER
1351	1	1729843	[G/C]	CTCTATAATCCTAGAAATTTTTTCATAACACAGGA[G/C]AGGAGATTGGAGACAAGTCAACTTACATGTTGTGT	downstream_gene_variant	MODIFIER
1352	1	1741427	[C/T]	ATCTCTTCAAAACTTCTTCCTCCCCTTGATTAGCA[C/T]TAACTTAAGCATGTTTCTAATTGAAAGATTGGATC	upstream_gene_variant	MODIFIER
1353	1	1742454	[G/A]	GGTGTTGTTTTGGTTGAAAATGATTCGAATGAATA[G/A]TATTTGGCTAATGACATATCCCTATTTCTCACTAA	upstream_gene_variant	MODIFIER
1354	1	1742840	[T/G]	GTCTTTGAAACTATTTCTTTTGATACTGCTTGGTC[T/G]TTAGAGATACCATGGCAGTAGTCAAGAAAAAGTCC	upstream_gene_variant	MODIFIER
1355	1	1743797	[G/A]	ATCAAGCTCACAGCTCAATTTGTGGCTCGAAATGG[G/A]AAGTCTTTCTTGACAGGACTGACCAGCAGGGAGAT	synonymous_variant	LOW
1356	1	1744529	[A/G]	CTCATTGATCCCAAGTACAAGGAACAAAAAGAAAG[A/G]ATGTTTGCTAAGATTCGAGAAACAACTCTTGCACA	synonymous_variant	LOW
1357	1	1745775	[C/A]	ACGTGGTGGTAGAAAGAGATGAACAGGTTTCCTTG[C/A]CCAGGCTTCAAAAGGTTCATGTTGGAACTCACTTG	5_prime_UTR_variant	MODIFIER
1358	1	1746032	[A/T]	AGGGAGTAGACAAGTTGTTTTTGCTTAGGCGGAGC[A/T]AGTCATATATTTTATCGCTCATTACTGCCTCCTCT	5_prime_UTR_variant	MODIFIER
1359	1	1746282	[T/C]	CTAGAATTTAGATTCTGTTTTGTAGGGCGCATGCT[T/C]GTATACCAGTACAGATGGATGGATGGAAGATGCCT	5_prime_UTR_variant	MODIFIER
1360	1	1746411	[T/C]	CTTACAAGTTTGTTTTATTTGCCTTAAAAGTATTC[T/C]TTTTCCCCTCAAAGCAGCCTATAGATTTAGTGGTT	splice_region_variant&intron_variant	LOW
1361	1	1746578	[T/A]	TCTTGTTTCTACACCAGAAGCAGGTAGTATGATCC[T/A]TTGTTCCCCCTTATCCATTGTTGAACTATTCTTTC	upstream_gene_variant	MODIFIER
1362	1	1746975	[T/C]	ATTAAGCCATCTTGCTAGTCGGGCAGAGCTTATCA[T/C]TCCTAAGCTATCCCTGATTCTGCCATTTGCTGGTT	3_prime_UTR_variant	MODIFIER
1363	1	1748487	[G/A]	CAAGCAAACAAGCCCAACATTCTCATTTGCCCTCT[G/A]AACAGAAACCGACAAAAGTGTGAAGAAATATAAGG	5_prime_UTR_variant	MODIFIER
1364	1	1748552	[T/C]	ATAAGGCCAAAACCCCTAATCCAAGAAAGTTCTTT[T/C]AATTTTCAGTTACTCACATAAAAAGTAGCCCTGCG	5_prime_UTR_variant	MODIFIER
1365	1	1748994	[G/A]	CATGTATGAATGGATTTCCGGCGTTCTTTGCCGTC[G/A]GAATGGGACGTTTGTGTTTAAGGGTCCTTGGTTTA	missense_variant	MODERATE
1366	1	1749034	[C/T]	GGGACGTTTGTGTTTAAGGGTCCTTGGTTTAGCAG[C/T]CTCAACTGTGTGGTCACTTCGGATCCTCGCAACAT	synonymous_variant	LOW
1367	1	1749484	[C/T]	GAAGCCACGGTTCTTCGCTTCGTTACACCCACATG[C/T]ATATGGAAGGCCATGAGGCACCTCAACATAGGCAC	synonymous_variant	LOW
1368	1	1750461	[T/G]	CCTAAATTCTTGGTTGAAGAGTCAGCTTTGTGCGC[T/G]TATAGGGCCTTAAAGACGTCGCAACTAATTCAACG	3_prime_UTR_variant	MODIFIER
1369	1	1750799	[A/C]	GAGTCAGCCTACAAGTTCACCGCCTTCAATGGCGG[A/C]CCTCGGCTTTGCCTAGGGAAAGATTTTGCTTACTA	synonymous_variant	LOW
1370	1	1752528	[T/C]	ATTGCACCAATTGCATCAAGGCGATCAGCATCTTG[T/C]ACAACCCCAAACTCTGGAGGATATTCACCATTAGC	synonymous_variant	LOW
1371	1	1753616	[C/G]	GCAAATTCAGCTCCCAAAAATCAAAATTAATTGAA[C/G]GTAACCCCAATAGATGCGAGTTCACCAAGGGATTA	downstream_gene_variant	MODIFIER
1372	1	1753666	[A/G]	TGCGAGTTCACCAAGGGATTACCTATGTCATGGAG[A/G]AGTGCAGCAAGCTCAACCTGGAAAAAGAAACAAGC	synonymous_variant	LOW
1373	1	1753706	[T/G]	CAGCAAGCTCAACCTGGAAAAAGAAACAAGCAATA[T/G]CTTTAGAAAGATCCAAAATAATAAAGTTATCAACA	downstream_gene_variant	MODIFIER
1374	1	1753865	[A/G]	CTCCGATAAGTCAATACACTCCAATTCAGTTTTCA[A/G]ATGAAATGAAATTTTCATTGTTTGATAGAGATATT	downstream_gene_variant	MODIFIER
1375	1	1753962	[A/T]	CTATAGTTTGCCATTACAAATCCACAAATTTACCA[A/T]AACCAAATCCAACTAGGTAACCTTTTTCTAAATAT	downstream_gene_variant	MODIFIER
1376	1	1755585	[C/A]	CAATTTACTCTTCCGCAAACTCCAATTAAATTTTA[C/A]ATGAAAAACGAAATTTCAGTGTGTGGTAGTGATGG	downstream_gene_variant	MODIFIER
1377	1	1755985	[T/C]	TGATGTAACAAACGTTGACATCTCTGGAAGTCATA[T/C]GATCCTGCGGCTGTGAGGGCGCCATATTGGATTGC	missense_variant	MODERATE
1378	1	1758264	[T/C]	TAGACTTTTTGGTAAAATAGCATATAAGAAAACTA[T/C]ATCGAATAAAGGTTTGATATAAAATCTCATTTTCT	upstream_gene_variant	MODIFIER
1379	1	1760982	[C/A]	ATATCGTTTTTCACATTTCTTGTTCACACTAATCT[C/A]TCTTCAGTGATCACGGACCAATTCACACCACTTGT	upstream_gene_variant	MODIFIER
1380	1	1765044	[C/T]	CTCTTTACTTCTGCATGGTTCTATTTCGTTCCTTA[C/T]CTGAGATCGGGTTCGAAATCGAACGAAAGCGTAAA	synonymous_variant	LOW
1381	1	1765289	[T/C]	GTTGAGACTAGGCATTCCCGTTTTGTGGACAATGG[T/C]ATCCTGTGTAAATTTGTTATAAAAATATGTCTCTA	3_prime_UTR_variant	MODIFIER
1382	1	1770324	[A/T]	ATGGATGAAATGTATCCATTCCATTGGTGGGGTAA[A/T]TGGAATCCACATTGGAATGAAAGAGATTTGATGTC	3_prime_UTR_variant	MODIFIER
1383	1	1779471	[C/T]	TCTAAACCTATCCACATGTATCTCAACTCTCCCGG[C/T]GGCGCTGTCAGCGCAGGTATCAATTTATATTTGTT	synonymous_variant	LOW
1384	1	1783485	[A/G]	CTTTGGTATACCTTTTTTGGACTTTACATGTGAAT[A/G]CATTGTAAGAGCTCAGGAGTTTGATCTATTAAGGG	downstream_gene_variant	MODIFIER
1385	1	1785020	[T/G]	TAAGAAAACAATGTCATAAAGATCATACAATGGGG[T/G]ATTGTTTAAGCTATATTCCCATTCAGCTATAAACC	3_prime_UTR_variant	MODIFIER
1386	1	1785832	[G/T]	AGGCTGCACCAATGCTTATAGGGGTGTCATCCATG[G/T]AGCTCCATTAACTGAGCAAGTGTTAAGAGTTCAGA	3_prime_UTR_variant	MODIFIER
1387	1	1786382	[T/C]	ATGCCAAATTTTATGAATATATTGTTTAACACAAT[T/C]ATTACCTTGCATGAGATAGAGCAGTAGGTATAGAT	missense_variant	MODERATE
1388	1	1786827	[A/G]	TTGTCAGGGGAATCAAGGCATGTGTTTAACAACTA[A/G]CAATCAACAATAATTGGTTCTCATATTGAGGTCTC	downstream_gene_variant	MODIFIER
1389	1	1786872	[C/T]	ATAATTGGTTCTCATATTGAGGTCTCTGATCTATT[C/T]GTTACAAATACAAATAACAAAATTAAGTGACGGAA	downstream_gene_variant	MODIFIER
1390	1	1787720	[G/A]	ACCATCCAATCTATTAAAAATTTAATCTTTACAGG[G/A]TCTGAAAAAAGAAGGGGCTTGGGATTCCCTTCTTG	downstream_gene_variant	MODIFIER
1391	1	1787861	[C/T]	CTGAAAGGGTGCTTTTGTATGAGCTGCTCTTGGAA[C/T]CCAGAATCAACACCAAAGATGAAGAGAATGAGTTT	downstream_gene_variant	MODIFIER
1392	1	1788648	[G/C]	TGTATAACCTTTGAATTGTCATAGCAACTACTTTT[G/C]CTTCTTTAGAAATATAACATAGTCAATCTATTACC	downstream_gene_variant	MODIFIER
1393	1	1790098	[C/T]	AAGCAACTGGCCCACAAATCAGAGGGACATGAGGC[C/T]AATAGCAACTATCAATAACTTAGAATATTGAATTG	upstream_gene_variant	MODIFIER
1394	1	1798754	[G/A]	CAAGTCCAAGGAAGTGTTTTTTGTTCACTGGTTTG[G/A]TTTAGCAATTTTGTGCATGTTAGAGAATGTGATAA	upstream_gene_variant	MODIFIER
1395	1	1798849	[T/G]	TTTTTTTGTCTTAATCTAGTGTTTTGTGGTGGTTT[T/G]GATTTATCCAAGTTGGATGCGAATTGGCTGAGAAG	upstream_gene_variant	MODIFIER
1396	1	1801153	[G/A]	TGATGTATATTGGTGATAATGTTAAGTGGAGATGC[G/A]GCATTATTCCCCTAATATGCTAGTTCACTTTACCT	upstream_gene_variant	MODIFIER
1397	1	1801236	[A/T]	CTTGATCTTTGCTTCTTGCTTACTCTTTTTGGATA[A/T]ATTAGACTGCCACTGGCTTTTCATCTTTGTAATTT	upstream_gene_variant	MODIFIER
1398	1	1802377	[G/A]	AGCCAAAGGGTGATCTTTCTGGTGGGAAAAAGAGG[G/A]CCCAGCTTGGACATGGAAAGCATAAGTTGGTTGAT	missense_variant	MODERATE
1399	1	1802718	[G/A]	GAAGCTATGTCTGATTCTGCTACTCTGACTCCTGA[G/A]GTCAAAATAGAGAAAAATTCTGTTGTGCTTAAAAA	synonymous_variant	LOW
1400	1	1802787	[G/A]	AATGATGCGTTGCATTCAAAAAGTGCCAAACCTCT[G/A]CATACCCAATTGAAGAGAAAAAGGAGAACAATTTG	synonymous_variant	LOW
1401	1	1803854	[C/T]	GCTCATAGTCGTCAGTTTGCATCACAAAGTCAACT[C/T]GATATTGAAGACTCTGAGGACAGAAGAGTCGGTTC	synonymous_variant	LOW
1402	1	1804004	[T/C]	GAGACATTGTCAAGGACAAAAGAAAGTATTGGACG[T/C]GCAACCCGTCTTGCAATTGATTGTGCTAAGTATGG	synonymous_variant	LOW
1403	1	1804627	[C/T]	GCCGAGCTTTAGAAATGAGGTTGCTTTTGTCATCT[C/T]ACTGGTGCATGCATCATGGAGTCAGAGAGGACTTC	intron_variant	MODIFIER
1404	1	1804679	[T/C]	TGGAGTCAGAGAGGACTTCTTTTCCAAGAGAAATC[T/C]GATGATTTATTTTGATCCTTAGTAGTTTGAATTGA	intron_variant	MODIFIER
1405	1	1805085	[C/T]	GAAATTATGAATTACAGTTGTTTACAATATTTTTT[C/T]GATATTTTCTGAATAATGTTGTTTTGAATTGTGGG	intron_variant	MODIFIER
1406	1	1806002	[C/T]	GTAGAAGTTTTGTATAGGCGGCGAAATTACTTAAG[C/T]ACGGTGTTATATGATGGACTCAGTACTGTTTTCAA	intron_variant	MODIFIER
1407	1	1807411	[A/G]	ATGCTCACATAGCCAAAAAGGTACATATGCTTGAC[A/G]CTTTATTTGCAATGATAAAAATATTTGATTTCAAT	intron_variant	MODIFIER
1408	1	1807778	[G/A]	GCTTCTTATATTCCTACAGTCCAAGCTGCATTGCC[G/A]CGTCTTTTAGGCGCTGCTGCTCCATCTGGAGCTGG	synonymous_variant	LOW
1409	1	1807982	[C/T]	TTACCTGAATCTCTGCTTCGGCGCTACATGGATGA[C/T]ATTGGAGTTTCAAATGATGACACAACTTCTGGTTT	synonymous_variant	LOW
1410	1	1808305	[G/A]	GACAAGTGGTGTAGTGTACCCTGTGGGAGGATGCA[G/A]GTGCTGTCCATGGATTGTGTGATGCCCAATTGGGT	intron_variant	MODIFIER
1411	1	1808452	[C/G]	CTTTGCATTTGAGGATTTGAATTTGATAGACCTAC[C/G]TTTTTATGGTGACACATTCACTTGGGTTGGAGTTT	intron_variant	MODIFIER
1412	1	1809522	[C/T]	CATAGTATCATATATCACAAGATACACTGATGATG[C/T]GATCTGTAGTGGTGATACATATTTTTATGCATGAA	intron_variant	MODIFIER
1413	1	1809634	[A/G]	TATTGTAACCTTAGTTTCCTCTGTATAGACTGCAT[A/G]CTTTTGTCTTTTAATTTTACTAGGTGCCACTTCCA	intron_variant	MODIFIER
1414	1	1809671	[G/A]	TTTTGTCTTTTAATTTTACTAGGTGCCACTTCCAG[G/A]TGACTTTAACTTTCTGATACATTTTTTCTTTGCTA	intron_variant	MODIFIER
1415	1	1809832	[C/A]	TTCTAAAGAAGCTGCTGGTGCATCTCCAGTAAAAC[C/A]CACTCATGCTTCAGGAGATCCAGAAACTGTAACTC	missense_variant	MODERATE
1416	1	1809964	[G/T]	TTCCGGACACCTGAAGGATGAGAGACCTCTGTTCA[G/T]AAATGGTTCTTTCGAAATGGATTCACACCAGGACT	missense_variant	MODERATE
1417	1	1810997	[G/C]	CCAACAGGTGTCTGCAATTCAAGAGAACCTTCTGG[G/C]TTTAATTCTTCAAGACCATTGGAATATGGGCATAA	synonymous_variant	LOW
1418	1	1811153	[T/C]	CCAGCTCCATCTCCACAAACCCAACCTAGTCATTT[T/C]TCCTACACAAATCCCAACATCCAGCAACATCAGCA	synonymous_variant	LOW
1419	1	1811606	[T/G]	TTTTTTGCTTTTAACTACTTTCAATCCCCTGCATC[T/G]TCCTTCTATACTTGCCTGGTGCAAGGGATTGGCAA	intron_variant	MODIFIER
1420	1	1811929	[T/C]	TATAGTGGAGGTGTTCAATCATTTTCTGATTAGGT[T/C]TTTGTAATTGCTGAGAGGACTCCTCATCCTTCTCA	intron_variant	MODIFIER
1421	1	1812372	[G/A]	TTATGATAATGCAAAAGTAATAGGACATTGGAGGA[G/A]AAGGTGGTAACTAGTCTCCTTTTTACAAATGATGC	intron_variant	MODIFIER
1422	1	1812628	[G/C]	CTTTGCATCAATCACTCACCAAAAAAGAAAAAGCA[G/C]GAAATTTTTTCTGTAACCAATACTTCATTAGGCAA	intron_variant	MODIFIER
1423	1	1812687	[G/A]	TTCATTAGGCAATCTATTTATGTGCTCTAATGTCT[G/A]TTTTATCATCTAAAGTCTAAAAAGATGTGTGAATA	intron_variant	MODIFIER
1424	1	1812886	[T/C]	TTTGTAGTTGGAACACTAGATAAACAGTTTGATGA[T/C]ATTTCTAACAATTCTAACAAGTTTTTCCATGGTAG	intron_variant	MODIFIER
1425	1	1813258	[G/A]	AATTTATCTATACCTGCCAAATGGTTTAATCCTTC[G/A]CATTTGAATTAGAAAGTTGGGTTTTTAAATCTATC	intron_variant	MODIFIER
1426	1	1814169	[T/C]	TATGTCAAATACTAAAACCTTTAGAATTATTGTCA[T/C]GCTCTAGATAAGGACCTTAGATTCAGAATTGATTT	3_prime_UTR_variant	MODIFIER
1427	1	1814268	[A/T]	TATTTCTGTTATAGTTTAGTGCAAATTTCTTTCAC[A/T]GGTTTATAGGAATTTTTAGGATTTTACCTCTGTTG	3_prime_UTR_variant	MODIFIER
1428	1	1814582	[T/A]	AGATATCATTTTACAGGTTTTGGCAAAATATTTCT[T/A]ACAATATCGTCATATATGGGCTTCCTTTTGCTATC	3_prime_UTR_variant	MODIFIER
1429	1	1815388	[A/G]	TATACTTAGATGTGGGACTTCTCATCTAATCTGAC[A/G]CCATATCTTAAATTTTTTGTGAACCAATGATTTAT	3_prime_UTR_variant	MODIFIER
1430	1	1815785	[G/T]	TGTGGTAGAATTCAGGTGTTATGGGCGGGACTTAT[G/T]TCCACCAGGAATTAGGATTAAGGCAAATGTTGGAT	3_prime_UTR_variant	MODIFIER
1431	1	1816130	[A/G]	GTAGGTGTTTCAGTTCAATTGTGAAGTTTTCATTG[A/G]CATTTTTTGATGAATAAACAACAATATATGGGAAA	downstream_gene_variant	MODIFIER
1432	1	1816527	[G/A]	AGAGCGGTAGATCATATCTTCTTATATTGCCCATC[G/A]AGTTTGGGGCTTTGGCACAAAGTATTTGGTTTGGC	downstream_gene_variant	MODIFIER
1433	1	1817566	[T/C]	GTTGATAGAACAGCTGGTGGCTTAGTACTTTTGCT[T/C]GCTGATAAGGTATTAGAGCAATTAGTAGAATGGTG	downstream_gene_variant	MODIFIER
1434	1	1817668	[A/T]	GGGGTGGTCACATCATATTGTGTTTCACTGTTCAA[A/T]TAAATTTCCAGTCTACAATGAGCTGTGCTTGATGG	downstream_gene_variant	MODIFIER
1435	1	1817719	[C/T]	CAATGAGCTGTGCTTGATGGATTTTGAAAACGCTG[C/T]GTGTTACACGCGGCGCTTTTTTTATTTTCTGTATT	downstream_gene_variant	MODIFIER
1436	1	1817832	[G/A]	CAAAACTACATATAGACAAAACAAGGTAAAAATTA[G/A]TATGAGAAACGATTAGAAGCATATTTCAAGCATGT	downstream_gene_variant	MODIFIER
1437	1	1817859	[C/A]	AAAAATTAGTATGAGAAACGATTAGAAGCATATTT[C/A]AAGCATGTGATATCTATTAAAATGGAAATGCATTC	downstream_gene_variant	MODIFIER
1438	1	1817898	[C/T]	CATGTGATATCTATTAAAATGGAAATGCATTCTAA[C/T]GAATTTCACTGATCCTACATTCTCATATCGTTCTA	downstream_gene_variant	MODIFIER
1439	1	1817987	[G/A]	TAGCTTACTTCGATTATATTGACATCTATATATAC[G/A]TTGTGGTTATTGCCTTTTGCCATGTATGGTAAAGA	downstream_gene_variant	MODIFIER
1440	1	1818412	[G/A]	TATCTTATACACCATTTTGGTTTCAGTTAAATTGG[G/A]GTCACTGGACATGTGACAAAAATGTATGTTACAGT	downstream_gene_variant	MODIFIER
1441	1	1818767	[A/G]	TGTGGAATAGGGTTGTGATCTTTAACGTTTGATTT[A/G]GAGCTGGGATTCCAATGTTATTTAAGCATTGTCTC	downstream_gene_variant	MODIFIER
1442	1	1818956	[C/T]	CCAATTATTCTGGTCAAATCCTCACCATGATTGGC[C/T]GTGAAATAGTTGGGTTGGACTACAAATCCAAAATC	downstream_gene_variant	MODIFIER
1443	1	1819507	[G/A]	ATAATGGTTAAATCCCTAACGCAAGACAAAAATAA[G/A]GACATTTGAAACTGTATAATATCATGGGTCAACTT	upstream_gene_variant	MODIFIER
1444	1	1821733	[A/T]	TCTATGATCGTGAATATCACCAATTTGCCAAATAT[A/T]GTGAAACAAGCATGTAACCAGCAAAGAGAGAGCAT	upstream_gene_variant	MODIFIER
1445	1	1821777	[A/T]	AGCATGTAACCAGCAAAGAGAGAGCATGGCAACAA[A/T]AATATCTTATGTAAGAGAGGCTCTTTTAAGCCGAC	upstream_gene_variant	MODIFIER
1446	1	1825176	[A/G]	GAGAGAAATTTTGTGTTGTGCTTTGCTCCGAAATC[A/G]TAGTTCTTTAATTATTCCTGAATTTCGATATTCAC	upstream_gene_variant	MODIFIER
1447	1	1825841	[A/C]	AGCTTTTCATTATTTTGGGACTCTAATATGATAAA[A/C]TTTTAATATTAATCGAAAATCATTTCTCAGAAACC	upstream_gene_variant	MODIFIER
1448	1	1825885	[C/T]	TTAATCGAAAATCATTTCTCAGAAACCAGATGTAG[C/T]GCAGAAGCCCAGTATTTCTCAGTGCTATTTTCCTC	upstream_gene_variant	MODIFIER
1449	1	1826187	[C/T]	CAGTCTGACTAATTGCTTCCTCATTTAACTGATAT[C/T]ATTGAATTCCACAAAAAGTTTGCATTGTCCTCTAG	upstream_gene_variant	MODIFIER
1450	1	1826547	[C/A]	CTATCAACGAATGGTATCATGTATGATATATAACC[C/A]ATTTATTGGTGATACACCTATTTGAAAATATTAGG	upstream_gene_variant	MODIFIER
1451	1	1832709	[C/G]	TCGGATTTATAGCCTTTCTTGCACTCTTTTATAGA[C/G]AGTTTGAGGGAGGAAAGTTCCAAATATGTGATTAG	intron_variant	MODIFIER
1452	1	1832750	[T/C]	GAGGGAGGAAAGTTCCAAATATGTGATTAGCCATG[T/C]AGAAATGAGGTTAGCCATATAGATAGGTATTGGAG	intron_variant	MODIFIER
1453	1	1833253	[T/G]	ACCAACTTTTGTACAACTTTGAAGGATGCTTATCC[T/G]TCTTGTCTTTATCAATTGATTGATGAATGAAAATG	intron_variant	MODIFIER
1454	1	1833784	[C/T]	GATGAAGGTTTTATTGTGTGGAGGAAAGAACATTG[C/T]TATTGTCACAGAATTGTTGTTTTCATTATCACCAT	intron_variant	MODIFIER
1455	1	1833827	[A/G]	ACAGAATTGTTGTTTTCATTATCACCATCATCTGA[A/G]CCTACTCCATTCTTATGGTGGGTGAAAAAATGCTT	intron_variant	MODIFIER
1456	1	1834845	[A/G]	TGAACAGGTGACAGTGATACATGAAATTATAGTTC[A/G]TCACAAAGGGGTAAAAATGAAACTCACATGGCATC	downstream_gene_variant	MODIFIER
1457	1	1836361	[T/A]	GTTTTTATATTCATCAGTTGATTGCTTCATCTATT[T/A]TATTTTTTCTTTTTGCAGCTGATAGCTGATGTAGT	downstream_gene_variant	MODIFIER
1458	1	1836871	[C/T]	TTTCGCTTAAAGATTAACAAGCAAGATAAAGTTGC[C/T]TGAGAAAAAGAAAAAGTAGCATTTTCTTTTATTTT	downstream_gene_variant	MODIFIER
1459	1	1837908	[A/C]	GGCATTCTTGACGTTGGATACCGTTCAAAGGTAAC[A/C]TTTAGATTATTTGCTGGTCATCATGATGAAACAGG	splice_region_variant&intron_variant	LOW
1460	1	1837999	[T/C]	TCTGGATGATACTAATTTTTGCATGGGAATGATCA[T/C]GAAGGAGGCTATAAATCTGTTTAGTAGTGATACTA	downstream_gene_variant	MODIFIER
1461	1	1839126	[G/C]	CATAAATTACACAGTTCATAAATTACATGCCCTTT[G/C]GTTGAACCATAAGGACCTATTGAATTAGGAGGTGG	downstream_gene_variant	MODIFIER
1462	1	1839779	[A/T]	TTCATTTGTTTGTAGGATGCATCCTATTAATTTGT[A/T]TCTAAATCTAATCTCATCACACTTTGATCTCATTC	downstream_gene_variant	MODIFIER
1463	1	1840160	[A/G]	ACGACCGGAGCTTGTCATGGGCGATAAATCTTCAT[A/G]GTTTTAGAGACCTGGAGCCGGCAGAATGGGCACCT	synonymous_variant	LOW
1464	1	1840945	[A/C]	TTCAGGCTGTCCATGTCAAAACATATAACAGTAAT[A/C]ATCTTGGAGGAGGATTGGCACTTTGACATATAGAA	downstream_gene_variant	MODIFIER
1465	1	1841233	[T/C]	TTGTTTGCAGTAGAGACTGCTTCTCCACATCCATA[T/C]TGATCCCAGCTGAGCAGAGCATCTCATGAACTGCC	missense_variant	MODERATE
1466	1	1841601	[A/G]	CATGCAACACAAAACCCAAACCAACCCCCCACCCT[A/G]TAATCAAACAATTTATTTAATAGACCATTAAAAAC	downstream_gene_variant	MODIFIER
1467	1	1842246	[G/C]	GCTAAAACTCCTCCAAGTGAGAAGCCCGTTCCTTA[G/C]CCAAATGATCTACATTGTCTTTGGCTACCCAAGGA	downstream_gene_variant	MODIFIER
1468	1	1842571	[G/C]	CTAACTTTGAATCATGTAGTTGTCTAATAAACCTA[G/C]GACCCTAGCTACCACCATCCTAGACATCAATCACC	downstream_gene_variant	MODIFIER
1469	1	1842655	[T/A]	AAGAGGTTATAGAATAAAGATTCATAAAGAATCCC[T/A]CAAAGGTGTGTCCTCACACCACTTGTCCTTCCAAA	downstream_gene_variant	MODIFIER
1470	1	1843948	[A/T]	TGCTTGTATAAACTTCCTATCAAGCTAATACATCT[A/T]AAATCCTTTAGATCTTTAGATCATAGAATTCCGCA	downstream_gene_variant	MODIFIER
1471	1	1844051	[C/T]	CCAACAAAATTGCCAAAAAACCATGGAGAAGTTGT[C/T]TGGACCATGGGCTTTATCACCACTAAGTTAGATAA	downstream_gene_variant	MODIFIER
1472	1	1844253	[C/G]	CATTTTCCACACCTTTAATGTTGTCCTCCCGGATA[C/G]CAATTCACCATTCACCCTTAACTCAGCCAAAAAAT	downstream_gene_variant	MODIFIER
1473	1	1845714	[G/A]	AAAAGAAGTTTCAGCAGGTCATGTACCTCTATGAC[G/A]ACATCAGACAGCTTTTTGATGCTCAATTCTGTGCA	synonymous_variant	LOW
1474	1	1847259	[G/A]	CCATTTAAGACAAGCAGGCGTGCCTAGTCCAAAGA[G/A]AGCAAGTTAAAACAGATGGCTGCAAACTACTTTTA	intron_variant	MODIFIER
1475	1	1847316	[A/G]	GCAAACTACTTTTATATACAGACATAAAATAAGAC[A/G]GTTTTACCTGCAGATGTTTTATAACTGTTGAAAAA	splice_region_variant&intron_variant	LOW
1476	1	1847563	[G/T]	TCTTTCAGTGGGAACAAATGCAATCTTCCCAAGAA[G/T]ATTGCAGAAGTTGTTGCTGTAAAGAACAGCAAAAT	missense_variant	MODERATE
1477	1	1848107	[G/A]	CCAAATTTGACCAAAATCTGTTGATCTTGCAGCTC[G/A]GGGACTGCAAGGGCTCTAAGTAATGAACTTTCCAC	synonymous_variant	LOW
1478	1	1848491	[A/G]	GGGAGACAATTACATCGAGCAGCACATTCCATGAA[A/G]GCAGCATCAAATATAGGTATGTTGCACTGGTTCAG	synonymous_variant	LOW
1479	1	1848749	[T/C]	CATAAGATAGGCCGACCAAGAAAAGCAGGAATTAG[T/C]GGCCAATCAGAAAAGAGTGAGAGGTCTTCCAATGA	synonymous_variant	LOW
1480	1	1849703	[A/G]	CATGGTACTGAAAAAACTGGATAATGTTCCTTCAC[A/G]AATCCACAAACTGTAGCTGGTAGCAAATTACCACC	intron_variant	MODIFIER
1481	1	1850552	[T/A]	CACAGATTAATTTTTATGGGCAGAACTAGCTAGAA[T/A]GGAAAATATTATGTGCCATCCATAAGCCTTACTCC	intron_variant	MODIFIER
1482	1	1850611	[A/C]	AAGCCTTACTCCATAGACAGGCCAATACCCAACCT[A/C]TATTCCTCTTTTTTAAATTACTGTACAGAGTGATT	intron_variant	MODIFIER
1483	1	1850754	[C/A]	ACCTCATCATTCCACAATCAACTTTCTTTAGAGAG[C/A]AAGCCACTTCATTCAGGTTCTGCAAGAATCTCTTT	intron_variant	MODIFIER
1484	1	1851187	[C/T]	GAAGCAATACAAAAGGGAATAAATCTTTATGCATG[C/T]ACTCCCTCCAGTAAACATCATGCTTGAACTCAATC	intron_variant	MODIFIER
1485	1	1851233	[C/T]	GTAAACATCATGCTTGAACTCAATCTGGCATCCAT[C/T]ACCCACAAAGAATATAGTGTATAGCTAGTAATCTT	intron_variant	MODIFIER
1486	1	1858210	[T/C]	AAAAGCTCAACACTATTAAGACTCTGATTCTTTTC[T/C]TAAGACTCAAATTAATGGAATTCAAAGAAAACTAA	intron_variant	MODIFIER
1487	1	1858287	[T/A]	TTTAGGACAGAGAAGTTTAATTCCACAAAAGACAA[T/A]TTTCTAAACTCCATTAGAACTTAAATCACAATAAC	intron_variant	MODIFIER
1488	1	1858351	[A/T]	CAATAACTATTAAATTTGACTTCTAACAAACAAAA[A/T]CTACAAAACTACCTAGATGCCCTTGATAGAGTCAC	intron_variant	MODIFIER
1489	1	1858651	[A/T]	TAACAAAACAACCTATTGACTAATTCACAAGATGC[A/T]TTTTCTTTTCAAGCCCATGAGAGTACAAGACCCCT	intron_variant	MODIFIER
1490	1	1858727	[T/C]	TCCTAGAAGGTCCTTCCTCTAGATCTTCTCAAGCA[T/C]AATCGTTAAGGGCGGATGAAAGAAGACATGAAACT	intron_variant	MODIFIER
1491	1	1858951	[C/T]	GACACAGATCTAAAAGGGGCAATCAATGGAAAACC[C/T]AAATAAGCGAAACTGTACAACAAAAGATAGAAGCC	intron_variant	MODIFIER
1492	1	1858997	[A/C]	AACTGTACAACAAAAGATAGAAGCCAACAAATCCT[A/C]ATTCACCAGAAAATCCACTTGAATGACCTCACTCT	intron_variant	MODIFIER
1493	1	1860158	[T/C]	ATTGCAGCATTTGAGCTACTAAACAACCTTGATAT[T/C]TGAAATTTTCTCCACTTCTTTTCTGAAAAAGGGTT	synonymous_variant	LOW
1494	1	1860962	[T/A]	CATGAAGGTGATACTAATGACTTACTCCAAAAGAA[T/A]ACCCAGAAGATTTTTTTCCAAATATATGCATCATA	intron_variant	MODIFIER
1495	1	1861247	[G/C]	CAATCTCATCACCTCCTAAGCTTTCTAGAGGGAAA[G/C]AAATGGGTGGAGCCCAGAAATGGTTGGATTGTCAA	intron_variant	MODIFIER
1496	1	1861299	[A/G]	GAAATGGTTGGATTGTCAAAGATTCCAAGTCGCTC[A/G]AGATTCTACTAAAGTGGTTAAGGGTAGATTAGAAG	intron_variant	MODIFIER
1497	1	1861815	[A/G]	CATAGAATATGGAAATCCTGGAATGTTGTCTTGTG[A/G]GTCCATGGGGCTGTTTCCAAGATCCATCACTAGAA	intron_variant	MODIFIER
1498	1	1861969	[G/T]	TGTGTCTAAACCAGAAGCAATGAGGGCATGAGATG[G/T]TTTGGTTCAATTGCAAACCCGTGTTCTTAGACACA	intron_variant	MODIFIER
1499	1	1862315	[G/A]	GAGAGCTCTAACATGAGAGGCAGGTTAGGTGGCTA[G/A]GGGTCAGGACTTATGTTGAAAAATGATAGTTAAGG	intron_variant	MODIFIER
1500	1	1862392	[G/C]	GTAGGGCAGAATAATCTCATAGGCAAATAATCAAG[G/C]GGAAATTTGGAGAGATGAAGGCTTGGTTGTGTGCT	intron_variant	MODIFIER
1501	1	1862555	[A/G]	CTAGAAAATGCATCACAGTAGGGAATGAGTACAGT[A/G]ACTAAGTTATGATTCAATAGATGGGGTGGAAAGTG	intron_variant	MODIFIER
1502	1	1862751	[A/G]	CCCATATCTCAACTTAGAAGTATCCTATCTCATGT[A/G]GAGAAGACAAAAAAAAGATTGAATAATATATCATA	intron_variant	MODIFIER
1503	1	1863177	[C/T]	GATGATAGTTTTACAATATGGTGCACTATGATATA[C/T]CGTATTATCTATACTACTATATTTGGGAAATTATT	intron_variant	MODIFIER
1504	1	1863556	[A/G]	AGGACACTTGATTAGTGTTAAATTAGGTTAAGGCT[A/G]GCATTCCGAATAGACAAATATTCCTAAGCATCTTA	intron_variant	MODIFIER
1505	1	1864256	[A/G]	TAAGTGGAGGACATTAGAGAGGTGGGATTTACTTC[A/G]CTTCCATTCCTCTTTCGACACTGAGGCTTTTAAAG	intron_variant	MODIFIER
1506	1	1864813	[G/A]	CGCATAACAGTACAATCTGATGATGACCATGGCAT[G/A]TTTTGACCAATTAGCATAGGATTAAATTGATCACA	synonymous_variant	LOW
1507	1	1866217	[T/C]	TAAACAAGATATGGTCAAAGAAAACACAATCCAAA[T/C]GAAGGACTATGCAATACCCAATTTCAAATTAATTT	intron_variant	MODIFIER
1508	1	1867385	[G/A]	TGGATCTGAATTTGAAACATATCTCATAATATTGC[G/A]TTTGCAGTTAGTGTGGTAAGCCAATTCATGTATAC	intron_variant	MODIFIER
1509	1	1867563	[A/G]	ATTTTAAAATATATGGATGCTGATTGGGCAGCTTC[A/G]GTGGACAATAGGCGATCAACTTTTGGATATTGTAC	intron_variant	MODIFIER
1510	1	1867892	[C/T]	CAAAGAGAAGCTTGAAGAAGGAACCATCTGCATAA[C/T]ATACATTCCATTTGCACAGCAAGCAGCCAATCTGC	intron_variant	MODIFIER
1511	1	1868005	[T/G]	ACAAACTGGGACTACTTAATATTTTTGTCCCAGCT[T/G]GAGGGGGAGAGTTGAAGATTCTTTCAGATAATTGA	intron_variant	MODIFIER
1512	1	1868908	[G/T]	AAATGTTGCCTCTCTGCTCTAACATATTGACAAAC[G/T]CCTAGCATCAAAAAACATCTATTCCAAGTACTCCG	intron_variant	MODIFIER
1513	1	1869169	[A/G]	TGAGAACACTTTTGCTGTAGGCCCATGACTTGAAG[A/G]TCCAGGAAGCGCCAAACCATGAGGATCAAAAATGT	missense_variant	MODERATE
1514	1	1869619	[A/C]	GGGCATAATAAGATGAAAGTACAACTTGACATAGA[A/C]CTGAAAATTATGAAAATAAAACTGGGTTCATAAGC	intron_variant	MODIFIER
1515	1	1870107	[C/T]	CTGCCAACTCAAGAAGGTCAAACAACAAAAAATCA[C/T]GGTCCCCATATGACACCAGAAGCTCACTTATTTTT	missense_variant	MODERATE
1516	1	1870346	[T/C]	AGATCTCCTGCACATATCAGAACTCCAGAAGAATC[T/C]GGAAGCAATAGTGGTGTATTAGAAGCCTCAAATAA	synonymous_variant	LOW
1517	1	1870931	[A/C]	GAAAATTCGCCATCTAGCAGATGCATTGCAGCTGA[A/C]ACCATCCACATCTGTGATTTGGGTCTCACCATACT	synonymous_variant	LOW
1518	1	1871337	[C/A]	TTGAGTCCCTCAAATCATGAAAAATAGAAACTGAC[C/A]TAGCAAAATCAAGTAAACCAGTAAAACCCAAGCTT	missense_variant	MODERATE
1519	1	1872788	[A/G]	TAATCTTTGTAGAATTCTGCCCTTGAAGGTTCCTT[A/G]ACCTCTAAATACCTTCTCAGAATGATTCTTTCTTT	synonymous_variant	LOW
1520	1	1873105	[C/T]	AACATTCTCCGGATTACGAGCAAGTGCCAGTAAGG[C/T]ATTCAAAATGCCAGTTGCTGTTGGCAGCTGCACAT	missense_variant	MODERATE
1521	1	1873850	[C/T]	GTCAGGAAACGCAATGATGGACAAAACTCCATAAA[C/T]CTCTCGACAAGTGGCTTAGAAAGAGACACGAGAGG	synonymous_variant	LOW
1522	1	1874222	[G/T]	TCCGAGCGTTTTTTTCCACCCCCTGCCATGTCATT[G/T]CCAAACCAGATATCCCTTCGATTTGATGACAATTC	synonymous_variant	LOW
1523	1	1876436	[G/A]	ACTGGGCACCAGCAGATCATCCGGAGATCATTCCA[G/A]AACTTCTCAATGTCAGATTTCACATTGCGAGGCCT	synonymous_variant	LOW
1524	1	1876795	[A/T]	ATATAATTCTTCATTACGAGGATCATATAGCATTG[A/T]AGGACACCGAACAGCACCACCATGGGTTGGGACAA	missense_variant	MODERATE
1525	1	1877597	[C/T]	AGATATTGCCAAAAAAGAATGAACCATGATAGAGT[C/T]GGATGATCATGATTAGACTCCGGGTCCCAAAGAAC	synonymous_variant	LOW
1526	1	1877864	[T/C]	ATAAAAAAAGAAGTCCCTTTTGAGGCTTCAGAAAA[T/C]AATCCAAATTCACCACTAGCTAAAGGAAGCAAAGG	synonymous_variant	LOW
1527	1	1879633	[C/T]	TTGGGTTACTTTGTCATAGAAAGACAGTGCTCATT[C/T]AAGCTCCAATATACAACTGGCACACTAATAACCAG	intron_variant	MODIFIER
1528	1	1879893	[C/T]	TTCCCATTTAATGAAGATGTAATCTTAAAGAAAAA[C/T]AAGCTATTGCTCATGGTAGAACAAAAACTATAAAA	intron_variant	MODIFIER
1529	1	1879978	[A/G]	AAAGGTACTGAGAGTATGCAGCTTGTACATCAATC[A/G]CAGAGTTCATACAAATGGTAACAAAAGAAAATGCT	intron_variant	MODIFIER
1530	1	1880376	[C/T]	CTTTGACAATCTTAGAAGTGCCTGGCGATGCAAAA[C/T]TGTGTCATCATTTGCTGAGCTGACAGTGCAGGAAT	missense_variant	MODERATE
1531	1	1880845	[G/A]	AAATGGTACACCGAGTTGAAGCCCACCCTAAAAGA[G/A]CAAACCATCAATCCAGAGTCAGGGACTTGATGAGC	intron_variant	MODIFIER
1532	1	1881279	[C/A]	TGGCACTTTTTAATTATAAACATTATCATAGCATG[C/A]TATAATTTTCCTTCAAATGGGAGAAGGCTATTGTT	intron_variant	MODIFIER
1533	1	1881713	[A/T]	TATTTTTTATAAGAGGCTTTAAGTCTCAATATTTA[A/T]TGAGTTTTAACAAGTTCTATCATCTATTGCTTTTG	intron_variant	MODIFIER
1534	1	1883089	[A/G]	ACTGGTGGTTCAAAGCGTCCAGTTTCTCTCTGTTC[A/G]TCAACTAGAGGGGTCAGAGTTTCGAACAAAGCAAT	upstream_gene_variant	MODIFIER
1535	1	1883310	[C/T]	TAAAATTACCCGAACCGACCGGTCTTCCAAGCTTG[C/T]CCATGCTTATTACTGCCTCCAATCCGCGAAATACT	synonymous_variant	LOW
1536	1	1883565	[T/C]	TCAGGATAATTCAACAGCACCTCTCGAATCCGGCG[T/C]GTGAGATCCACCTTCTGGCCGAAATCTTCCAGAAG	synonymous_variant	LOW
1537	1	1888722	[T/C]	GGTGAGGGCCTTTGTGCAGCCACTTGAATAGTCTC[T/C]AGTTAAGATAAGAATGCAGGGGCTTATTAGCAACT	upstream_gene_variant	MODIFIER
1538	1	1888857	[C/T]	AGCTGAAATTTTAACAAATAATTGTCGATCTATTG[C/T]AGCTTTTCTCATTTGCGGATAGATTCAGGGGTCAG	splice_region_variant&intron_variant	LOW
1539	1	1888957	[C/T]	GTACTACACTTCATCAGGTTACTCGGTTAGTAGTA[C/T]AACAGAGTTTTTCCTCAAATTCTTGCTGTTTCTTG	downstream_gene_variant	MODIFIER
1540	1	1890525	[G/A]	ATACATCAGGTAAATAAATTGTTATTAAACAAAAC[G/A]ACTATACATAGAGATGAAGTAGAAGATTTATTGAG	3_prime_UTR_variant	MODIFIER
1541	1	1894062	[A/G]	GCATCTGAGGAGAAACGGACATCAACAACTTCACC[A/G]GCATCTTTAAAGAAATGCTCCCTGCAGAAATAAAT	synonymous_variant	LOW
1542	1	1894831	[T/C]	TGTCAGAAAACAATCAAAACAAAATCATGCAACTG[T/C]TAACATTCCAGTGCTAATTTCCATCATACAGCTCA	downstream_gene_variant	MODIFIER
1543	1	1896277	[T/C]	TACATTCTTTGCAGCAGCTGGTTCCTGCACATTAT[T/C]AGTTTGGGTAAGAAAATAAACATAATAATAATACA	intron_variant	MODIFIER
1544	1	1896483	[T/C]	TCATCAGAATCACTCTCATCAGAGCTATCACTTGA[T/C]TCAGCTTTCTTAGGAGCCGCCACTGGAACATTCTT	synonymous_variant	LOW
1545	1	1896927	[A/G]	GTTCAAGTTCAGACACTCACATCCTCCTCATCTGA[A/G]CTACTATCTGAATCAGAACTATCACTTGACTCTTC	synonymous_variant	LOW
1546	1	1897044	[A/G]	GTGGCTGGTAATTTCTTTGGTTGGGAGCTCACCTT[A/G]TTAGCTTCTTTCTGTCCATTACGATCAGTCATAGG	synonymous_variant	LOW
1547	1	1898351	[A/G]	AAATGATGATAAACCTTTGGCTCTTCATCAGAATC[A/G]GATGAAGTCAAGTCCTCTGAGCTACTAGTCTCCTC	synonymous_variant	LOW
1548	1	1898843	[C/T]	TTCTTGCTGGACTTTCCCATTTGACCGATAACGAG[C/T]TGATCTTTCTTCTAGGGTTCTGAAGAAGGCTGCGA	5_prime_UTR_variant	MODIFIER
1549	1	1903301	[G/T]	AAGAGGATGCTCATATCTAGAATTCAAGAATTCGT[G/T]ATAGAGGTTTAGAATAAAAGATGGTTAGAAATACT	upstream_gene_variant	MODIFIER
1550	1	1903445	[G/C]	ATGAAGAAAACAATAGTGAACCAAAACAACCCACC[G/C]CTTTCCTTTTTGCAGAGAAGAACCAAAAATGCTCT	upstream_gene_variant	MODIFIER
1551	1	1903536	[T/C]	TTTACTCATTTCAGATCAATCAAACCACTTTCAGA[T/C]TGCCACGAGTGCAACCATAATAGGGCCTTTTTCTT	upstream_gene_variant	MODIFIER
1552	1	1905114	[T/C]	TATAACAATAGGATTGACACTTCTAAGGTTGAGAT[T/C]GTATGCTCAGAAAGTCACTCAAGAGACATGATATA	intron_variant	MODIFIER
1553	1	1905260	[T/C]	ACTAGTATGTCCAGTAGTTCAGATTGTAGACGCCA[T/C]TGTATATAACTACGGTTCATAGTTGTTGGTTCCTT	intron_variant	MODIFIER
1554	1	1905747	[A/T]	TGAAATAAGGTTTGTTTTCCATGGGGAACTGAGTT[A/T]ATCTTAGGGTTTTCAGACCATTGAAAATAAATTTC	intron_variant	MODIFIER
1555	1	1905806	[T/A]	AAAATAAATTTCAGCATCCTAATTAAGGACATACT[T/A]TGAATCACAACTCAATTGGAAAGACATTTGGGAAA	intron_variant	MODIFIER
1556	1	1906111	[C/T]	GAAGAAGACTAGTTGGTTGCTAAGATCTCTGCAGC[C/T]GCACCAGGTCCAGCAGTTTCTGTTCAAGTTGGTGT	intron_variant	MODIFIER
1557	1	1907311	[A/G]	AATGTACAGTCATTGAAGATATGAAGTACAGAGAT[A/G]AGACACTATAAAAAAACTGCTATTACCATATCACT	intron_variant	MODIFIER
1558	1	1907353	[A/G]	TATAAAAAAACTGCTATTACCATATCACTGAAATA[A/G]TAGGTTGAGTCAGAGTTCTTTGGGGAGAATCTAAG	synonymous_variant	LOW
1559	1	1907585	[C/G]	AAGCAAGATGATTACATGCTGCTGGATCATCAGTT[C/G]CTGGTATGGTAGAGACTCCTGCCTCATCATCTGCG	missense_variant	MODERATE
1560	1	1907620	[G/A]	CCTGGTATGGTAGAGACTCCTGCCTCATCATCTGC[G/A]GAAATGGGTTTTGTATCCTTTCTCTGCTCACTTGG	synonymous_variant	LOW
1561	1	1908025	[A/T]	TCGAGATAGGGAGTTGAAGATCTCGCAGAGAAAGA[A/T]TGCAAGGACAAAGAACTTCCGAAGCTTTTGTGTAT	missense_variant	MODERATE
1562	1	1908090	[C/T]	GTGTATATTTTCCTTCATGGGATTGTAGGAAGAAA[C/T]AGATGAGACCTCATCCCTTGAGCTTTCATAGCCTT	missense_variant	MODERATE
1563	1	1909514	[A/G]	AGATATCAAATTTTGAACTCTCATGGTGAACTTTT[A/G]AGCAGAAGCATGAAACAAGTTATAAGTTTAGCACT	intron_variant	MODIFIER
1564	1	1909558	[A/G]	CATGAAACAAGTTATAAGTTTAGCACTTGAAATAA[A/G]TAGGACACAAGCAAAACTAACCATCATTATGACCT	intron_variant	MODIFIER
1565	1	1909861	[C/T]	ATTACCAGTTCAATAAGATCTTTTCTTGACTCTCT[C/T]GGGGAATGACCATTTTCCAGAACCAGCCATCTTCC	synonymous_variant	LOW
1566	1	1910381	[G/C]	TTTAAACATGTTGCTCATTGACTGCCCAATATGTT[G/C]ATCCACCAAACAAGAAAGGTTGTATTGTCTTATAA	intron_variant	MODIFIER
1567	1	1911493	[C/T]	TCCCTTGCCACTTCTTGAAACAATTACCTTTTACC[C/T]TCTTAGAAATTACAAAATAAACTTACCTTTGAGAC	intron_variant	MODIFIER
1568	1	1913353	[A/G]	TTTGGCTGGAAACGCATAATTATTCTCAACACTTA[A/G]GGACTTGTAGTACAACTTGACATTGAAAATTCCCC	intron_variant	MODIFIER
1569	1	1915421	[C/T]	TGGAAAGTGAATCCTGACACAAGAATGAGAAGTTG[C/T]ACTATGAAGAGAAGAACAAATTGTGCCCTAATCCA	intron_variant	MODIFIER
1570	1	1915467	[A/G]	GAAGAACAAATTGTGCCCTAATCCACCATTATATC[A/G]TAAATCAGCAAAATTCCTTAGCAACCTATACCCAA	intron_variant	MODIFIER
1571	1	1916986	[T/C]	ATAAAATAACTCCACTGTGAGGACTTAATATAGAA[T/C]CGTTAAGTGAAGCCATCTAGCTTACTTTATTTTCT	intron_variant	MODIFIER
1572	1	1917875	[T/C]	GAAGCACGGTGGGGAAGAAAGTATGCTTCCGAGAC[T/C]ACCAGAATAAGGATCACAACCACCTGTGAAAAACT	5_prime_UTR_variant	MODIFIER
1573	1	1918651	[G/A]	TCCAGCATTTTGAACTAGTGAGTCTCCCGAGGCTC[G/A]GATCCCCACAGATAGAGATCACAGCCAGAGCAAAT	5_prime_UTR_premature_start_codon_gain_variant	LOW
1574	1	1918679	[G/A]	GAGGCTCGGATCCCCACAGATAGAGATCACAGCCA[G/A]AGCAAATAGATAAAACCTAATAGGAAAAATCGACA	5_prime_UTR_premature_start_codon_gain_variant	LOW
1575	1	1918725	[T/C]	TAAAACCTAATAGGAAAAATCGACAAATCCACATC[T/C]CGACCCTAATCAAATCATACCCGAGACAATTCGAT	5_prime_UTR_variant	MODIFIER
1576	1	1923655	[T/G]	AATTTCCAGGCGATAAATTTATTTTTCTGTTTTCA[T/G]AAGTTTAATACTCTCTTCCTTCTTTGTAATCGTTG	5_prime_UTR_variant	MODIFIER
1577	1	1925091	[T/C]	CATGGAGGTTGTGGTGTTGAATATACCTTTCTGAT[T/C]CATGTGGTTGGTGGTGTTGAATATACCTTTCTGAT	intron_variant	MODIFIER
1578	1	1925131	[G/A]	TGGTTGGTGGTGTTGAATATACCTTTCTGATTCAC[G/A]TGGTTGGTGGTGTTGAATATTCCCTTCCATGTATA	intron_variant	MODIFIER
1579	1	1926059	[T/C]	CACTACAAGGCATGCCTGTATGCTGGAATCAACAT[T/C]TCTGGAATCAATGGAGAGGTCATGCCTGGGCAGGT	synonymous_variant	LOW
1580	1	1927128	[A/G]	TTTTTCAGCACGAAATCCATGAGGAATACTGGTGG[A/G]TATGATGTGATTAAAAAGGCAATTGAAAAGTTGGG	synonymous_variant	LOW
1581	1	1927221	[T/C]	TCAGCTTATGGAGAGGGTAATGAGAGAAGATTGAC[T/C]GGTCGCCATGAAACAGCTGACATCAACACTTTCTG	synonymous_variant	LOW
1582	1	1931944	[C/T]	CGAAATTTGAACGCTTATGAATTTAAGCGTATGGG[C/T]CTTGATTCAATGGGGTTTTGTTTTCTCCGGTTTGG	upstream_gene_variant	MODIFIER
1583	1	1933442	[G/A]	AGTTTGCCTTTAAAAGAGAAATGGAAATCATCAAA[G/A]TAGATTTTTTGGATTACACATGCTATTTACAGGTA	downstream_gene_variant	MODIFIER
1584	1	1934104	[T/C]	TTTATTCCTGCTTGATTGCTGGAATTCTGATGTCT[T/C]GAGGGAGAAAGCTAAATAATTTATGCAATAGGTAC	downstream_gene_variant	MODIFIER
1585	1	1934142	[T/C]	GGGAGAAAGCTAAATAATTTATGCAATAGGTACAA[T/C]TTGGAGTATAGGAGGGCATCTTTTTAAAGACACTT	downstream_gene_variant	MODIFIER
1586	1	1934781	[T/C]	ATTTTTAATTTTTGACAAGTAGTTATATAATGGAT[T/C]TCTATCACAACCACCACTTCTACTATTAGCATGAT	downstream_gene_variant	MODIFIER
1587	1	1935105	[A/C]	ATATACTTCCACACTTTCTTGATGCCATGATACTC[A/C]TCACACTTTGGGAGTTCCAATTGAAAACACTTCTC	downstream_gene_variant	MODIFIER
1588	1	1935865	[A/G]	AAATTCAATATTCCAAGCATTTAAAAGAAGCCTCT[A/G]ATAAAAAACTGATGCAACTATATAATTTCAATTTA	downstream_gene_variant	MODIFIER
1589	1	1936759	[C/T]	TTTTCAAGGTTGAAGACTTGATTTATTGCACTTAT[C/T]GAAACTAAAAGTTTGTGTATGTTAAAAGCTATGCA	downstream_gene_variant	MODIFIER
1590	1	1937140	[C/T]	ACTGCAACAAGTACCATTGTCACTATCAATATTGC[C/T]ACCATTATACTACTATGGCATTCCCAAAATTATCA	downstream_gene_variant	MODIFIER
1591	1	1938649	[C/G]	ATTTGTTTCTAGGGGATCGAGTAAAATATGTTGGG[C/G]CTTCTATTGATATTGAAGCTGATAACAGGTCATGG	missense_variant	MODERATE
1592	1	1938804	[T/C]	GGTAATCTTATTGTTTGCCATTAGCTTATCATTCC[T/C]ATGACATTGGAAATTGCTATTCTTAAGATAGTATT	intron_variant	MODIFIER
1593	1	1941012	[T/C]	ATTGAAATGTTAAAACTAGATATTTTTCCATAGTT[T/C]GTGCACTCATTTTTCTTATATTAAGGATCTTGACA	intron_variant	MODIFIER
1594	1	1942752	[T/C]	TATAACACCTACACCAATTGTCTATATGAGATAGC[T/C]AGGGACTTCATAAGTTACTTCTAGTGGTTTCAATG	intron_variant	MODIFIER
1595	1	1942896	[T/C]	AATAAGGATGAATCCTAGAATGTGCTTTATGAAGG[T/C]CAAATGATTAGAGCAAAGAAACTTTGCTAGAAGTA	intron_variant	MODIFIER
1596	1	1942952	[G/C]	ACTTTGCTAGAAGTAAGCAAGATGTGGTCTCTCAA[G/C]TTTGAAAGCCAAGTACACCAAGAACTTCATTCAAC	intron_variant	MODIFIER
1597	1	1943001	[C/G]	TACACCAAGAACTTCATTCAACTTATCAAACTAGG[C/G]TCTAGATGATTATTTCAAAACATAAATTGCTTTCT	intron_variant	MODIFIER
1598	1	1943425	[A/G]	ATACAAGGAGGTCCATACAAAAAGGTTAAGTCCAC[A/G]TAAGAAAATACATGGATGTCATCTTTTGAATTCTT	intron_variant	MODIFIER
1599	1	1943508	[G/A]	CTTATTGTTGTCTTGTCCCTTTTTATCTATACATT[G/A]AATGCCAATTGAGGTTAATAACATTGGGAGGAATG	intron_variant	MODIFIER
1600	1	1943697	[A/T]	TAATCTAAAGCAAAGTGAGACAAACGATTTTCCAT[A/T]GAGCCTTACTTGTAATTGATCTACCCAAACCCCTA	intron_variant	MODIFIER
1601	1	1944439	[G/T]	GCAATGGCCTTCTAGGGGCATTGATGTGACTATAT[G/T]ACTAGAATGTTGGAGTTACATCCATTAGGATGTAT	intron_variant	MODIFIER
1602	1	1947161	[A/G]	TTGACACTTCCATTCAACTGTGTTGAATGTAAAGT[A/G]TACTTCATTGGAATTTTCGACATCATGTCTCTTAT	intron_variant	MODIFIER
1603	1	1947812	[T/C]	GGGCCGTCTCCAAGCCAAATCAGAAAGAGTTTGTT[T/C]GTAGGGTACAGGAAATGTTTGACCAATTATCAGGA	missense_variant	MODERATE
1604	1	1948086	[A/G]	AATTCATATCTCCTTTCATTTGGTCTGTTGTTGGT[A/G]ATTTTTTAGATTGCTTCTCTTGATACTTACATATT	intron_variant	MODIFIER
1605	1	1949438	[C/T]	GAGATACTTAAGCTTTTCAGTAATGTTATATGTAT[C/T]GATACCCCAAAGGTAAATAACCAAAAGCTCTTCAG	synonymous_variant	LOW
1606	1	1950042	[A/G]	AACTAGAAGGTGGGAACTCTCCATTTGCATAACAG[A/G]TGTCCTTTTGGCTTAGACTAAGTTTATCTTGATAC	intron_variant	MODIFIER
1607	1	1951009	[T/C]	TGGATCTGTTGCATGTAAATACTGATGGTGTGATA[T/C]TGACTAAGCAAAGTGAGAAACTTATATGGCTATAT	synonymous_variant	LOW
1608	1	1952504	[A/G]	GATTATCTGTACCTCGTGAAAGGTATATATATTAT[A/G]TTCTCTACATTCCTTTGCTGCTTACTGGATTATCA	intron_variant	MODIFIER
1609	1	1952791	[C/T]	TATGAGAGCAACTTTGTTTCGGCGGTTGTTCCTCC[C/T]GGTGAAATTGGTGTTAAGTTTGATGATATTGGTGC	synonymous_variant	LOW
1610	1	1952884	[A/G]	TTAAATGAACTTGTCATTCTTCCAATGAGGAGACC[A/G]GAGCTTTTCTCTCATGGAAATCTGTTGCGGGTGTG	synonymous_variant	LOW
1611	1	1953104	[G/A]	AAAACCCTTCTTGCCAAGGCTCTTGCTACAGAAGC[G/A]GGGGCAAACTTTATCAGCGTAACTGGTTCAAATCT	synonymous_variant	LOW
1612	1	1953994	[A/G]	ATCATAGAAGTGAGCCCATGTCTTGGGCTGTGTTA[A/G]TTCGTGCTTCTTATTCATCATGTTTGCTTACTCCT	intron_variant	MODIFIER
1613	1	1954162	[A/G]	TGGTTTTTGTCAGCTACTTCATGGTTACATTTGCA[A/G]AGCAACAAGAGAAGTATTTCTTTTTGGTCCTCTAC	upstream_gene_variant	MODIFIER
1614	1	1954202	[T/C]	ACAAGAGAAGTATTTCTTTTTGGTCCTCTACTTTG[T/C]GAGTTTTAGGATATAGCAATGAAATTATTGTGAAT	upstream_gene_variant	MODIFIER
1615	1	1954911	[C/T]	AATGAATAGAAAGGATAGATATGGAAGAGTTCTTC[C/T]CAAACAACATATACCACTTGATTGCATATTATAAA	upstream_gene_variant	MODIFIER
1616	1	1955110	[C/T]	TCTCTCAGACTTTAGATTCTGTTCATATAGGTTGA[C/T]AGTTTGCTTGGTGCACGTGGTGGTGCTTTTGAGCA	synonymous_variant	LOW
1617	1	1955167	[C/G]	GGTGCTTTTGAGCATGAGGCAACTAGGAAAATGCG[C/G]AATGAGTTTATGGCAGCTTGGGATGGATTGAGGTC	synonymous_variant	LOW
1618	1	1955507	[T/C]	CTAAGAATATTTCTTGCATCAGAAAATATTGAACC[T/C]GGTTTCCAGTTTGACAAACTTGCAAATGCCACTGA	synonymous_variant	LOW
1619	1	1956623	[T/G]	AGGAGGACAATGCAGGGTTCCATCTAACCTTGACT[T/G]TTTTTAGGTTGTGTAAAACCTTGAAAGGAAGGAAA	upstream_gene_variant	MODIFIER
1620	1	1956811	[C/T]	TTGTTTGTTTTCCTTCAAAGCCTCAATCTGCTCTG[C/T]GGTACAGCACTCTGAATGTTGGCCTCAAGTTTCTG	upstream_gene_variant	MODIFIER
1621	1	1957262	[T/C]	TATCAATTTTTTGTTTCTAATTGTTTGTGCTCCTA[T/C]CTACATGCTGAATTATGTGCCTGTGGTTGGACAGT	upstream_gene_variant	MODIFIER
1622	1	1958157	[A/T]	TTCTTGAGACGTTAACTTGTGGTCTTATGGTAATG[A/T]ATAGGTGGGGCCATCTGTTGCATTTGATGCGGCAA	splice_region_variant&intron_variant	LOW
1623	1	1958334	[T/A]	TATTCTTGAAAAGAGCCCAGAAAGTGTAGTGACAG[T/A]GTATTCTTAAAGAGGGAGCCTTTTTGAGCGGGTGA	3_prime_UTR_variant	MODIFIER
1624	1	1959308	[T/C]	GAAGAAGAATAAGATCACTGAGCACTGCTCTTGAC[T/C]CTTCCTGCTATAAAATGGCTGCGATTTGGCGTTCC	5_prime_UTR_variant	MODIFIER
1625	1	1959364	[T/A]	GCGATTTGGCGTTCCCGTCATTCTCGCAAGTTTCT[T/A]CAATCATCTCCCTCTCTCTCCTCTTCACTCTCTCC	synonymous_variant	LOW
1626	1	1959522	[G/A]	CTTCGACTATCAATTTTCTCGAGAAAATTTGAGCT[G/A]CTTTTCCAGGGAAAATTTCAAATTCGGTCAATGCG	missense_variant	MODERATE
1627	1	1959790	[G/T]	TGGTTGCTTGCCTGGCCATGTATGTGGTAAGATTT[G/T]CTGTTTTTCTCTTACCTGTGTTTGGTTGGTGATGA	downstream_gene_variant	MODIFIER
1628	1	1961033	[A/G]	TGGAACGCACAAAACTGAGACCAATTGCAAGTGGT[A/G]TTTTAACACCGTTTCAAGGGCTTTCTTTTCTTGGA	missense_variant	MODERATE
1629	1	1962173	[G/A]	GGGAGCTTTATTAGGATGGTCTGCAGTTAGAGGAA[G/A]TTTGGATCCTGCCATTGTCTTCCCACTGTACATTT	missense_variant	MODERATE
1630	1	1962902	[G/A]	TAATACATGTGTGTGTTTCCAGGTAATTTAGTGAG[G/A]TGAAAAAACTCAGTCTATCCTTGTGTATATCTTCC	upstream_gene_variant	MODIFIER
1631	1	1963299	[C/G]	TCAGGGTTTGGAATTGCTTGTATTAGTAGTCTTGC[C/G]CTCAGTGGATTCAATGCTGATCTTGGTATTTACTT	synonymous_variant	LOW
1632	1	1963517	[A/G]	GGACAGTTGACTTATCATGCCGTGCTGATTGCAAT[A/G]GGAAGTGCGTACTTAATTTGGAGAAAATTGTGGTG	missense_variant	MODERATE
1633	1	1967688	[A/T]	AATCACCTGACTGTTATCCAATCCTGCCGTGGCTG[A/T]TTCGTTATTAGGTTTTGAACCCGAATTCATATTCC	upstream_gene_variant	MODIFIER
1634	1	1968171	[A/G]	GTCAAAGCCTGGGTTTCGCTCATTGAAAAGTTCGG[A/G]CTCTTGAAGCAGCCTTTCACTCGACAGGAGAACAC	synonymous_variant	LOW
1635	1	1968331	[C/T]	GTTCGAAAGCAAAAATAATTTCTTTTCTTAGATAC[C/T]GTCAATCAGAAGCTTGAATTTAGAAGATAATAATA	downstream_gene_variant	MODIFIER
1636	1	1969939	[T/C]	AAGAGGAAAGAAGCAACAGTCATTAATACTCACTT[T/C]AGCAATCAGACGCTAGAGTCCATGTTGGAAAATTT	synonymous_variant	LOW
1637	1	1970335	[G/A]	TCTACAGCTTCTGATCTGATGCAAGACTTCAAGAC[G/A]GGATATCTCACGCTTGCATCCCCTCGCTCTATGTT	synonymous_variant	LOW
1638	1	1970860	[T/A]	GTACCTGCAGCTATGCTCTCTCTTGCTGGCCTCAA[T/A]GCTCCAATTTGCATGAAGTTCCTTTCAGCCTCTAC	missense_variant	MODERATE
1639	1	1970908	[T/G]	ATGAAGTTCCTTTCAGCCTCTACCAACAATAAAAT[T/G]GATGCCATCTTGAGTGGTCTTTGAAATAATTTCCT	missense_variant	MODERATE
1640	1	1976624	[T/C]	AGAAGCCTATGAGAACAGGTACTCAAGCAGACCCC[T/C]TCATTGAAGTAGCAGCTTGATCTTCTACTACTCGA	intron_variant	MODIFIER
1641	1	1977332	[C/T]	GGGGATGGCCTCTACAACTTCGTCAAGGTTCTTGG[C/T]CTAACTATTCGGGGCTTCATCAAACAATATAAAAA	synonymous_variant	LOW
1642	1	1977467	[T/C]	GAGGTCCGGACCAAACTCTTCCTCAAGGACGGAAT[T/C]CCATTATGGGTATCAATCGTTGGCTATGTTGCTAT	synonymous_variant	LOW
1643	1	1977495	[G/A]	ACGGAATTCCATTATGGGTATCAATCGTTGGCTAT[G/A]TTGCTATTGCTGCCGTTTCCATAGGAGTAATTCCT	missense_variant	MODERATE
1644	1	1984748	[A/C]	CATTTATACCTTTCCATAATGGAATCCAACCCACT[A/C]AGAATCTGGGAATTTTTGCTGGATTCTCCATGCCA	upstream_gene_variant	MODIFIER
1645	1	1989798	[A/T]	CCACAACCCATTATAAATTGTAAACACAAACCCAT[A/T]TTCTAATCATCATCCTCCAGACTCTACGTTCCAAA	5_prime_UTR_variant	MODIFIER
1646	1	1992434	[T/C]	ATCTGTCCTTACTTAATCAACATATCTGTATTAGT[T/C]GGTGCAATTCTGTCATGGGGCCTAATGTGGCCTCT	synonymous_variant	LOW
1647	1	1992847	[G/C]	CAGAAAGTATCCAACTCTTATGATGACGAGGTCCG[G/C]ACCAAACTCTTCCTCAAGGACGGAATACCAATGTG	synonymous_variant	LOW
1648	1	1992892	[C/G]	TTCCTCAAGGACGGAATACCAATGTGGGTATCATT[C/G]GCTGGCTATGTTGCAATTGCTGCCGTTTCCATGGG	missense_variant	MODERATE
1649	1	1993404	[A/G]	AATCCTGGGTGTTGAAGGCTTTGGGGCTTTGCCCG[A/G]TCACTGCCTCACCCTTTGCTATGTCTTCTTCTTCG	missense_variant	MODERATE
1650	1	1994086	[A/G]	TTATCAACCTCCACAACATTCAAAACCAATCCCTC[A/G]TGCATCCTCCCAAACACCATTCCCATCTACTCTCA	downstream_gene_variant	MODIFIER
1651	1	1994166	[A/C]	TATCCTCAGAAAAGCGAACCCAATTGGGATTTTCT[A/C]ACCATGAAACCCAACAGCCCTATTGAACTAACCGA	downstream_gene_variant	MODIFIER
1652	1	1996805	[T/G]	GGCTTTCTAGTGCAGGGACATGAGAAATTGTATGG[T/G]AGTATGACCCCCTACCAAAAAGGCAGAGAGAGTTG	downstream_gene_variant	MODIFIER
1653	1	1997182	[T/C]	ACCGTTTGCGTACGATCTGCATGCCACGTGCCACT[T/C]TCTCACTCGGTTTCCGCACGTGTGGGTAACTGCAC	downstream_gene_variant	MODIFIER
1654	1	1997791	[C/T]	AGAGAAAGTTGTGTTTGTGTGTGAAACGCGAAGAA[C/T]TGAAGAAGATGGAAAGGTCGTTTGCATGCTTTTCC	downstream_gene_variant	MODIFIER
1655	1	1998032	[C/T]	GTTTCTCTGCTACAAATTATAGCCATATCTCGTCT[C/T]GAGCAGGTAATACAGACTCAGATTATCAGATAATC	downstream_gene_variant	MODIFIER
1656	1	1998103	[T/C]	TTTCTATTCTACTCAAAATATGGAAATGTATGGTA[T/C]TTTTTTTCACTCTTCTTGTGAGAATTATTCAACAT	downstream_gene_variant	MODIFIER
1657	1	1998220	[G/A]	TTGATTTGTTTGAGAAAATGATGATTGAGTTGGAA[G/A]CATGAACCAGATCTGGATTTCTGATAATGCATGGT	downstream_gene_variant	MODIFIER
1658	1	1999257	[A/T]	ATGCAACAATGCAGTAGCTAGGAATTTTTATAAAT[A/T]ATGAAAAAGGTTAAAACAACTTTTAAGTGAATAAG	intergenic_region	MODIFIER
1659	1	2004148	[G/A]	AGTCAACAAATTCCAAATGCAGCATTGATAATGTA[G/A]GGGCATTAGCATCTCTATTTTGGGTTGTAGGGTGG	downstream_gene_variant	MODIFIER
1660	1	2005066	[T/C]	CTTCTTAGTTTGGGGAAGAGTAAAGTCTTTTCTAA[T/C]AATCCTAGTTTGGAACTCTTGGATACCTATAAAGA	downstream_gene_variant	MODIFIER
1661	1	2007209	[C/A]	TTGCTCCACAATATTTAGAAAGGGGGTTCAAAAAC[C/A]ATAAACGAAAAAGAAATTAAGAGAAACCAAAAAAG	3_prime_UTR_variant	MODIFIER
1662	1	2007444	[A/G]	CGTTGCCCATCTCTGCGCTCCTCAATCAGATTCTG[A/G]AGCTTCTGAGGCAGATCATTCTCCACGATCAGTTG	synonymous_variant	LOW
1663	1	2007556	[C/A]	AACAATAGCTTTTAATACAAATCCTGGCTACAAAA[C/A]TCAATAATAATGCTAAGAAACAGAATGTTCAGAAG	intron_variant	MODIFIER
1664	1	2008432	[C/T]	GAGGTCTAATTGTTCAATCAGAAAACCATTGGATA[C/T]TAAAGACTGCTCTGACTAGTCAGTGGGAAACTAGG	intron_variant	MODIFIER
1665	1	2008521	[G/T]	TAAAACTTAATCCTTAATGTTTAATGACTTAAGAT[G/T]ACTTTGAATTAAATTATACGTAAGAGTCAAATAAA	intron_variant	MODIFIER
1666	1	2009430	[A/G]	AAAAAAAGTTAAACCAAAGTACAATGTGAAGAATC[A/G]GCCATCTTCAGACATTTAACAACCAAATTTTCAAC	intron_variant	MODIFIER
1667	1	2009678	[A/T]	TAACATTCTCCTGTGGAAATGAAAAATATGCCCAT[A/T]AAACTATAGTTTTCAATCATATTAGCATCTAAGGA	intron_variant	MODIFIER
1668	1	2010698	[G/A]	ACCTTTTCTAGATATTCCTTAGCAACATCAGCATT[G/A]AGTGATGATACCATATGGGAAAGCAACCCAGATGA	synonymous_variant	LOW
1669	1	2010734	[C/T]	AGTGATGATACCATATGGGAAAGCAACCCAGATGA[C/T]GTTGCACTTCCTGGCCTAGCATTTAAAACACCAGA	synonymous_variant	LOW
1670	1	2011476	[C/T]	AATTTTGAAGGTCTGTCTACTGATGTCCTATTAGC[C/T]GAATTAGGGACTCGTTGTGGATCAATTTTCCAGCG	synonymous_variant	LOW
1671	1	2013439	[T/G]	GAGTCTAGACCTTCTGGCCTCAGACTCTTCAAATT[T/G]TTAGTCTAATAATCATGATACTTGTGCAGCATGAG	intron_variant	MODIFIER
1672	1	2015207	[C/T]	CTGGTAATGCCAAGTACCTGTAGGGGAAAAAGGTT[C/T]TCTCCAGGCATTTTGTCATCAAAAACCTGGAAATA	synonymous_variant	LOW
1673	1	2020284	[G/A]	AACCTAATAAAGATGAGTAATAAACCCCCAAAATG[G/A]CCCTTTCACCAAGCAAAGAGAATCTTTAAAAGTCA	intron_variant	MODIFIER
1674	1	2024763	[C/T]	GCAATGGAATTCCGCAGGATTCAGAGATAGTGTTG[C/T]TCACCCATCATAGTGCATAAAAGATAACAATGAGA	intron_variant	MODIFIER
1675	1	2029316	[T/C]	TAACTTGTTATCTTATAAGGCAAATATGAGTCAAG[T/C]ATCCATGTCATGCATTCCATATTAAATACATATTC	upstream_gene_variant	MODIFIER
1676	1	2029359	[C/A]	TCATGCATTCCATATTAAATACATATTCCAATTTG[C/A]CACAGTAGAATGAGAAAATATCATAATTAGGTTAT	upstream_gene_variant	MODIFIER
1677	1	2029493	[C/G]	ACCCGCTTGAGATGCTCTTTCTCTTGGGTTCCACT[C/G]TTAGCCAACCATGATGCAGATCTTTCAGCAAAGCA	upstream_gene_variant	MODIFIER
1678	1	2031528	[C/T]	AAATCAGTTCAAGCAATTACTTAAGAAAATCCATC[C/T]AGAAGCTCCTATACCATTCCAAACAAATTGTGAGC	intron_variant	MODIFIER
1679	1	2031907	[T/C]	TGGTGGAAAGTAACCAACAACTAGAACCACAAAAC[T/C]AGACCTTCCTCATAAAAACCTGTACATATACAAGA	intron_variant	MODIFIER
1680	1	2031952	[T/A]	TCATAAAAACCTGTACATATACAAGAGAAAAAACA[T/A]TGAACACTCAAGGGCAAAGGAAATCCCAACAAAGA	intron_variant	MODIFIER
1681	1	2031988	[A/T]	TGAACACTCAAGGGCAAAGGAAATCCCAACAAAGA[A/T]GATCATATGATTTGCTCCTCTGTGTCCTTTTTGAA	intron_variant	MODIFIER
1682	1	2035569	[T/A]	TTCGGATGTTTCTTTTAAATGTTTGAAATGTTGAT[T/A]ATCCTGTTACTTACATTGGAATTTATATCATACTT	intron_variant	MODIFIER
1683	1	2043242	[G/A]	GTCATAGGAATTGGGATGGAAAACATGTGGAAACT[G/A]CTAACCTGGCCTTGAGCAAGACCGCCTTTTCCTTT	splice_region_variant&intron_variant	LOW
1684	1	2043619	[G/A]	GTTGTATCTAAACCAACATCCACATGAGAGATGCA[G/A]AATGTTTTTCCATCTGAAGCAGCAAGCTGGGCCAT	synonymous_variant	LOW
1685	1	2045310	[C/T]	CAGGCTTTGAGAAAAATTTTCCACTGATACTTGGT[C/T]TAATGAGATCCCTCATCATAGTAGATTTTTGGAAT	intron_variant	MODIFIER
1686	1	2045641	[A/T]	TTGGTCTTGTTACTTGGGAAGCGGCTTAGCCGAAA[A/T]TTTTTACTATAAACTAACTTATGAGAAGGGTAGAA	intron_variant	MODIFIER
1687	1	2049653	[G/A]	CTTCCGCATCGCCAGGTACCACACCAAAATGTGTG[G/A]CACTGAGAAAGCACTTTCTGCAACTTGCTATAACC	intron_variant	MODIFIER
1688	1	2051173	[T/C]	TATCTGAAATTTAATAATAAAGCAAGCCTTCCACC[T/C]GAGTCAGGTCCAAAGGAAAGCCATATGTGTCCCAC	missense_variant&splice_region_variant	MODERATE
1689	1	2056377	[A/C]	AATAATGAGCTAGTGATGTCTGACTTCCTAATAGT[A/C]TACCTGGACAAGAACCATCAGCAATAGCAAAAGAA	splice_region_variant&intron_variant	LOW
1690	1	2056725	[T/C]	ATAATCTTAAAAGACAGATGCTAACACAATAACCA[T/C]ATCAGTAAAATGATTCCACCATGGATGACAGGCAT	upstream_gene_variant	MODIFIER
1691	1	2056963	[C/T]	TCAAAGCCCATTCCAGTGTCAACATGTTTAGCAGG[C/T]AGAGATTTAAGAGAACCATCGCTTTCCCTGTTGAA	synonymous_variant	LOW
1692	1	2060899	[C/T]	TCAAATACAAGGATTTACACATTTCAAAGAAACTA[C/T]AAATGGACTCCAAATATTTACATCCAGTAAAATTT	upstream_gene_variant	MODIFIER
1693	1	2061511	[A/G]	AATGTGTGGTGGTAAGTATCTTTTCCCACGTCATC[A/G]AGATCATTGTGTTTCCCACCAGCTCGGATACACTT	synonymous_variant	LOW
1694	1	2069587	[T/G]	AAGAAGAACTTGAAGGGGTTGTTGATGAGGAATCC[T/G]TTTAACTCATGTAAAGGGCTCAATATTTCTTTAGA	intergenic_region	MODIFIER
1695	1	2077327	[G/C]	AGCATTAAATAGGGTAAAGATAATCATTGGATTTA[G/C]TCAGCATGTGAGTGGAACTCATGGATAAGATCATG	downstream_gene_variant	MODIFIER
1696	1	2077918	[G/A]	TCCAAGCACCAGAGTTTGACTCTTGTTCCTCCTTC[G/A]GCTTTGACCCTTCCACCAACACTTACACAATTGTG	downstream_gene_variant	MODIFIER
1697	1	2079354	[A/G]	CAAGGTTCAGTAACTTCACTCTCACCATAACAGCT[A/G]AAGGGTAATGCCAATCTTCCCTTCACCCATACTTA	downstream_gene_variant	MODIFIER
1698	1	2079604	[T/C]	ACTTCTAAAGCAACTCACTTCTCTTATTTCTTCAC[T/C]ACTGACTCTATCAGGTTACTTTGCAAGATGCTTGT	downstream_gene_variant	MODIFIER
1699	1	2079643	[C/T]	GACTCTATCAGGTTACTTTGCAAGATGCTTGTGAC[C/T]AAGAGATCACAAATGTATTCTTTCTCTGAAATCCA	downstream_gene_variant	MODIFIER
1700	1	2080234	[T/A]	GTATACAATAATCATCTTTTGGACAAGTAGGAAAT[T/A]TAATTATCTTTGTTATTGGTTCCTATACAATGATT	downstream_gene_variant	MODIFIER
1701	1	2080257	[C/A]	CAAGTAGGAAATTTAATTATCTTTGTTATTGGTTC[C/A]TATACAATGATTGTTGTTCTAGTGTTGTTCGACCA	downstream_gene_variant	MODIFIER
1702	1	2082084	[T/C]	GCAAATCATCAAAACCATTTGAAGATGATGAATCA[T/C]TTACCGCCATAAAGAACCCATGGTGAGACCAACTA	splice_region_variant&intron_variant	LOW
1703	1	2089077	[C/A]	TCCGACTGTGGGGAGCAGCGGCTTTCTTCTTGCTC[C/A]TGCTCTGAGATTTCTTCCATTCCCAATTCCTGTAC	synonymous_variant	LOW
1704	1	2089659	[T/C]	GAGACTCGTCTCAAAGGCGCAAAACGAAGCGGTTT[T/C]CCATTAAAGGAAAGCGATTTCAGCGGCCTAGACGA	synonymous_variant	LOW
1705	1	2089923	[C/A]	ACTTCATGTAGGATTACAGTGAATGAGAGAGGCAT[C/A]AAAAAGGGTAGGAAAAGCTTGAAGGTGTGGAGATG	synonymous_variant	LOW
1706	1	2090140	[G/A]	GAATTTGATGTGTATTTTATAGTCTCTCTTCCTTG[G/A]AAATTTTCCTGTATTCACTTGATTGAGTTCATGGC	3_prime_UTR_variant	MODIFIER
1707	1	2091933	[A/G]	ACCACAAGTCAATCACCCTAGCCTTCTTTCAATGT[A/G]CAAAGTGATCCAACCACTGAAATTTAATCAAACTA	downstream_gene_variant	MODIFIER
1708	1	2092016	[A/T]	TCAAACACTTAACCATTCCTTGACCATCAAGCTTA[A/T]GACGATAATTGCCTTAATTACCTATTGCGGAAATC	downstream_gene_variant	MODIFIER
1709	1	2096879	[T/C]	GCCTCAGGAGACTTTCTGTACAGAGAAAGAGGTCT[T/C]GTCACATACATTTTCTTTCACTGGGGTTCGTTATT	synonymous_variant	LOW
1710	1	2096999	[A/G]	TTGAATTCAAATGGCGTGTGAAACTCATACAAGTA[A/G]TGTTCGGAGACCTGTTCGTTATTTCAAACAATGCG	5_prime_UTR_variant	MODIFIER
1711	1	2101104	[A/C]	GGTTCAGGAGTAGTTCAGGAGCAGGTGTAGGGCTG[A/C]GATTGGAAATTATTGAGAGAATGAAATGGGAGCAA	synonymous_variant	LOW
1712	1	2104536	[C/T]	CATTTATAGAATTCGGTTTTGCTGTTTATCTATGT[C/T]GGGTGCTTTGATGTGGAATTTTTCTGTGTTGCGGA	downstream_gene_variant	MODIFIER
1713	1	2106536	[G/A]	TCAAATTTTGTAGTGCATGGAGCTCTAAGATGCTT[G/A]GCACTTCTTTCTGGGGATTTGGATGACACAGTGGT	synonymous_variant	LOW
1714	1	2107631	[A/G]	TATGTTCATGTTACCTAAAAGTTACCTTCTATTCC[A/G]GTTACCTTCAGTCATGCTTATTTTATTTCAAATGG	intron_variant	MODIFIER
1715	1	2113704	[G/A]	ATCATTTCTTTTTCTCCCTATATTCATGTCATACA[G/A]TATCAAAATTGAGCATCCTTTTGTTTTTCTTTGGT	intron_variant	MODIFIER
1716	1	2114617	[A/G]	CTTCGTTTTTTGGTATTTGTTTTTCCTGTGTGAGT[A/G]TTTTCCAGGTTCATACTTGGTCACTGGATGCTAAT	intron_variant	MODIFIER
1717	1	2115784	[T/C]	ATTCAGTGTCATGCATGTGTGATGCATCTGGAAGG[T/C]CAGTGCCTGTTGGTTCAGAGTTTGAAAGTGGCTTT	intron_variant	MODIFIER
1718	1	2116868	[G/A]	CTGGTGTTTCCTTTCGTCCACCTGTTAATGTAGTC[G/A]CCTTATAAGGTATTAACTAAATTCCTTATCTATGG	intron_variant	MODIFIER
1719	1	2118274	[A/G]	CTATGCTGCTATCAAGGCAATTGGCATGGATGTGT[A/G]AGGATCTACATTCCCCTGTTGATATTATCTATCTA	splice_region_variant&intron_variant	LOW
1720	1	2120476	[C/T]	CCCAGCAGCAGCCTGATGGATTAGTAGCTGGATCA[C/T]TGGATCTGGTGACTATGCTATTGAAGGCAAGTGAC	synonymous_variant	LOW
1721	1	2120608	[T/G]	CACAATTTTCTAATGACAATTCGTAATGACATTTT[T/G]CAGAATTCTCCTAGTGATGTAGTGAAAGTAGTATA	splice_region_variant&intron_variant	LOW
1722	1	2120644	[C/T]	CAGAATTCTCCTAGTGATGTAGTGAAAGTAGTATA[C/T]GATGTTTGTTTTGATCCTGTCATCCGAATAGTTCT	synonymous_variant	LOW
1723	1	2120813	[C/T]	AATGACTTTCTATATTGCATACCTTCCATATTTCT[C/T]ATTGCTGCAACATTGACCAGAATGCAACCGAATGT	intron_variant	MODIFIER
1724	1	2121954	[C/G]	TAGCTTTCCTAGTTGCATGTACCACATATTGTTTA[C/G]TTTTAGGTGGGGTAGAGCCTCAAGTTGGGTAGGTT	intron_variant	MODIFIER
1725	1	2122149	[C/T]	TGTAAAACACAATTCTCATTCGATTACCTCAAGGA[C/T]CCTGAATATATTGTTTCTCTAAACACTAAGCCTCT	intron_variant	MODIFIER
1726	1	2122611	[C/T]	TATTTCTTCTTGGCTGATCTTGGGTTGACCTTCTA[C/T]CTGAATCAACCTATTTTTGCTGCTGCTCTAGGTGG	intron_variant	MODIFIER
1727	1	2123393	[T/C]	AGATCCTGAGTCCCAAAACTGATTTTTGGTCAATC[T/C]GTGTGCAGGCTTCTAGATCCTGATATGGAAAGCTC	intron_variant	MODIFIER
1728	1	2124256	[T/C]	AATCCATGTTTTTTGGGAGTGGAAACTTTGAGGCC[T/C]GAATTGTACATGCATTATCTGAAAATTACAGTAAA	intron_variant	MODIFIER
1729	1	2124910	[A/T]	CAATGGACTGTGATGCCGCTTCCTGCAAAGGTACT[A/T]CTGAGCTTTGTTCAAATCGGCTGATATAATTTTTG	splice_region_variant&intron_variant	LOW
1730	1	2125285	[C/T]	GATTGGAACTTATAATAAAGTTTTGAAGCTACTGC[C/T]GTTGCAGGATAGTGACTGGGAAGAAATTCAAGCAG	splice_region_variant&intron_variant	LOW
1731	1	2125979	[T/G]	TGCTTGTCCAAACCAGCCTTTAAGGGTGGAAAAGC[T/G]GTCAGTTGAGTTTGTAAAGCCGGGTTTTCTTTATT	splice_region_variant	LOW
1732	1	2136710	[A/G]	CTAAGGAATATAACTACATCTCCATTTTGTTAGCA[A/G]TTTGATTACTGAAATGGGTTTTTATACATTTGACA	3_prime_UTR_variant	MODIFIER
1733	1	2143041	[C/A]	TTTTTAGTTGATGTTAAAGGATTGGAGTGACAAAA[C/A]GTGGACGAAATGAATTCCCTTCAAGACAAATGATT	downstream_gene_variant	MODIFIER
1734	1	2143063	[C/T]	TGGAGTGACAAAACGTGGACGAAATGAATTCCCTT[C/T]AAGACAAATGATTTCTATTGCTCAAAGTGAAGCAA	downstream_gene_variant	MODIFIER
1735	1	2143122	[T/C]	AAAGTGAAGCAATATACTAAACCAAATGCCACGAG[T/C]CATGGGCCCTAGTAGAGATGTGACACATTGCAATG	downstream_gene_variant	MODIFIER
1736	1	2145465	[T/G]	GTCCAGATATGGATTGAATATATACATGGTGACTT[T/G]AAAACCAGAGGCCACATTCAACAATCAAATATGAC	downstream_gene_variant	MODIFIER
1737	1	2145713	[C/T]	GGACAGGTTGATCGCTTATACTGAACCCATCTATC[C/T]AAGCAAACTTTGTGAAACAGATGATCGCATCTCAA	synonymous_variant	LOW
1738	1	2145932	[G/C]	GAGAAGCGGTGGAACAAGAAACTCCATGCCCATTT[G/C]AAATGGGTAATGGGTAAAACTATGTAATTCACCAT	missense_variant	MODERATE
1739	1	2147048	[A/G]	GACACATTCAGAATTATGGTCCGGTGAAGAGAAAA[A/G]GCAGAGATCCAAATTTAATCTGGATTTGCCATTAA	upstream_gene_variant	MODIFIER
1740	1	2147091	[A/T]	TCCAAATTTAATCTGGATTTGCCATTAAGGTAGAT[A/T]AGTATCGATTCAAACATCTGTAGGTGACAAGGCTA	upstream_gene_variant	MODIFIER
1741	1	2147341	[G/C]	ATATTATTCCAGATGAAGAGGATATCAGTGAGTTA[G/C]TCGGAAGCTGGAATCAATCAACAACCAATTCAGGA	upstream_gene_variant	MODIFIER
1742	1	2147858	[T/C]	TATGTTTAGTCCCTGGTCAAAATTTTCATGCACAT[T/C]AATTTTGTGCGAATTAGGAAAGAGGGAGTAGTGAA	missense_variant	MODERATE
1743	1	2151572	[C/T]	ATATTGCATGTTGGAGTAGGCTACACTCAGTCAAG[C/T]GTAATTCAGCAAAATCAAATAACTCCACTTCCATA	upstream_gene_variant	MODIFIER
1744	1	2184754	[G/A]	TTCAGAGGACAATTTTTGACTTATTGTTGAATTTG[G/A]GGGCAGGAAGGTGTGAATTTATTAGTTAAAGAAGA	downstream_gene_variant	MODIFIER
1745	1	2189588	[G/A]	TAGGTTATCAAACCAAATATTCAGGTATCAAATTT[G/A]GTTTATTTTATGTTTCTTTGTAACAATTCTTTACT	upstream_gene_variant	MODIFIER
1746	1	2190120	[G/A]	AGCAAGAGAACCACGGCATAGTGGGCAGGTTGTGT[G/A]TTTATATTGAAGCCATCGGTCCAAGCAAATTCTGT	upstream_gene_variant	MODIFIER
1747	1	2197545	[A/C]	CCTGAACTGGTCTTTACCTACTAAGTCTTCCCTCG[A/C]TTTCCTCCATCGGACCTTCCAAGAAGCTCCGGCTC	missense_variant	MODERATE
1748	1	2199258	[T/A]	TAGTCAATATTCTTTTTTCATTCACTACCTTCACC[T/A]AGATTCTTATTGAAATGTTTTGTGTCTTTATTTAA	upstream_gene_variant	MODIFIER
1749	1	2201852	[G/A]	GTCCTCCTTATTCACCTCTTTTTGTCCTGGAATAT[G/A]GGAGGATAAATTATTGGACTTGCACTCCAAAGCAA	3_prime_UTR_variant	MODIFIER
1750	1	2202790	[A/C]	CACGCTCATGAACACACTAACACTTGCTCTTTGCT[A/C]ATGATTTGACTTTGAATTTTCACAATATATGGTTG	downstream_gene_variant	MODIFIER
1751	1	2219399	[T/C]	TTTGGGTCACTTATTTTTCCGACGTGGGATTCACA[T/C]GTGCTTTCTTTAAAGGGCAAATGTCATTTAAAAGG	intron_variant	MODIFIER
1752	1	2223628	[G/A]	ATTTCATCAGTGCTATCTGATGGTAATCCTAAAAA[G/A]GAAAAGAGCGGACAGGAGTGGGCAGCTTTAAAGGA	synonymous_variant	LOW
1753	1	2224779	[C/T]	GTACATTTACAAAGTTGTCTGCTTATTTATTACAC[C/T]TCTGAGCTATCAGATTGTTCTCATTTGATATTACT	upstream_gene_variant	MODIFIER
1754	1	2225005	[G/A]	TTGATTTGCAGGAATGTTTCAGACTGAAATAGGAA[G/A]AAGTTGGGCAGCTGAGATCACTTCAAGGAGATATC	missense_variant	MODERATE
1755	1	2229536	[G/A]	TTCATTATCGTGAAAACCGAGGAAAAGAAAACGAG[G/A]AGATTCACGATAGTTGATTTAGTTTATTTTATTTT	downstream_gene_variant	MODIFIER
1756	1	2231583	[G/A]	GATTCTTATTGAAATTTTTTGTCTTTATTTAAACA[G/A]GTGTATTAAGATAGCAATTGTGCATGATATTGTAG	downstream_gene_variant	MODIFIER
1757	1	2233156	[G/A]	TTCAAAGAAAGATGTTCAAGAGACTTTAAAAGCAA[G/A]CTTGATTAGAATCACCATTCAAAAGAATAAGGGTT	downstream_gene_variant	MODIFIER
1758	1	2234211	[T/C]	ATTTTTAGAAAATGGTTAATTACGGAATTTTTCTT[T/C]CAATGATGTCATAACATAACAGAAGATAAATTCAG	downstream_gene_variant	MODIFIER
1759	1	2243653	[T/G]	GAGTAGGCTAGACTTCATTGGGTAATTTGAAACAC[T/G]TCAGCCAGATCTTGATTTCTTGAGCATGTTTACTG	intron_variant	MODIFIER
1760	1	2243931	[C/T]	GCAACAAATGGATTTTCAACTCAAAATCTTCTGGG[C/T]GAAGGTGGATTTGGTTCTGTATATAAAGGATACCT	synonymous_variant	LOW
1761	1	2244235	[C/T]	AGTTTGTGGTAATGGATAACTGATTATGTGTTGCT[C/T]CTTGTAATTTGTAGGGGAAGGTAGGCCAGTTATGG	intron_variant	MODIFIER
1762	1	2246165	[G/T]	GACAATAATATAAATCATAATAAATTTTTAGATTT[G/T]CAAATGATTTGTTCTTTTTGTTATTGGTTTTCTTT	downstream_gene_variant	MODIFIER
1763	1	2246900	[G/A]	GTCAAGACTACAGTACAGACTTTTTTAGCCAAGGT[G/A]GCTAGAATAGTTAAGTAACATGGCAAATATTGGGA	3_prime_UTR_variant	MODIFIER
1764	1	2247497	[A/T]	GCCCTCTGTTCTGTTCCAAGACTCTTGCTTTCTCT[A/T]AAGGAGAAGTAATAATGCAGATATCAGGACAGGCA	3_prime_UTR_variant	MODIFIER
1765	1	2247585	[C/T]	GGACTACATCCAAGAAAGATCGCTTGTACTTTTGA[C/T]CATGACCAGGACATATGGAACATTTAATTCGAGAA	3_prime_UTR_variant	MODIFIER
1766	1	2248487	[A/C]	CTTCTCCAATCTTTCTTAGCCCATGGAAGATTGGA[A/C]CATGCTGGCGGCAGACTGTGTTGTCATATCTTGTT	upstream_gene_variant	MODIFIER
1767	1	2248719	[A/G]	TTCAGAGAAATACAGGGAGGGCTAAGAATTCAAGT[A/G]GAAGGAGGATTCCCAGAAGATGGAAGCCAGGGTTG	upstream_gene_variant	MODIFIER
1768	1	2248846	[C/T]	AGTTTGCCTTTGGAAGCTTTTGGGGTAGGGGGGAA[C/T]CAGACAAAGAAGAATTTGTAAGTAATGTTGTGCTG	upstream_gene_variant	MODIFIER
1769	1	2248881	[G/A]	CCAGACAAAGAAGAATTTGTAAGTAATGTTGTGCT[G/A]TGTCATTTAATTGAAATGATTGGTTCTTTCAGCTA	upstream_gene_variant	MODIFIER
1770	1	2248947	[C/T]	AGCTATGCCTAACATAGCCATTGTTGATCTTCATC[C/T]TGATAACCACCTTGATGCATAAGGTTAAATCTAAG	upstream_gene_variant	MODIFIER
1771	1	2252011	[A/G]	GCCAATGGCAATGGGTCCATCGAGTTTGATGAATT[A/G]GTGGAGGCTATTTTGCCAGACTTGAATGAGCAGAT	synonymous_variant	LOW
1772	1	2252047	[A/T]	GTGGAGGCTATTTTGCCAGACTTGAATGAGCAGAT[A/T]CTAGTCAACCAGGAGCAGCTCACAGAGGTTTTCAG	synonymous_variant	LOW
1773	1	2252988	[C/A]	GGTTTCTCATCTCTCCTGGCAATAATGAAGTTTCA[C/A]TCCAAACAAGTTTCATCATATCAAGTTAGCAATGC	downstream_gene_variant	MODIFIER
1774	1	2254155	[T/A]	TGTATAGCTGTGTAAGCATAGAATGGTATAAGGGT[T/A]GAGATCACCACGAAGAGAGTGACAATCCAAAAGGT	synonymous_variant	LOW
1775	1	2254398	[G/A]	ACCCATACAACACATGTATACATTGTTGTCCCAAG[G/A]ATCTCCCTCCCAACAGTTTTCCCCCCGCTATTGAA	synonymous_variant	LOW
1776	1	2254585	[G/A]	CTTGGTACAGTAGAGGAAACTGCCATGTGAAATTA[G/A]AGAAAAAAATGAGTGATCATCACATAAGCCATCAC	downstream_gene_variant	MODIFIER
1777	1	2254634	[A/G]	TGATCATCACATAAGCCATCACTTAAAACCAAAAA[A/G]TATCAAACAAATAATGCTATAGCAGACACAACCAC	downstream_gene_variant	MODIFIER
1778	1	2254951	[T/C]	TTACAATATTAGTAAAGCATTTCTCATTTTTATAA[T/C]GGTCTTGCTATAATTTCATCATCTATTCCATGTTT	downstream_gene_variant	MODIFIER
1779	1	2255186	[G/C]	TTAGTTTTCTAGCATTTTGTCTGTGTAACATTATA[G/C]TCTTAATCATAGTTGTTGACTCGTAAAACGCATTG	downstream_gene_variant	MODIFIER
1780	1	2255274	[T/C]	TTCCTATATCATGTATTGTATCATATCATGTATCG[T/C]AAGTTTTTCTATATAGTAAAAAATAAATAGAAAAA	downstream_gene_variant	MODIFIER
1781	1	2256238	[G/A]	CATGTGCCTCATATAAGAAGAGAGTAAAAGCAAAT[G/A]TGATGTTCTTGTAGAAGAAGTAGCATATCTGCCAA	missense_variant	MODERATE
1782	1	2256943	[C/T]	ACAGCACTGTTATAAAGAAAATGTCAGCTCACCAG[C/T]GCCTTCTGTTTTGGTGATGAACGACAGCAAATAAC	synonymous_variant	LOW
1783	1	2258461	[T/C]	CTTCTCTGTCTGCATTAACCGAGCTCTTGGCCTCA[T/C]TGAATTTCTTATTGAACTCTTTATATTCTTCCTCA	missense_variant	MODERATE
1784	1	2258499	[A/G]	AATTTCTTATTGAACTCTTTATATTCTTCCTCATC[A/G]AGTTCACGATAAGCGAGTATTAAAGTCCTCAAGCC	synonymous_variant	LOW
1785	1	2258562	[T/C]	CTCAAGCCTGCATCAGCATACTCATTTACATGGTT[T/C]CTTGTGTCCTCTTCAAACTGCCGACCATTCTTGTC	synonymous_variant	LOW
1786	1	2258803	[G/A]	CTTGTGCTGTTAAACTCCAAAACATTCAGGAGATC[G/A]TACACCCTGCAAAAAGGAACGCATTTATTGAGCAT	synonymous_variant	LOW
1787	1	2258848	[C/T]	CAAAAAGGAACGCATTTATTGAGCATACAACATAT[C/T]GCATCTAAGGCTGGAAGTGAAATAGTGCATAAATA	intron_variant	MODIFIER
1788	1	2259023	[A/G]	ATGCTTGTTTGTGTCCTTTTGTAGAACTCAAAACC[A/G]AGTTCTCTTGCTGCAATCACAAAAGCTGCCTCATC	synonymous_variant	LOW
1789	1	2259140	[A/G]	TCAGGTATAGCAGTATGACAGATTGCCAACAAACG[A/G]AGAAAGCCCTGGATGACGTCTGCATTGTGCTCATT	synonymous_variant	LOW
1790	1	2259761	[G/A]	ATAATGGATCCAACAAAAGATATCAGAAATAAGAC[G/A]AAAAACAAGAAGTAGATAAGTTTATCCATCTTCTT	synonymous_variant	LOW
1791	1	2260311	[C/T]	TGTTCACCTCAATATCCTGAAGAAGGTACCATATA[C/T]CAAATTAGGAGTTTGGCACTGAACCAACCTTGATA	intron_variant	MODIFIER
1792	1	2260578	[A/G]	TGTTGCAATTCTTTCCCACAAAAAACCTACTCAAA[A/G]TTGCTCATGAGAAACCCAACATAACTTCACCATCA	intron_variant	MODIFIER
1793	1	2261580	[G/A]	GAGATTAACACAACCTTAAAAAGGAAAGGAACACA[G/A]ATTCAGACAAAAGAGATACCACTCCTCAACAACCC	5_prime_UTR_premature_start_codon_gain_variant	LOW
1794	1	2268798	[A/T]	ATCAATGCTAACCATTTTTGGGCCATCTAATTGGA[A/T]TTGTCAACATTGGAGACTTGAATTCACTGCCCCAA	upstream_gene_variant	MODIFIER
1795	1	2269669	[T/C]	TCCATCACCAAGTACTATATGGTTTGTGATATTAT[T/C]AATCAAGAGAAAGTTGACAGAATAACAAAAACTAT	upstream_gene_variant	MODIFIER
1796	1	2270062	[C/T]	ATAGTGAATAGAAATATTTGGCCATCATGAGGGGA[C/T]GAACCCAAGAGTCTAGACTTGAGAAGAAAGAGCCA	upstream_gene_variant	MODIFIER
1797	1	2270459	[A/G]	GTTCTGGGCTAGGTTTGGCTTGTCCTTACCTTAGG[A/G]AGTCCAGCCTCTCTTCCACGAATATTCTCTCATGG	upstream_gene_variant	MODIFIER
1798	1	2270776	[T/C]	TTTTTCAAAATTTCAGGAGAGGTATGTGCCCCTCC[T/C]AAACAGTAAACACTGCCTGGCTCCATCAATGTTTG	upstream_gene_variant	MODIFIER
1799	1	2270812	[G/C]	AAACAGTAAACACTGCCTGGCTCCATCAATGTTTG[G/C]CATAGTGGTAGTGTGCTTTTTACAGACTTTTTCTC	upstream_gene_variant	MODIFIER
1800	1	2270875	[C/T]	TTTTTCTCAATCCTAAGTCTGCAACTTTCAGCGTT[C/T]TATTCTTTTTGGCCAAGCTGCTAAGTCGATTGAGT	upstream_gene_variant	MODIFIER
1801	1	2274348	[G/A]	GGAAGCTTCTGTGAGAATTGAAAATCGGGGGCTAC[G/A]GAAAGAAGGTTCTAGTTGTTCATCTTATTACTCAC	missense_variant	MODERATE
1802	1	2274493	[G/A]	GGAATTGTGAGAGAATCATCAAGTGGGTATAAGAA[G/A]GATTCATGGAAGACTGAAGAGGGTAATGTTGACAG	synonymous_variant	LOW
1803	1	2274819	[C/A]	GCAATTCCATGGCAGGGGAGAGAAGTTGACTGTGG[C/A]AGGGAATTTAGACGAGGAAACAAGAAAGCAATATG	missense_variant	MODERATE
1804	1	2275305	[T/A]	TAACTCTAGAAGAAATTTTCAACAATTCACCGAGA[T/A]CTCAGATATTCATGATAGTGATATCCGTAACAATA	missense_variant	MODERATE
1805	1	2275584	[T/C]	AAGGACTTCTGAAAAGAGAGTGAGCAATCAAGAAG[T/C]TAATTTGACGTCAGTTGTGAAATCAGTTGAGGAAA	missense_variant	MODERATE
1806	1	2276185	[T/A]	GAGAGAGTTTCTGAAGCAAATTTGCTGTACAAAGG[T/A]GAGGTCCCTGAGAAACATAAGCAAAAGGGTTCGAG	synonymous_variant	LOW
1807	1	2276393	[G/A]	CAGAAGAGGGCACTACAACAACTGGGACTGCCATC[G/A]TAAGGAGAACTGGAAGGTCCTTTTGGAGTGTCATT	missense_variant	MODERATE
1808	1	2279673	[C/T]	TCTTGTTAGTAACTGAAATTTTGAATATGACACGA[C/T]TCATTGTGGGAAAAGAGAAGAAATTCTCTGAGGTT	upstream_gene_variant	MODIFIER
1809	1	2280039	[C/A]	TCCACATGTTCTGTTTATAAGGAATGGGACATGGC[C/A]CATCTGTTTCTTCAAGCTTGTAAAACCATGTTGCT	3_prime_UTR_variant	MODIFIER
1810	1	2280598	[T/A]	TTACCAGAAGAGAGGAGTATGCATCTGTTTTAGCC[T/A]TAAATTTGATTGGTACAGTGCACCAATGATTAGGT	upstream_gene_variant	MODIFIER
1811	1	2280647	[A/T]	TACAGTGCACCAATGATTAGGTCCTATGTTATGAT[A/T]AACATCCACATCCATCCATTGGTGGGTGGATTTTG	upstream_gene_variant	MODIFIER
1812	1	2281024	[T/C]	TTCAAGCTGGAAAGTCCATTTAGAAACAATTTTGC[T/C]AATGGAAACCTCACGCTGTCATATCATTAGAAGAG	upstream_gene_variant	MODIFIER
1813	1	2281047	[A/G]	AAACAATTTTGCTAATGGAAACCTCACGCTGTCAT[A/G]TCATTAGAAGAGATGTACCAATCACATGAAGACTA	upstream_gene_variant	MODIFIER
1814	1	2282000	[A/G]	GTTTCTGAATGAAGCATATGCTTTTGAAAAGACAG[A/G]GTAATCAAATATCATCCATCTCATTTGATCATATC	downstream_gene_variant	MODIFIER
1815	1	2283277	[G/A]	CATATGTCACGCTTGCTTCTACAGAAGTACGCACT[G/A]CACTTGAAAACACAACCAAGCCAAGTTGCAACTTT	downstream_gene_variant	MODIFIER
1816	1	2284091	[A/G]	TCTTCTTGGGAGTTTTATGTCAATACTTGCTTCCT[A/G]CATGAAGGAAATGCCAAAGAAGATAGAGATCCCTT	splice_region_variant&intron_variant	LOW
1817	1	2285272	[G/A]	GTGGTGGTGAAGGACGAGTGGAGAGAAGAAATGGT[G/A]GGAAGAGCCCTGCACGTGGTTGCAGCCATTGATGG	synonymous_variant	LOW
1818	1	2286742	[C/G]	AAGCCATTTCCCAGACCTCAAGACTGAATAATAGA[C/G]AGGGAGATGACATCTTGTCACATCAACTTGTATAA	3_prime_UTR_variant	MODIFIER
1819	1	2286785	[T/A]	TGACATCTTGTCACATCAACTTGTATAAGGACAAT[T/A]AGGTTCCTTTCTGAACCATATGGCCAAAGAAGTAA	3_prime_UTR_variant	MODIFIER
1820	1	2287523	[A/T]	AGAAATTTCAGTGCAGGGAGAGAGGGTTCTAACAT[A/T]TACCATGGAGAAGTAGTAAATGATTTTTCGGCGAA	missense_variant	MODERATE
1821	1	2287692	[A/G]	CTTGACATAACCACAACAAGGCAAAGCCATCCAAC[A/G]CTCCTCTCCTTCTCATAGGCCACTTTGGCTCCTGC	synonymous_variant	LOW
1822	1	2288425	[A/T]	ATAACGGCTTGATTTATATATGATGTTGAAGGGGC[A/T]CACAAGTAGTAGCAAGAATAGCTGTATAAAGATGA	missense_variant	MODERATE
1823	1	2288487	[C/T]	TAAAGATGAAAGTTGAAATTCTAGGTTATGACCAA[C/T]TAAAAAATATGCTATGTCAATTTCAAGTTCAGAAC	upstream_gene_variant	MODIFIER
1824	1	2288629	[C/T]	CCCTTTTGCCACAAGTGATAAGTGAACAAACATAA[C/T]CCCCACCACAGCAGTCATTGACGTAGTACAGATCA	missense_variant	MODERATE
1825	1	2288789	[A/G]	TTGCAACCATACAAAAAGAAGTGTAGAAACAGTAG[A/G]CTGAACATGCTGCAAAAAGAGCAGTCTGTAATATT	synonymous_variant	LOW
1826	1	2289204	[C/T]	AATTGGAAGAAGTATGATTTAGGGGCACAATTATA[C/T]ATGTGAATAGAGCAAAACATGAAGCGCTATTATAC	upstream_gene_variant	MODIFIER
1827	1	2289417	[T/C]	TGTTTGCTTCACTCATTTAGAAAGTGTCCATGCAA[T/C]ATAACAAGGTGTTGCACAAAGAAAGCTAACTGTTG	upstream_gene_variant	MODIFIER
1828	1	2289450	[T/G]	AATATAACAAGGTGTTGCACAAAGAAAGCTAACTG[T/G]TGCCTCTTTTGTGTTAATGTGCCTTTTAAGGTTCA	upstream_gene_variant	MODIFIER
1829	1	2289638	[T/C]	GGGGCCTTACATATTTTTTCCCTTTTGTACCTTTG[T/C]CACTGTGAATCTGTGACCAAGCTCACTAGCTCAGA	upstream_gene_variant	MODIFIER
1830	1	2289836	[T/G]	CCTCTGATGGGGTTTGAGGTATTTCATGGTCTTTC[T/G]TTTATCTTCCTCAGCAAAGTGTTTGGTAAAGAGCT	synonymous_variant	LOW
1831	1	2290503	[A/T]	CCCAACCCTTTGTAAAGCTCAATGAAAGCTCCTTT[A/T]ATCATCTTCTCTGCATGATGAAGCTTTGTTTTGTT	synonymous_variant	LOW
1832	1	2291352	[G/A]	GAGAAAGGAGGTTATAGTTATGTACCACATGAAAT[G/A]GTGCAGGAAATAGAGGCATCCTCCTTCGGGTCCTG	synonymous_variant	LOW
1833	1	2291532	[A/G]	GTTCTGTAAAACTGATTCACTTTGTTAAGTTGCAT[A/G]TCCAAACATGCAAAAAACTCATTTGCAGCATCAGT	synonymous_variant	LOW
1834	1	2291938	[G/A]	AGATGGATTTTCTTGATGTCCTTCTTGAGTTGCCA[G/A]TAATCAACAAAGGCCTCTTTCCATTCAGGAACAAG	synonymous_variant	LOW
1835	1	2292697	[A/T]	CAGAAACTATTTACTGGGGTTGCCCATATTCCAAA[A/T]CTGCTTAAACAGAGGACGGTAGAAGATTGAATTGA	upstream_gene_variant	MODIFIER
1836	1	2292777	[T/A]	CCATTTCATTAGAGTGGAATGATGAGGGAATATAT[T/A]AGGTAAATCATCGTCAGATTCCTTATTTCATAGTC	upstream_gene_variant	MODIFIER
1837	1	2293110	[T/C]	CTCTCTCCTTCAATTTTTTCTTCCCACACATAGAT[T/C]GCAACATCAGCATGATGATTGTGGAAAATTGACAG	upstream_gene_variant	MODIFIER
1838	1	2293858	[G/A]	ATCATGTAACAGAGCATGCAGAGCATAGGTACCGA[G/A]ATCAACTAGTGAAATGCTAGAGCTTGATGTTTGGA	upstream_gene_variant	MODIFIER
1839	1	2294106	[T/G]	GGTCTGATTCGGATAGCACATATTGGTGCGCCATC[T/G]TAGTCACCCACCTCTCCCTCCTACCTTTCCTCTTT	upstream_gene_variant	MODIFIER
1840	1	2294491	[G/T]	TGTACCTCTACTCTCATCATCTGTTATGGAGATGG[G/T]ATGAGTTAATTTAAAATGATATTCCACTCTTCAAC	upstream_gene_variant	MODIFIER
1841	1	2294779	[T/G]	CTATTTTCCATAGATTATATATTGATTCAATCAAG[T/G]CATATATATACCTTCTTTTAAGAACACCCTAGAGG	upstream_gene_variant	MODIFIER
1842	1	2295152	[A/G]	AAATGGCTATACGAAGTTAGGTTGTAAGCTTAATC[A/G]AACTGACCCTGAAAAGAGATTTTGATTCTTTGTAG	upstream_gene_variant	MODIFIER
1843	1	2295208	[C/T]	TTTGATTCTTTGTAGGTGTTAAGAATCAAAATCTT[C/T]AATTGGGATAGCAGATAAGAAAATCTTAGTTAGAT	upstream_gene_variant	MODIFIER
1844	1	2295244	[G/T]	AATTGGGATAGCAGATAAGAAAATCTTAGTTAGAT[G/T]CGGATGAATGAATACCATATGTTGGGCTTCATTTT	upstream_gene_variant	MODIFIER
1845	1	2296134	[C/T]	GTTTTCATCACCCCTGTTCTTGCTTAAACTATTCA[C/T]CTGTCATCCACTTTCCCCATTAGCAGCCTGCATTT	upstream_gene_variant	MODIFIER
1846	1	2297518	[C/T]	TTATTGTGCACATTTTATTATATAGTTTCTTTACG[C/T]AATGAAACATTGGGGTCTATGCAATTACGTGGGAG	upstream_gene_variant	MODIFIER
1847	1	2301492	[C/T]	TGCTGACTCGCCTTGGTTTCAAGCTGTTGCGGTAT[C/T]TTGGGTACGGTTTCTCTCTCAGTTTTAGGGGAATT	missense_variant	MODERATE
1848	1	2301533	[G/A]	TACGGTTTCTCTCTCAGTTTTAGGGGAATTGCTCT[G/A]TTCTGTTTCGTTTATGATTGTTATTCTTATATTTT	upstream_gene_variant	MODIFIER
1849	1	2301834	[T/C]	AGTCTGTAAATTAACATCTAAATGGGAAGTAGAAT[T/C]TACGGATGAATCACCTGGCTCTTTGGGGTGTTGGG	upstream_gene_variant	MODIFIER
1850	1	2301896	[T/C]	GGTGTTGGGGTTAGCTTCTAATTTTATCAATCAAC[T/C]TAGCTGAAGTTGGCTGACCAAGAAAACAAAGCTTC	upstream_gene_variant	MODIFIER
1851	1	2302833	[A/G]	ATTACTATTTCTTCTCCAGTAGGGTCCGCAGAGGT[A/G]TTGTTTATGGAGATCAACCAAGAAATAGGTATGTG	missense_variant	MODERATE
1852	1	2302870	[A/G]	TGTTTATGGAGATCAACCAAGAAATAGGTATGTGT[A/G]TGGTTGTGGCTTATTTCTTGTGCATTTACATGCAA	missense_variant	MODERATE
1853	1	2303064	[C/A]	TAACTGGTGGAGCCTGGATTATTGGGTGAGTAATT[C/A]AGCTGCATTTTCCCTGATAGCAAATATGAATTTAC	3_prime_UTR_variant	MODIFIER
1854	1	2303762	[C/G]	ATCCATCAGCATAGTTTTGGCTTCTTAAACAGTTT[C/G]TTGGTCCATCTTTAAAGCATTGCCAATCTTACAAA	downstream_gene_variant	MODIFIER
1855	1	2307592	[T/C]	TAAAGTAAAACACCTGACAAAAGCTCATAACAAAG[T/C]GTGTTGCTCTATACAGCAAGTCTTTTGCAGAGACT	3_prime_UTR_variant	MODIFIER
1856	1	2307633	[G/A]	GCTCTATACAGCAAGTCTTTTGCAGAGACTCTTCA[G/A]AGAGTTGGAGTTAAAGCTGAATCAATAATGTACGA	synonymous_variant	LOW
1857	1	2307902	[G/A]	ATATGTAATTCTGTGCAACTGGTTTGGGCTCTGTC[G/A]TATCAACAATTCGTCTTCTCCTTGCAACATTGTGT	upstream_gene_variant	MODIFIER
1858	1	2307943	[T/A]	ACAATTCGTCTTCTCCTTGCAACATTGTGTGATTG[T/A]CATACAGACTCAGAAGATGATTCTCTTTCCCATGG	upstream_gene_variant	MODIFIER
1859	1	2308029	[C/T]	ATATGAAGGAATTAACGCAAAACTGCTCCTACTGA[C/T]TTGTAGTTCCTTTTAAATTTGCAGGATCCAATGAG	upstream_gene_variant	MODIFIER
1860	1	2308068	[T/A]	TAGTTCCTTTTAAATTTGCAGGATCCAATGAGGGG[T/A]GGTAGAGATGATATGTTTGAAGATTTAGTTGCCAT	synonymous_variant	LOW
1861	1	2308178	[T/G]	AGTGGCACCTCCAAGAAAACGCCTTGTACCTGAAT[T/G]CATGTTGAAGTTGGCTCGTGCTGTCAGCCCATTCT	missense_variant	MODERATE
1862	1	2308226	[A/G]	GGCTCGTGCTGTCAGCCCATTCTAACCATTATTAC[A/G]GCTATTAACCATGAAGCTCAATTGAACACAATTTT	3_prime_UTR_variant	MODIFIER
1863	1	2309052	[C/T]	GGGGCAACGTATTGGAGATTGGTGATCAAACTTTT[C/T]GAACACATCTTAGGCTAGACGACTGAAGTACACAT	upstream_gene_variant	MODIFIER
1864	1	2311439	[T/G]	GTACAAGTACGTACATGACATTTTCAAAACGATAG[T/G]ATAAAACAATATTGATGGCTGAATCTGAATCCAAT	upstream_gene_variant	MODIFIER
1865	1	2318019	[T/C]	ATGAGTACTTTAACAGTTATTAGCTAATGATAGCA[T/C]AGTAGTGGCTTCTGATTTGGGTTTTATCGATTTAA	downstream_gene_variant	MODIFIER
1866	1	2334853	[T/C]	ATCCTTGAAAGTAGTGACATGATGTAATAATTTGA[T/C]TCATTATATACTATATGAGTAGTTTTCTCTTCTTG	upstream_gene_variant	MODIFIER
1867	1	2339811	[G/A]	AGTTTCTTATTAGCATCATCGGCAGGTGCTTAAGA[G/A]AGCATTAGAGATGGCTGCTGGCAAGGCATTCCTCA	upstream_gene_variant	MODIFIER
1868	1	2348270	[A/G]	ATTATAAAAAAATGAGTAATGAATATAAAATTATA[A/G]TTCTAAAATATATTATCTATGAGCAAATGAGTAAA	upstream_gene_variant	MODIFIER
1869	1	2367695	[G/A]	GAATCTGTATATAAGCGAAAATGAAAAGGTACAGT[G/A]TCTCGTTCTAATGGTGTTGTATATATATGTAACGT	upstream_gene_variant	MODIFIER
1870	1	2374175	[G/T]	TTCTTTTGATTATTCTTTTGTTAATGGAAAGGAAA[G/T]TTTAATTGACCTGGAGTCGAGCTTTGTCTTTTTGA	upstream_gene_variant	MODIFIER
1871	1	2374291	[T/A]	AAAGTTTGCAGAAAAAGAGATAAAAAGAAGTGTGA[T/A]CGCATTCTATGCGGACCTCAGCACCCATCATCGCG	upstream_gene_variant	MODIFIER
1872	1	2374972	[T/G]	TTATCCCTTACCAATTTACAATTATATACCACTTC[T/G]TTGTTCCATATATATCCTAACCATGGATCACTTTC	downstream_gene_variant	MODIFIER
1873	1	2407628	[A/G]	TTTAAAATACCATTTTATTTGTGAATAAAATTGGA[A/G]ATGGTAAATAAAGAACATCATTCAAATAAGAACTT	upstream_gene_variant	MODIFIER
1874	1	2410548	[T/C]	AAATCTATAACACTATTTAAGACATTAGTTCAAAG[T/C]AGGTTTTTGAAGAATATTGAATTGTTGAAGTTGTT	downstream_gene_variant	MODIFIER
1875	1	2428579	[C/T]	TGTTTTCCCTGTATAATCTGAATAATCTAATATTC[C/T]AATTCCAACCTTCTTCATTTATGGGGCAAATTAAA	upstream_gene_variant	MODIFIER
1876	1	2428860	[A/G]	AGACTTAGTTCTTATGAGTGAGTTTTTTATTGATC[A/G]TGTGCTCATTTTACTTGTACAACCAAACACAATAA	upstream_gene_variant	MODIFIER
1877	1	2428991	[C/G]	TATAATTGAAGTGTCCAATTGCATAAAATAATGCA[C/G]AAGGGTTGGTGGGAGATAGATTCAATCCATCAAAC	upstream_gene_variant	MODIFIER
1878	1	2429049	[T/A]	CAATCCATCAAACTTTAGGACTCTCCCATCGTCAC[T/A]GGTTTGAAACAAATAGATACATTAATGAACTTGAT	upstream_gene_variant	MODIFIER
1879	1	2429127	[T/C]	TAGCAATAACCTGGCCCGGATGAGGTTGATCTTGT[T/C]AAGGAATCATCCAGAATGCAAGAATCCCTTTTAAT	upstream_gene_variant	MODIFIER
1880	1	2429372	[A/G]	CGATTAGAATCCAATTTCATTAATCTGAATTGGCT[A/G]ACAAGGTACTAAAATCACACTTCTGGTCATCAATT	upstream_gene_variant	MODIFIER
1881	1	2429502	[T/G]	TCAGTCACCAGTCTGGGATTGTTAACTGTCAGTGA[T/G]GTTGCCCCATCCTCAATGCCGCATAAGCCAAAGCC	missense_variant	MODERATE
1882	1	2429717	[G/A]	CCCACTAGAAGCTTATAACAGTAGTGACTAAAGGA[G/A]ATGTACTTCAACCAAGCAATGAAAGGTGGGATGTG	synonymous_variant	LOW
1883	1	2430119	[T/G]	AATATGGCATTGAATAGAGGAAAGAAGCCCCAGAA[T/G]ATGGAGAAGAAAAAGAGAAGTCCCACCTGTCCATA	synonymous_variant	LOW
1884	1	2430260	[A/G]	AAATACTGCTATTATGAAAGATGGGCCAGGGTCAC[A/G]ATACCTGATCTTGTATGTGGGAAGTATCAGAATGC	splice_region_variant&intron_variant	LOW
1885	1	2430382	[A/G]	AAACCAGAGTAAGATTCATGTTTCCTCTCTTGCAA[A/G]CCCCTTCTTAGCAACACCTTGAATTGCTCCCACCA	synonymous_variant	LOW
1886	1	2432103	[T/C]	GTCCTATACAGCCTGCTTGAAGGCTGATGAATGGT[T/C]GTAATCACCGTCCGCCCGCCTTGTGCCAGTCCCCG	synonymous_variant	LOW
1887	1	2433314	[T/G]	CTAAGGGAGATGTATGGATGTGCTACAATGTCTCT[T/G]TCTACCTCTCGTGTACGCGTGTTTTGGACATCACT	upstream_gene_variant	MODIFIER
1888	1	2434218	[T/C]	ATTTGACAAGAGGAGAACACGCACAAAGAACAATG[T/C]CATATGTGCTTGATAGGCCCAAAATACAGTACTGC	upstream_gene_variant	MODIFIER
1889	1	2434272	[T/A]	CCAAAATACAGTACTGCGCATCCTAGATTTAAAAA[T/A]TTTAGAGAGAAATGTTTTGGTATAAGAGGAGATGA	upstream_gene_variant	MODIFIER
1890	1	2434972	[C/T]	ATGCCTTGAAATAAATCTACATATTGAGATGAAGA[C/T]AGCAGCAGCATGATGTTGAGCTGAGGAATCGAATC	upstream_gene_variant	MODIFIER
1891	1	2437407	[G/T]	ATGAGGAGGCGTAGGAACATGATCAATTATTCATG[G/T]TTGTGTGTTGATGCATGATTCGTTATCGTCTGTAG	upstream_gene_variant	MODIFIER
1892	1	2437458	[A/G]	TGATTCGTTATCGTCTGTAGAGAATTATGTGCATT[A/G]TAAGGCTGTTGCATGCAGCCAGCTCAAGTCTTATG	upstream_gene_variant	MODIFIER
1893	1	2438225	[T/C]	TTCACAGAGATGCCCTTCATCATCTTGGCTTTATG[T/C]TGCCTTTTGTCAACAACTGCGGTGTTCTGCACCTG	intergenic_region	MODIFIER
1894	1	2439212	[A/G]	GTCCACATTGTGGAAAGAAATATCTCAATTCGTTG[A/G]TATGGAATGTGGCTGTGGTTCACTGAAACTCCAAG	intergenic_region	MODIFIER
1895	1	2439618	[G/A]	CAGTTCCACTTCCACTCTCCATTGAGTACTTGGTC[G/A]GGTACTACGAGTCCGATTATTTTTAGAAAACCCCA	intergenic_region	MODIFIER
1896	1	2440201	[G/A]	GACACCACTAGGAAGGAAAGGAAGAGATGGAGGAA[G/A]GCCCAACTATAGCCTGCTTGCAGACACCTTGATTG	downstream_gene_variant	MODIFIER
1897	1	2440396	[C/T]	TTGGTGGGAGTAAAAGAATATCCCTCTTTCCAAAT[C/T]AAACGATAATTTGACTGAGATACTGATCAATGCAG	downstream_gene_variant	MODIFIER
1898	1	2441418	[A/C]	ATCAAGCATTCTTGATACCTCCTTTTACTAGAATC[A/C]AAATGGCTAAAATGCTCTTTTTGGAGGATGTTCAG	downstream_gene_variant	MODIFIER
1899	1	2441539	[C/A]	CCACCCAAGGGTACCCGCACGGTTTGGGCATTGAA[C/A]GCTAACCCTCAACACATGCAAGGAGTGGCAAGCCT	downstream_gene_variant	MODIFIER
1900	1	2441613	[C/T]	TAAGGGATGCCCTATGGGTCCAAAGCCCTAGGTAA[C/T]AACATGGAGGGCCATATATAGGTGAAATGCCATGG	downstream_gene_variant	MODIFIER
1901	1	2442850	[T/C]	ATGTATCACAATTTAATTTGAGGAAGTTATTATCA[T/C]GTGTCAATTTTACTTTATCATATAAATCTTGCATT	downstream_gene_variant	MODIFIER
1902	1	2445604	[A/G]	CAAACTCTTAACATGATTGCTGTTTTGGAAACAAA[A/G]AGAAAGACTTTCAGCTGACAGTGAGCCTCGTTGGA	3_prime_UTR_variant	MODIFIER
1903	1	2445745	[C/T]	TCTCTGAGTTTATTGTTATCATCGTCACGTCTCAA[C/T]CTCCTCAGTATCTCAACCTGCAACATGTTCATTGG	synonymous_variant	LOW
1904	1	2446041	[T/C]	AGATTGGAAGAAAGGCCATTCTTTATACATTGCGA[T/C]TAGGTCTTCTTTATGCCCCTTCTCACAAACACCCT	missense_variant	MODERATE
1905	1	2446126	[A/G]	ACTCCAAGCCAGGCAGGAAGGACAAATCTGGTTTG[A/G]GTCCATGCAAATACCCATGGAATTGCACGAAGATG	synonymous_variant	LOW
1906	1	2447572	[T/G]	TTTTCTTAAGTGCTTGTTTGCTTTTTCCCCAGGAG[T/G]AGTACTCTAAGCTAGTCCTATTATCCATCTTTTAA	intron_variant	MODIFIER
1907	1	2450350	[C/T]	AGGATTACCTTGTCTTTTACATTTCCAAGAACAAT[C/T]CTATAAGGAGCAATTCCAGGACGTTGAGGTAGGCT	synonymous_variant	LOW
1908	1	2450538	[A/G]	AGAATTGCTAGAATTAGCTACAGTTCCATTTCCAT[A/G]TGTTTTGCCAAAGTCCTTATTGGAATCCTGGAATG	missense_variant	MODERATE
1909	1	2451167	[T/C]	TTGAAATCTTGAAACAAAGAAAATAGAAATTGGAA[T/C]ATAGCCTTGAAACTTCAGAAATTTTGTCAAACATT	intron_variant	MODIFIER
1910	1	2451699	[C/T]	TCTCAAAAAGTTTTTAAACAGAAAAGTGCCAAAAC[C/T]ATTTTCTGACCTGTGCAAGAGGGTAGGTCAGCTCC	intron_variant	MODIFIER
1911	1	2452605	[A/T]	ATCCAAAAGTATTCCTCAATGCACCAAATTTCAGT[A/T]GAAACTTTGACAAGCCAAAGCCAAACCTTTTTCTA	intron_variant	MODIFIER
1912	1	2452762	[G/A]	AGATCAATAGCCATCCACCTAGATAAAAGAGATAC[G/A]TCTCGGGTGACCTGAAACAACAGACAACTATCTGC	synonymous_variant	LOW
1913	1	2454193	[G/A]	ATTCTGATGTGTTTGTATTGTAAAGTACGTCTGTT[G/A]ATCTGTGTGGGATGTGCAGTAAGAACGATCTCAAC	synonymous_variant	LOW
1914	1	2454468	[C/T]	AGATTGAGACAAATAATTCGCTCAGTAGGTGCAAG[C/T]TTTTCACTTGCAGTAAAAACAGAGTAAGTTTCTGT	intron_variant	MODIFIER
1915	1	2454680	[C/T]	ATTAAAAATGTCATCACAAGATTTTGACATATGTG[C/T]CACATTTCGTGCCTTACGTAATCTGCATCAAGAAA	missense_variant	MODERATE
1916	1	2454728	[G/A]	CTTACGTAATCTGCATCAAGAAAATCAGAAAAAAT[G/A]GAGTTTTCTTTAGTGATATGAGATCTGATTGTAGC	intron_variant	MODIFIER
1917	1	2467925	[G/C]	ATATCTTTTTGACTCATCAGATGTTTTTCATTGGA[G/C]TGAATTTTGATCTGCCAGCAGACATGTTTCTCTAA	5_prime_UTR_premature_start_codon_gain_variant	LOW
1918	1	2468019	[T/G]	AAAAGAAAAAAAAACAAGGTTTGGGTACTGTTGGT[T/G]TTTTTATCACCTTCATTGAACTTGATACCTACTTG	5_prime_UTR_variant	MODIFIER
1919	1	2468864	[G/T]	CATTTTGCTTTTCAGCAGTTCAACCTAATAATTCT[G/T]TACTTTATTTTGAATTGTTTGCAAAGAGAGTCAGG	downstream_gene_variant	MODIFIER
1920	1	2469115	[T/G]	CAATCAATTAAAACCTCTAGAAAGCCCATGCCTAA[T/G]TCTAAGTCTCTTAACTCTTGATAAAGACACCACCA	downstream_gene_variant	MODIFIER
1921	1	2469186	[C/T]	TTGTTTGAACCACCATTTCATACTGTTGCTGCCAC[C/T]GCCACCACTATCACATACTCCATCACTACCTTTAT	downstream_gene_variant	MODIFIER
1922	1	2469348	[A/G]	TCAACACCACCACCACTGCCAACATATTCACTATA[A/G]TATTGCCTCTCCAACACAACTGCTGCTACGTCAAT	downstream_gene_variant	MODIFIER
1923	1	2469605	[G/T]	TTAGGAATTTATCTCAAATGTCTTGAAGGTTATCA[G/T]TTATTTCATTAGTTTTCTCTTGATTGTATTTTGAC	downstream_gene_variant	MODIFIER
1924	1	2469662	[T/G]	GATTGTATTTTGACTGAATGTCATTCTGAGAACAT[T/G]TGACCTTATTAAGTGAACAAATTTTGTTGTGCATA	downstream_gene_variant	MODIFIER
1925	1	2469714	[C/G]	ACAAATTTTGTTGTGCATATACACAATGCTCCTTT[C/G]ATAAATCATAGATAATCAGATGATGAATTTGGCAG	downstream_gene_variant	MODIFIER
1926	1	2469988	[T/C]	AGCAATGTTCTTCATCCAAAGTACTCCCTGTTCTT[T/C]TTAAGAATTTGACATTTGTGCTTTTACATTTTTAT	downstream_gene_variant	MODIFIER
1927	1	2470057	[T/C]	ATTTGCAACTTCCATCCGTTGTTCAATTTCCTTCT[T/C]TATTATCAACAGTATAAGTAATGATACTGCCATTT	downstream_gene_variant	MODIFIER
1928	1	2470657	[T/C]	AATTTTAATTGTGTCCAAGTGGCTCTAACTATTAT[T/C]GAGCAAGTTCCTTTATCCTATTTTATGTAAGAAGG	downstream_gene_variant	MODIFIER
1929	1	2473041	[T/C]	ACATCTCTTTAATGGAGGATATCTTTATATAAAAG[T/C]CATATGGTTGGCAACTAAAGGTAGTGCCTCATCAT	upstream_gene_variant	MODIFIER
1930	1	2473660	[C/A]	CATTCTTCTGTTTTTGTTATAGAGGCTTGGAAACA[C/A]TTGATGCTTCTCGCTGTTTCAACTGTGGTTCCTAT	missense_variant	MODERATE
1931	1	2473979	[G/T]	TGCAGGTCTTGTACTGTTTTTGACCTAATGAAATT[G/T]CTGTTCCTTTTTCTTCTGGAATCAAACTATTAAGA	upstream_gene_variant	MODIFIER
1932	1	2474073	[G/T]	TTTGATCCACCTCCATGGCTTAATAGGATGCGTGA[G/T]ATAGGATACCCACCAGGATATCTAGGTAACTAGTT	missense_variant	MODERATE
1933	1	2474292	[C/T]	TTCTTATTTCTGATTTTTGTCATACCTTCCACCTC[C/T]GAAAGAACCACAAGAGACAATTTTTATTATATTAT	upstream_gene_variant	MODIFIER
1934	1	2475860	[G/C]	CTGTTAGCTTTTTAATCATTCGTATCACATAATGG[G/C]CATTTTGTATAGCATCCCGGAAACTGAGAAAAGCA	upstream_gene_variant	MODIFIER
1935	1	2476714	[C/G]	GACGACAACGATGAAGAAGTCTTAACCTTTAGTTC[C/G]TCCTCACATGCCTGTGATGATGAGGATAAGGAGAA	synonymous_variant	LOW
1936	1	2477330	[A/G]	AGGACTCTGAGGCCTTCTACATGATGAACCCTGAT[A/G]GCACCGGTGGTCCTGAACTTAGTATTTATCTACTT	missense_variant	MODERATE
1937	1	2477558	[A/G]	TAAGTAGTGGGGTGGGAGAAAATAGCATTAGGGAA[A/G]TGGTGGCAAAGAGCCTTTATAGAATGGTGGGTGGT	downstream_gene_variant	MODIFIER
1938	1	2477602	[T/G]	AAGAGCCTTTATAGAATGGTGGGTGGTGGGGTGCA[T/G]CTATAACCATGTATATTACTCTTTCTCTGCAAGTG	downstream_gene_variant	MODIFIER
1939	1	2478099	[T/C]	CCCCCCACGAGGAGATTCAGGGATGCCTACCCAAA[T/C]CTTTTATATTATGACTTGATGCCTAAGAGTGGTGA	downstream_gene_variant	MODIFIER
1940	1	2478190	[C/G]	TTTTCATAATGTTGTCAAATTAGTTTGTTATTATT[C/G]GGACTGAATAGAGCAGCTATTTCAATTTATCCTCC	downstream_gene_variant	MODIFIER
1941	1	2478235	[A/C]	AGAGCAGCTATTTCAATTTATCCTCCACTATTTGT[A/C]CATGGGTTTCTCTTGTGTGTTTTCAAAACGAGGGG	downstream_gene_variant	MODIFIER
1942	1	2478824	[A/G]	TGCACTTTTCCCATGAGAAAGAAACAAGTTTGAAT[A/G]ACTCAAATTCCAACACAACCATCCCTTTGGTTTTC	downstream_gene_variant	MODIFIER
1943	1	2479442	[A/T]	GGGGTGATTTTGCAGCCTCCAAGGTTTTGATGATC[A/T]TCTTCTGTATTGCCATGGCTGGGATAGTGAAAGTT	downstream_gene_variant	MODIFIER
1944	1	2480296	[A/G]	ACAACATGCGAAGAATTTTGGATCCACCTAGACAA[A/G]ACAATTTTACTTGCCCAGAAAGAAAGAGAAAAAGA	downstream_gene_variant	MODIFIER
1945	1	2481487	[G/A]	GAGAAGGATAGCAACCATATGTATAGGAAAGAAAC[G/A]CGAGAGAGAGCCTCTACTGATCAATTATTTGGTGT	3_prime_UTR_variant	MODIFIER
1946	1	2482873	[T/C]	AAATCTAAACAAATTAAATTTGGTCTCATAAATGT[T/C]CGTCTCCTCACTGCTGTACAACTTTATTGACCAAA	upstream_gene_variant	MODIFIER
1947	1	2483147	[C/T]	AAAGGTTGACAATGATTGATAATATAATACTCGTA[C/T]AATCGGTCCAACGCTCTTAGGGCAACTAAACGTGA	upstream_gene_variant	MODIFIER
1948	1	2483652	[C/T]	AAAAAATAATGCTTTATAATCCTGAAATTGTTATT[C/T]ATTTTCTTATAAATTCTATGAGAAAAAGAATGTAT	upstream_gene_variant	MODIFIER
1949	1	2483695	[C/G]	TATAAATTCTATGAGAAAAAGAATGTATTAACTAT[C/G]AATGTGGTACTTGTTTAAGGGGACTTTAGGAAAAC	upstream_gene_variant	MODIFIER
1950	1	2486327	[C/T]	TTAACAAGACATTATATGGATGTCTTTCTCCATCT[C/T]TGGTGATGCAATAAGAATCATTGGATTGGGTTTGG	upstream_gene_variant	MODIFIER
1951	1	2486781	[C/T]	TCAATTACCCATATAACAAGTGTTGTATTGATAAC[C/T]TCAACCTAGAAATTCTTAAGTAACCTAGCATTCAA	upstream_gene_variant	MODIFIER
1952	1	2487601	[A/G]	AAGCTTCTGTAAAGACACTTCTTGGCTTAGTGGAT[A/G]CATCTCCAAGCTCAAAAGAAAGTCAAAAGGAGTGG	downstream_gene_variant	MODIFIER
1953	1	2489492	[C/A]	GGCTAGTAGTAAACAAATCCTATGAGAAAAAATTC[C/A]AGAGTAGAATCATGGTTGATATCTCAGCCAGAAAA	missense_variant	MODERATE
1954	1	2490259	[T/C]	GGCCCAGAAAGAGAATTCCTGCTTAAATCTAAGAT[T/C]AAAAGTTCACCCAATCCACCAAAATTATCAGGGAT	synonymous_variant	LOW
1955	1	2490848	[G/A]	GCAGGTGTATTTAAATCGATAATGTACTATTCCTG[G/A]AGAACAGTGATCAGACCTTGGGGAAAAGTTGTGGA	downstream_gene_variant	MODIFIER
1956	1	2491609	[G/A]	GGGTAGAGATCTGAGCCATTCCACCACGTACCCAC[G/A]AACCCCTGAATAGTAGAGTACAGGGCTTCTTGCTC	synonymous_variant	LOW
1957	1	2493006	[T/C]	GACCAGAGGAAGTCAAAGTAAAGTGGGATTTGGGG[T/C]GGCATATCACCAACCAAATTGGTTCAAAAACTAGA	upstream_gene_variant	MODIFIER
1958	1	2493237	[A/G]	TACTGCTTAAAGACCCACTGGTACGAACTCAATAC[A/G]ACCTAGACCCATAACCCATCTAAGCCCATACTTTG	upstream_gene_variant	MODIFIER
1959	1	2494168	[A/T]	GCAGGACTATGTTTCAGTTTCACCTAGTGAAAAGA[A/T]GTTTGATCTGACTTGACGGAGAACAATCACAGGGG	upstream_gene_variant	MODIFIER
1960	1	2494253	[T/C]	CACATGCAAGATTGGGGCAACAGAGTAATAACCAT[T/C]CCAGCTGAGATTTTTGAATTTTGGGTCAAAGTAGC	upstream_gene_variant	MODIFIER
1961	1	2496935	[G/A]	TGCACAACTGGAGCAACAGTTTGCCGCCTCTTTCC[G/A]CGCCCACCTGCTGTGACACTATCAGAACGTCCTTC	synonymous_variant	LOW
1962	1	2497544	[T/C]	AGAACTTGAACACCAACATGCTCACTCTTCTTACT[T/C]GGGGACAAGTTAAAAATCTTTGTGGCACATTTACG	synonymous_variant	LOW
1963	1	2497898	[G/A]	TTGAGCTTCCTGCTAAGAATACCAAGCTCATCAAT[G/A]TCTTTACGCATTTCAAGTTGGTGTCCTTCCAGCTG	synonymous_variant	LOW
1964	1	2502660	[G/C]	TCAGATGAAAGCTTGATTTGTGAATGCTCTGCATG[G/C]ATTTCACCTAAAGCCTTCTCAAGCTGCATCGAGGA	missense_variant	MODERATE
1965	1	2502699	[A/G]	TCACCTAAAGCCTTCTCAAGCTGCATCGAGGAAGT[A/G]CACAATCACAAACCCTCCCAACCCTTTTATCACTT	upstream_gene_variant	MODIFIER
1966	1	2504604	[T/A]	CAGATTCGAAATATATAACGACATTACCAGCAAAA[T/A]CCCAAATAAATGTGTTCAAATATATATTTCTCGAC	upstream_gene_variant	MODIFIER
1967	1	2504661	[C/T]	ATATATTTCTCGACTCAAAATTCTACTTACACAAT[C/T]CACAAGCTCTCTTGTTGCCAAAAAAGAATAATTGG	upstream_gene_variant	MODIFIER
1968	1	2505326	[T/G]	AAACTTTCCGAGTTCCTCTCTTTGAACGCAGCCAT[T/G]CTCGTTCTCTCTATTATTTCTTGGTCCGACGCGAA	5_prime_UTR_variant	MODIFIER
1969	1	2508747	[A/C]	TTGATGCGTCTATTGCATGATAGAGGACTCACAGG[A/C]ATAGCTTTAACGTTTGCATTTGGGTTGCCCAAAAC	upstream_gene_variant	MODIFIER
1970	1	2509468	[A/T]	TGATATGGTTGATAACCATTTTGTTTAAAACTATA[A/T]TTTCTATGTACATTGTATGCTGTTGGAAAGCCAAT	upstream_gene_variant	MODIFIER
1971	1	2510336	[G/A]	CCTGGGATATTGAAGTTTGAAACTACCTTTAGGTT[G/A]TGTGGGTTTCTAGATATTCTCCTTCATTGTGAGGG	upstream_gene_variant	MODIFIER
1972	1	2510526	[G/C]	CCCACGCTTTGATCTATCTGTAAGTAGTAGCATTG[G/C]CATTTTTTTAGGGTTGAGTTGTTGATCTTAAAATT	upstream_gene_variant	MODIFIER
1973	1	2511205	[T/C]	TGCTATTATTCAGGTGGATAAAAGGATGACCCACC[T/C]TTTTTATATATGTGATGCATCAAATCAAGTAAACT	intron_variant	MODIFIER
1974	1	2511402	[C/T]	GACTTCCTGGGTCAACTTTTCAAGGTGGTCTGCCT[C/T]TATATCAACCTGGAGGGAATTTAGGATCCTGGGGC	synonymous_variant	LOW
1975	1	2512037	[C/A]	GGTCCAACATTGCCTTATCAAACCATATCTCAGTC[C/A]ATTCCCTCTGTTGGGACATCTAGTCCAAATCATCC	synonymous_variant	LOW
1976	1	2512062	[C/T]	TATCTCAGTCCATTCCCTCTGTTGGGACATCTAGT[C/T]CAAATCATCCAGAAATAGCAGCACCTTCACTGGTA	missense_variant	MODERATE
1977	1	2512146	[C/T]	TGTTGCAGTCTGGACCAACCACAATTTCTTCATCT[C/T]CGTCTTCACAAACAGCTCACAAGGATGTGGAGGTG	missense_variant	MODERATE
1978	1	2512279	[T/G]	ACCGATATTACCTCTACCAGTACCTTCTCGAACTG[T/G]TCAAAAGGTGTTTCTCTCATTTAATTGTTCATTTA	missense_variant	MODERATE
1979	1	2512359	[A/T]	TTTTATGCCTTTATCTTTGTGTACTGGAATAACTG[A/T]GCTGGAACCTAGATGTTGTGGTTTGCAATCATTGT	downstream_gene_variant	MODIFIER
1980	1	2512638	[T/C]	GAATATGCCTTTTGCTATTAGTATTTATACCTAAC[T/C]TTTGGACATTGCAACACATTAATTTATTAGCTTTA	downstream_gene_variant	MODIFIER
1981	1	2513892	[G/T]	TGTTCTGGCCTCTTTAAAAATTTGGTCTTATTCTT[G/T]CTTTTTAAGAATAATACATTTGGGAGTAATGTTTT	downstream_gene_variant	MODIFIER
1982	1	2515206	[C/T]	CAGGGTGATGTATTGCAAATGTTATCTGCATGCTT[C/T]ACAATTTTTTGTTACTTTAGTTTTTGTTTTTGTTA	downstream_gene_variant	MODIFIER
1983	1	2515473	[A/G]	GAGCCATGGAAATAACAAATCAATGTGGATTGGGA[A/G]CAATCTATTTAGTTTTGAAATGGGCCATGTTCAGC	downstream_gene_variant	MODIFIER
1984	1	2516363	[G/C]	GAAGCTTGTTATCTATCTCTTTCTTACTTGGCCTT[G/C]TTGTTCTACAGCCCATCTATAATAAGGATGACTTC	downstream_gene_variant	MODIFIER
1985	1	2516422	[C/T]	AAGGATGACTTCTTTGATTCCCTCTCTTGTAATGC[C/T]CTTGACCATGATTCACATAATGGAAGGACTAGGTT	synonymous_variant	LOW
1986	1	2517146	[A/G]	AATAAATGTCAGAAGCAGCGCTCTTGGAAATGTTG[A/G]GGGTCTGTTGGTTTGATTGCCATGAAACTAGTATC	3_prime_UTR_variant	MODIFIER
1987	1	2517288	[C/G]	TTTCTTTAGAGGGATAAGTTGATAAAATATAGACG[C/G]CCCTCTAAGAAAAAAACTTAAGAGACGTGTGTTGT	3_prime_UTR_variant	MODIFIER
1988	1	2517854	[G/A]	GCCGGTATTTCTGTCCCGTCTGCCATCATGGCAGA[G/A]CTGTGCTCCTTCCCATGCATCCCTACCATGGTGTT	synonymous_variant	LOW
1989	1	2518726	[C/T]	CCAAACACCTGCAGAGAAAGCTGTAAGTTATATCT[C/T]ACTCACCAAAACCATCTCATGATGGTAGTATATGA	splice_region_variant&intron_variant	LOW
1990	1	2528785	[G/A]	CTATGGTGGCTGGGCGGTTGTCGAGTCTCCATGTC[G/A]TAAGAAGAAGAAAGGTTCCCCTCAATTTCGGTTTT	missense_variant	MODERATE
1991	1	2528897	[T/C]	AAAATCAAAATCTTGGATCTTAGCTATTTAATTAA[T/C]TGGCTGTCCAGAAAATGGCATCTCTTATCAAAAGT	upstream_gene_variant	MODIFIER
1992	1	2529117	[G/T]	AACTTTTTCTTGTGCAGGGTCAAGTGCACTTTTTT[G/T]TGTGGTTACTGGGACTTCGATTGCCATTCTACTCT	missense_variant	MODERATE
1993	1	2529207	[G/A]	ATTATCAAGAAAAGGCTAGTATACTCTCTTATTTT[G/A]ATGATAAGCTGGTTTGTGTGATTGGGTATTGTTTC	downstream_gene_variant	MODIFIER
1994	1	2529391	[A/C]	ATTGGTTTCACAGGTTTTAGGCTTCAGTTTAATAA[A/C]CCGATGCATTCTATCCATGAAATCTTTGTGCGAAC	missense_variant	MODERATE
1995	1	2529453	[C/G]	TGTGCGAACTAAAACTGAAGCTGGTCAAAGCAACA[C/G]TGTGTACTCCAATGCATCTGATGTGGACACCAACA	missense_variant	MODERATE
1996	1	2530158	[C/T]	TGAATATATATATGTTGTGGCTAGAGTAATTTTGG[C/T]TGTCTGGCTATTGATAACCCTGGGAATTCTGACAT	downstream_gene_variant	MODIFIER
1997	1	2530839	[G/A]	AGAATAAATTCATACCAGGAATAATTTGATCATGC[G/A]AGTAGTGTGTGTGAGAGCTTATGGTTCACATATTC	upstream_gene_variant	MODIFIER
1998	1	2530926	[A/T]	TTTACATTTCCACAAGAAAATTATAGCTAAATATC[A/T]TAGAAATGCCCTAATTTCTTTTGTACATTTTGTTT	upstream_gene_variant	MODIFIER
[truncated: 172,466 more rows]

## Sheet: Table S3
Table S3 The genomic positions on 19 chromosomes of 2K rhAmpseq, 18K SNP chip, and 200K Axiom® SNP array
2K	Genome version	Position		200K	Genome version	Position		18K	Genome version	Position
chr1	PN40024 12X.v2	93619		chr1	PN40024 12X.v0	11333		chr1	PN40024 12X.v0	27655
chr1	PN40024 12X.v2	268616		chr1	PN40024 12X.v0	13958		chr1	PN40024 12X.v0	53639
chr1	PN40024 12X.v2	334737		chr1	PN40024 12X.v0	16671		chr1	PN40024 12X.v0	61191
chr1	PN40024 12X.v2	443667		chr1	PN40024 12X.v0	24616		chr1	PN40024 12X.v0	119067
chr1	PN40024 12X.v2	547952		chr1	PN40024 12X.v0	24862		chr1	PN40024 12X.v0	159994
chr1	PN40024 12X.v2	631086		chr1	PN40024 12X.v0	24972		chr1	PN40024 12X.v0	164167
chr1	PN40024 12X.v2	741516		chr1	PN40024 12X.v0	25159		chr1	PN40024 12X.v0	196881
chr1	PN40024 12X.v2	1060803		chr1	PN40024 12X.v0	25311		chr1	PN40024 12X.v0	215048
chr1	PN40024 12X.v2	1170229		chr1	PN40024 12X.v0	25801		chr1	PN40024 12X.v0	230083
chr1	PN40024 12X.v2	1304008		chr1	PN40024 12X.v0	25871		chr1	PN40024 12X.v0	249428
chr1	PN40024 12X.v2	1400565		chr1	PN40024 12X.v0	26594		chr1	PN40024 12X.v0	250099
chr1	PN40024 12X.v2	1482273		chr1	PN40024 12X.v0	26685		chr1	PN40024 12X.v0	261342
chr1	PN40024 12X.v2	1623606		chr1	PN40024 12X.v0	27007		chr1	PN40024 12X.v0	301596
chr1	PN40024 12X.v2	1879893		chr1	PN40024 12X.v0	27170		chr1	PN40024 12X.v0	340893
chr1	PN40024 12X.v2	1999515		chr1	PN40024 12X.v0	27242		chr1	PN40024 12X.v0	373564
chr1	PN40024 12X.v2	2145831		chr1	PN40024 12X.v0	28054		chr1	PN40024 12X.v0	380881
chr1	PN40024 12X.v2	2306205		chr1	PN40024 12X.v0	28416		chr1	PN40024 12X.v0	404955
chr1	PN40024 12X.v2	2424927		chr1	PN40024 12X.v0	28679		chr1	PN40024 12X.v0	482242
chr1	PN40024 12X.v2	2618562		chr1	PN40024 12X.v0	29488		chr1	PN40024 12X.v0	496453
chr1	PN40024 12X.v2	2718543		chr1	PN40024 12X.v0	29853		chr1	PN40024 12X.v0	518154
chr1	PN40024 12X.v2	2822616		chr1	PN40024 12X.v0	31660		chr1	PN40024 12X.v0	542829
chr1	PN40024 12X.v2	2955463		chr1	PN40024 12X.v0	31990		chr1	PN40024 12X.v0	551026
chr1	PN40024 12X.v2	3008587		chr1	PN40024 12X.v0	32068		chr1	PN40024 12X.v0	586987
chr1	PN40024 12X.v2	3077430		chr1	PN40024 12X.v0	33358		chr1	PN40024 12X.v0	618929
chr1	PN40024 12X.v2	3142598		chr1	PN40024 12X.v0	33493		chr1	PN40024 12X.v0	625863
chr1	PN40024 12X.v2	3325315		chr1	PN40024 12X.v0	33809		chr1	PN40024 12X.v0	658493
chr1	PN40024 12X.v2	3523735		chr1	PN40024 12X.v0	34785		chr1	PN40024 12X.v0	690894
chr1	PN40024 12X.v2	3758335		chr1	PN40024 12X.v0	36366		chr1	PN40024 12X.v0	694816
chr1	PN40024 12X.v2	3875541		chr1	PN40024 12X.v0	38247		chr1	PN40024 12X.v0	728704
chr1	PN40024 12X.v2	3959025		chr1	PN40024 12X.v0	38386		chr1	PN40024 12X.v0	729514
chr1	PN40024 12X.v2	4330482		chr1	PN40024 12X.v0	42318		chr1	PN40024 12X.v0	733395
chr1	PN40024 12X.v2	4445423		chr1	PN40024 12X.v0	42575		chr1	PN40024 12X.v0	743384
chr1	PN40024 12X.v2	4517681		chr1	PN40024 12X.v0	42725		chr1	PN40024 12X.v0	744647
chr1	PN40024 12X.v2	4613003		chr1	PN40024 12X.v0	42764		chr1	PN40024 12X.v0	745121
chr1	PN40024 12X.v2	4681418		chr1	PN40024 12X.v0	42856		chr1	PN40024 12X.v0	752389
chr1	PN40024 12X.v2	4913189		chr1	PN40024 12X.v0	43504		chr1	PN40024 12X.v0	765680
chr1	PN40024 12X.v2	5045973		chr1	PN40024 12X.v0	43831		chr1	PN40024 12X.v0	792517
chr1	PN40024 12X.v2	5191317		chr1	PN40024 12X.v0	45708		chr1	PN40024 12X.v0	799033
chr1	PN40024 12X.v2	5368350		chr1	PN40024 12X.v0	45995		chr1	PN40024 12X.v0	799751
chr1	PN40024 12X.v2	5610096		chr1	PN40024 12X.v0	46038		chr1	PN40024 12X.v0	946801
chr1	PN40024 12X.v2	5702431		chr1	PN40024 12X.v0	46261		chr1	PN40024 12X.v0	980292
chr1	PN40024 12X.v2	5782424		chr1	PN40024 12X.v0	46809		chr1	PN40024 12X.v0	996477
chr1	PN40024 12X.v2	5860561		chr1	PN40024 12X.v0	46984		chr1	PN40024 12X.v0	1054717
chr1	PN40024 12X.v2	5940848		chr1	PN40024 12X.v0	47099		chr1	PN40024 12X.v0	1087116
chr1	PN40024 12X.v2	6034925		chr1	PN40024 12X.v0	49291		chr1	PN40024 12X.v0	1163551
chr1	PN40024 12X.v2	6215954		chr1	PN40024 12X.v0	49506		chr1	PN40024 12X.v0	1164056
chr1	PN40024 12X.v2	6320667		chr1	PN40024 12X.v0	50366		chr1	PN40024 12X.v0	1173370
chr1	PN40024 12X.v2	6615924		chr1	PN40024 12X.v0	53240		chr1	PN40024 12X.v0	1198061
chr1	PN40024 12X.v2	6763976		chr1	PN40024 12X.v0	53279		chr1	PN40024 12X.v0	1206278
chr1	PN40024 12X.v2	6875844		chr1	PN40024 12X.v0	54352		chr1	PN40024 12X.v0	1211000
chr1	PN40024 12X.v2	6966756		chr1	PN40024 12X.v0	54609		chr1	PN40024 12X.v0	1222768
chr1	PN40024 12X.v2	7092210		chr1	PN40024 12X.v0	54738		chr1	PN40024 12X.v0	1225518
chr1	PN40024 12X.v2	7243488		chr1	PN40024 12X.v0	57114		chr1	PN40024 12X.v0	1236598
chr1	PN40024 12X.v2	7377641		chr1	PN40024 12X.v0	57856		chr1	PN40024 12X.v0	1259215
chr1	PN40024 12X.v2	7478412		chr1	PN40024 12X.v0	57947		chr1	PN40024 12X.v0	1261165
chr1	PN40024 12X.v2	7567870		chr1	PN40024 12X.v0	58013		chr1	PN40024 12X.v0	1274657
chr1	PN40024 12X.v2	7643877		chr1	PN40024 12X.v0	93378		chr1	PN40024 12X.v0	1302400
chr1	PN40024 12X.v2	7710739		chr1	PN40024 12X.v0	95000		chr1	PN40024 12X.v0	1304398
chr1	PN40024 12X.v2	8017533		chr1	PN40024 12X.v0	95266		chr1	PN40024 12X.v0	1336961
chr1	PN40024 12X.v2	8217621		chr1	PN40024 12X.v0	95319		chr1	PN40024 12X.v0	1372222
chr1	PN40024 12X.v2	8371555		chr1	PN40024 12X.v0	95690		chr1	PN40024 12X.v0	1403770
chr1	PN40024 12X.v2	8477332		chr1	PN40024 12X.v0	97758		chr1	PN40024 12X.v0	1449213
chr1	PN40024 12X.v2	9063579		chr1	PN40024 12X.v0	98033		chr1	PN40024 12X.v0	1458632
chr1	PN40024 12X.v2	9183554		chr1	PN40024 12X.v0	98281		chr1	PN40024 12X.v0	1482338
chr1	PN40024 12X.v2	9254255		chr1	PN40024 12X.v0	98391		chr1	PN40024 12X.v0	1482634
chr1	PN40024 12X.v2	9320212		chr1	PN40024 12X.v0	98662		chr1	PN40024 12X.v0	1513844
chr1	PN40024 12X.v2	9388753		chr1	PN40024 12X.v0	101862		chr1	PN40024 12X.v0	1562688
chr1	PN40024 12X.v2	9696161		chr1	PN40024 12X.v0	101882		chr1	PN40024 12X.v0	1563978
chr1	PN40024 12X.v2	9762687		chr1	PN40024 12X.v0	101924		chr1	PN40024 12X.v0	1583561
chr1	PN40024 12X.v2	9997807		chr1	PN40024 12X.v0	102017		chr1	PN40024 12X.v0	1587657
chr1	PN40024 12X.v2	10143990		chr1	PN40024 12X.v0	102506		chr1	PN40024 12X.v0	1611098
chr1	PN40024 12X.v2	10197542		chr1	PN40024 12X.v0	102546		chr1	PN40024 12X.v0	1620902
chr1	PN40024 12X.v2	10270991		chr1	PN40024 12X.v0	102667		chr1	PN40024 12X.v0	1655940
chr1	PN40024 12X.v2	10327568		chr1	PN40024 12X.v0	104136		chr1	PN40024 12X.v0	1693732
chr1	PN40024 12X.v2	10502666		chr1	PN40024 12X.v0	104652		chr1	PN40024 12X.v0	1695157
chr1	PN40024 12X.v2	10608149		chr1	PN40024 12X.v0	105192		chr1	PN40024 12X.v0	1705248
chr1	PN40024 12X.v2	10668596		chr1	PN40024 12X.v0	105310		chr1	PN40024 12X.v0	1710433
chr1	PN40024 12X.v2	10871127		chr1	PN40024 12X.v0	105731		chr1	PN40024 12X.v0	1726376
chr1	PN40024 12X.v2	11081651		chr1	PN40024 12X.v0	106123		chr1	PN40024 12X.v0	1729237
chr1	PN40024 12X.v2	11409494		chr1	PN40024 12X.v0	106682		chr1	PN40024 12X.v0	1761083
chr1	PN40024 12X.v2	11721015		chr1	PN40024 12X.v0	108359		chr1	PN40024 12X.v0	1764767
chr1	PN40024 12X.v2	11933074		chr1	PN40024 12X.v0	109327		chr1	PN40024 12X.v0	1813511
chr1	PN40024 12X.v2	12209767		chr1	PN40024 12X.v0	109738		chr1	PN40024 12X.v0	1836149
chr1	PN40024 12X.v2	12424864		chr1	PN40024 12X.v0	110238		chr1	PN40024 12X.v0	1870587
chr1	PN40024 12X.v2	12562013		chr1	PN40024 12X.v0	112251		chr1	PN40024 12X.v0	1906912
chr1	PN40024 12X.v2	12633525		chr1	PN40024 12X.v0	116430		chr1	PN40024 12X.v0	1915459
chr1	PN40024 12X.v2	12754531		chr1	PN40024 12X.v0	116573		chr1	PN40024 12X.v0	1915978
chr1	PN40024 12X.v2	12827804		chr1	PN40024 12X.v0	117220		chr1	PN40024 12X.v0	1941422
chr1	PN40024 12X.v2	12892148		chr1	PN40024 12X.v0	117294		chr1	PN40024 12X.v0	1978372
chr1	PN40024 12X.v2	12994384		chr1	PN40024 12X.v0	117734		chr1	PN40024 12X.v0	2013068
chr1	PN40024 12X.v2	13061028		chr1	PN40024 12X.v0	118080		chr1	PN40024 12X.v0	2049117
chr1	PN40024 12X.v2	13380398		chr1	PN40024 12X.v0	119354		chr1	PN40024 12X.v0	2078563
chr1	PN40024 12X.v2	13579877		chr1	PN40024 12X.v0	120142		chr1	PN40024 12X.v0	2083858
chr1	PN40024 12X.v2	14682355		chr1	PN40024 12X.v0	120199		chr1	PN40024 12X.v0	2119583
chr1	PN40024 12X.v2	14789269		chr1	PN40024 12X.v0	149292		chr1	PN40024 12X.v0	2136674
chr1	PN40024 12X.v2	15601127		chr1	PN40024 12X.v0	149318		chr1	PN40024 12X.v0	2145603
chr1	PN40024 12X.v2	16657949		chr1	PN40024 12X.v0	149613		chr1	PN40024 12X.v0	2193460
chr1	PN40024 12X.v2	16914460		chr1	PN40024 12X.v0	149752		chr1	PN40024 12X.v0	2201992
chr1	PN40024 12X.v2	17053165		chr1	PN40024 12X.v0	150295		chr1	PN40024 12X.v0	2232932
chr1	PN40024 12X.v2	17438406		chr1	PN40024 12X.v0	154951		chr1	PN40024 12X.v0	2243289
chr1	PN40024 12X.v2	17642169		chr1	PN40024 12X.v0	155128		chr1	PN40024 12X.v0	2244084
chr1	PN40024 12X.v2	17835220		chr1	PN40024 12X.v0	155679		chr1	PN40024 12X.v0	2247383
chr1	PN40024 12X.v2	18659545		chr1	PN40024 12X.v0	155833		chr1	PN40024 12X.v0	2262939
chr1	PN40024 12X.v2	18751108		chr1	PN40024 12X.v0	156092		chr1	PN40024 12X.v0	2296184
chr1	PN40024 12X.v2	18877141		chr1	PN40024 12X.v0	156268		chr1	PN40024 12X.v0	2425051
chr1	PN40024 12X.v2	19421864		chr1	PN40024 12X.v0	156307		chr1	PN40024 12X.v0	2438051
chr1	PN40024 12X.v2	19567235		chr1	PN40024 12X.v0	156410		chr1	PN40024 12X.v0	2465455
chr1	PN40024 12X.v2	19658817		chr1	PN40024 12X.v0	156465		chr1	PN40024 12X.v0	2477665
chr1	PN40024 12X.v2	19775332		chr1	PN40024 12X.v0	157473		chr1	PN40024 12X.v0	2511205
chr1	PN40024 12X.v2	20000089		chr1	PN40024 12X.v0	157558		chr1	PN40024 12X.v0	2532098
chr1	PN40024 12X.v2	20297007		chr1	PN40024 12X.v0	158086		chr1	PN40024 12X.v0	2547257
chr1	PN40024 12X.v2	20434288		chr1	PN40024 12X.v0	158137		chr1	PN40024 12X.v0	2582787
chr1	PN40024 12X.v2	20624760		chr1	PN40024 12X.v0	160114		chr1	PN40024 12X.v0	2624505
chr1	PN40024 12X.v2	20722844		chr1	PN40024 12X.v0	160161		chr1	PN40024 12X.v0	2653364
chr1	PN40024 12X.v2	20843669		chr1	PN40024 12X.v0	160744		chr1	PN40024 12X.v0	2685592
chr1	PN40024 12X.v2	20914451		chr1	PN40024 12X.v0	160821		chr1	PN40024 12X.v0	2690277
chr1	PN40024 12X.v2	20986109		chr1	PN40024 12X.v0	161479		chr1	PN40024 12X.v0	2693043
chr1	PN40024 12X.v2	21185705		chr1	PN40024 12X.v0	161507		chr1	PN40024 12X.v0	2696217
chr1	PN40024 12X.v2	21277450		chr1	PN40024 12X.v0	165831		chr1	PN40024 12X.v0	2754763
chr1	PN40024 12X.v2	21821786		chr1	PN40024 12X.v0	166109		chr1	PN40024 12X.v0	2766340
chr1	PN40024 12X.v2	21945869		chr1	PN40024 12X.v0	167112		chr1	PN40024 12X.v0	2793596
chr1	PN40024 12X.v2	22123159		chr1	PN40024 12X.v0	167292		chr1	PN40024 12X.v0	2796258
chr1	PN40024 12X.v2	22193391		chr1	PN40024 12X.v0	169174		chr1	PN40024 12X.v0	2824341
chr1	PN40024 12X.v2	22284028		chr1	PN40024 12X.v0	170338		chr1	PN40024 12X.v0	2844356
chr1	PN40024 12X.v2	22352558		chr1	PN40024 12X.v0	172060		chr1	PN40024 12X.v0	2880420
chr1	PN40024 12X.v2	22424733		chr1	PN40024 12X.v0	172351		chr1	PN40024 12X.v0	2904096
chr1	PN40024 12X.v2	22582321		chr1	PN40024 12X.v0	172630		chr1	PN40024 12X.v0	2941366
chr1	PN40024 12X.v2	22701079		chr1	PN40024 12X.v0	173303		chr1	PN40024 12X.v0	2975668
chr1	PN40024 12X.v2	22874519		chr1	PN40024 12X.v0	173514		chr1	PN40024 12X.v0	2992477
chr1	PN40024 12X.v2	22974826		chr1	PN40024 12X.v0	173555		chr1	PN40024 12X.v0	3010321
chr1	PN40024 12X.v2	23051638		chr1	PN40024 12X.v0	173577		chr1	PN40024 12X.v0	3047360
chr1	PN40024 12X.v2	23108100		chr1	PN40024 12X.v0	174437		chr1	PN40024 12X.v0	3081200
chr1	PN40024 12X.v2	23329538		chr1	PN40024 12X.v0	174814		chr1	PN40024 12X.v0	3100779
chr1	PN40024 12X.v2	23665313		chr1	PN40024 12X.v0	175311		chr1	PN40024 12X.v0	3120443
chr1	PN40024 12X.v2	23733091		chr1	PN40024 12X.v0	175943		chr1	PN40024 12X.v0	3126878
chr1	PN40024 12X.v2	23872484		chr1	PN40024 12X.v0	182184		chr1	PN40024 12X.v0	3145799
chr1	PN40024 12X.v2	24215944		chr1	PN40024 12X.v0	182338		chr1	PN40024 12X.v0	3147694
chr2	PN40024 12X.v2	10978		chr1	PN40024 12X.v0	183767		chr1	PN40024 12X.v0	3169143
chr2	PN40024 12X.v2	116408		chr1	PN40024 12X.v0	183922		chr1	PN40024 12X.v0	3174683
chr2	PN40024 12X.v2	328355		chr1	PN40024 12X.v0	184727		chr1	PN40024 12X.v0	3183841
chr2	PN40024 12X.v2	583705		chr1	PN40024 12X.v0	191545		chr1	PN40024 12X.v0	3184789
chr2	PN40024 12X.v2	681324		chr1	PN40024 12X.v0	191704		chr1	PN40024 12X.v0	3188815
chr2	PN40024 12X.v2	854531		chr1	PN40024 12X.v0	191747		chr1	PN40024 12X.v0	3208911
chr2	PN40024 12X.v2	953454		chr1	PN40024 12X.v0	191772		chr1	PN40024 12X.v0	3224471
chr2	PN40024 12X.v2	1080658		chr1	PN40024 12X.v0	192172		chr1	PN40024 12X.v0	3260597
chr2	PN40024 12X.v2	1503264		chr1	PN40024 12X.v0	193125		chr1	PN40024 12X.v0	3293743
chr2	PN40024 12X.v2	1626662		chr1	PN40024 12X.v0	193177		chr1	PN40024 12X.v0	3306534
chr2	PN40024 12X.v2	1755729		chr1	PN40024 12X.v0	193325		chr1	PN40024 12X.v0	3328583
chr2	PN40024 12X.v2	1876931		chr1	PN40024 12X.v0	193610		chr1	PN40024 12X.v0	3357013
chr2	PN40024 12X.v2	2122762		chr1	PN40024 12X.v0	193646		chr1	PN40024 12X.v0	3373891
chr2	PN40024 12X.v2	2263163		chr1	PN40024 12X.v0	193759		chr1	PN40024 12X.v0	3402236
chr2	PN40024 12X.v2	2348470		chr1	PN40024 12X.v0	193786		chr1	PN40024 12X.v0	3434841
chr2	PN40024 12X.v2	2688648		chr1	PN40024 12X.v0	194899		chr1	PN40024 12X.v0	3451797
chr2	PN40024 12X.v2	2787199		chr1	PN40024 12X.v0	196112		chr1	PN40024 12X.v0	3452991
chr2	PN40024 12X.v2	2912460		chr1	PN40024 12X.v0	196518		chr1	PN40024 12X.v0	3456810
chr2	PN40024 12X.v2	3061567		chr1	PN40024 12X.v0	196881		chr1	PN40024 12X.v0	3477330
chr2	PN40024 12X.v2	3271376		chr1	PN40024 12X.v0	196958		chr1	PN40024 12X.v0	3509301
chr2	PN40024 12X.v2	3371243		chr1	PN40024 12X.v0	197272		chr1	PN40024 12X.v0	3557391
chr2	PN40024 12X.v2	3474971		chr1	PN40024 12X.v0	198426		chr1	PN40024 12X.v0	3581101
chr2	PN40024 12X.v2	3531507		chr1	PN40024 12X.v0	198662		chr1	PN40024 12X.v0	3591346
chr2	PN40024 12X.v2	3665247		chr1	PN40024 12X.v0	199626		chr1	PN40024 12X.v0	3631408
chr2	PN40024 12X.v2	3759497		chr1	PN40024 12X.v0	200245		chr1	PN40024 12X.v0	3652739
chr2	PN40024 12X.v2	3959655		chr1	PN40024 12X.v0	200298		chr1	PN40024 12X.v0	3654499
chr2	PN40024 12X.v2	4094938		chr1	PN40024 12X.v0	200413		chr1	PN40024 12X.v0	3658518
chr2	PN40024 12X.v2	4224825		chr1	PN40024 12X.v0	200457		chr1	PN40024 12X.v0	3660406
chr2	PN40024 12X.v2	4288608		chr1	PN40024 12X.v0	200591		chr1	PN40024 12X.v0	3671441
chr2	PN40024 12X.v2	4497054		chr1	PN40024 12X.v0	201597		chr1	PN40024 12X.v0	3687262
chr2	PN40024 12X.v2	4599939		chr1	PN40024 12X.v0	201639		chr1	PN40024 12X.v0	3691115
chr2	PN40024 12X.v2	4703733		chr1	PN40024 12X.v0	201831		chr1	PN40024 12X.v0	3724132
chr2	PN40024 12X.v2	4825658		chr1	PN40024 12X.v0	204297		chr1	PN40024 12X.v0	3758788
chr2	PN40024 12X.v2	5870753		chr1	PN40024 12X.v0	206607		chr1	PN40024 12X.v0	3759142
chr2	PN40024 12X.v2	5966830		chr1	PN40024 12X.v0	208933		chr1	PN40024 12X.v0	3774934
chr2	PN40024 12X.v2	6129731		chr1	PN40024 12X.v0	210091		chr1	PN40024 12X.v0	3782883
chr2	PN40024 12X.v2	6241099		chr1	PN40024 12X.v0	215646		chr1	PN40024 12X.v0	3797506
chr2	PN40024 12X.v2	6490761		chr1	PN40024 12X.v0	217061		chr1	PN40024 12X.v0	3831340
chr2	PN40024 12X.v2	6781830		chr1	PN40024 12X.v0	217575		chr1	PN40024 12X.v0	3859748
chr2	PN40024 12X.v2	7412824		chr1	PN40024 12X.v0	217990		chr1	PN40024 12X.v0	3901308
chr2	PN40024 12X.v2	7474244		chr1	PN40024 12X.v0	218029		chr1	PN40024 12X.v0	3912644
chr2	PN40024 12X.v2	7588304		chr1	PN40024 12X.v0	218067		chr1	PN40024 12X.v0	3939437
chr2	PN40024 12X.v2	7651035		chr1	PN40024 12X.v0	220618		chr1	PN40024 12X.v0	3971191
chr2	PN40024 12X.v2	7919124		chr1	PN40024 12X.v0	220650		chr1	PN40024 12X.v0	3973232
chr2	PN40024 12X.v2	7999319		chr1	PN40024 12X.v0	220758		chr1	PN40024 12X.v0	4037365
chr2	PN40024 12X.v2	8110161		chr1	PN40024 12X.v0	220975		chr1	PN40024 12X.v0	4065334
chr2	PN40024 12X.v2	8206685		chr1	PN40024 12X.v0	222820		chr1	PN40024 12X.v0	4080597
chr2	PN40024 12X.v2	8319548		chr1	PN40024 12X.v0	223055		chr1	PN40024 12X.v0	4112247
chr2	PN40024 12X.v2	8433331		chr1	PN40024 12X.v0	223758		chr1	PN40024 12X.v0	4115621
chr2	PN40024 12X.v2	8487996		chr1	PN40024 12X.v0	224787		chr1	PN40024 12X.v0	4115697
chr2	PN40024 12X.v2	8579012		chr1	PN40024 12X.v0	226235		chr1	PN40024 12X.v0	4153036
chr2	PN40024 12X.v2	8709614		chr1	PN40024 12X.v0	226368		chr1	PN40024 12X.v0	4159276
chr2	PN40024 12X.v2	9074768		chr1	PN40024 12X.v0	226569		chr1	PN40024 12X.v0	4169519
chr2	PN40024 12X.v2	9127853		chr1	PN40024 12X.v0	226607		chr1	PN40024 12X.v0	4189252
chr2	PN40024 12X.v2	10104598		chr1	PN40024 12X.v0	226649		chr1	PN40024 12X.v0	4216628
chr2	PN40024 12X.v2	10312496		chr1	PN40024 12X.v0	227126		chr1	PN40024 12X.v0	4217401
chr2	PN40024 12X.v2	11004272		chr1	PN40024 12X.v0	228237		chr1	PN40024 12X.v0	4244591
chr2	PN40024 12X.v2	13029837		chr1	PN40024 12X.v0	228857		chr1	PN40024 12X.v0	4328972
chr2	PN40024 12X.v2	13537760		chr1	PN40024 12X.v0	228951		chr1	PN40024 12X.v0	4363169
chr2	PN40024 12X.v2	13969416		chr1	PN40024 12X.v0	229091		chr1	PN40024 12X.v0	4372397
chr2	PN40024 12X.v2	14184207		chr1	PN40024 12X.v0	229128		chr1	PN40024 12X.v0	4401025
chr2	PN40024 12X.v2	14239122		chr1	PN40024 12X.v0	229452		chr1	PN40024 12X.v0	4436801
chr2	PN40024 12X.v2	14464718		chr1	PN40024 12X.v0	229748		chr1	PN40024 12X.v0	4450776
chr2	PN40024 12X.v2	14873799		chr1	PN40024 12X.v0	230082		chr1	PN40024 12X.v0	4472344
chr2	PN40024 12X.v2	16603629		chr1	PN40024 12X.v0	230130		chr1	PN40024 12X.v0	4473038
chr2	PN40024 12X.v2	16657933		chr1	PN40024 12X.v0	230175		chr1	PN40024 12X.v0	4507532
chr2	PN40024 12X.v2	16741500		chr1	PN40024 12X.v0	230805		chr1	PN40024 12X.v0	4526701
chr2	PN40024 12X.v2	17012389		chr1	PN40024 12X.v0	231942		chr1	PN40024 12X.v0	4542269
chr2	PN40024 12X.v2	17246760		chr1	PN40024 12X.v0	231978		chr1	PN40024 12X.v0	4576447
chr2	PN40024 12X.v2	17347640		chr1	PN40024 12X.v0	232170		chr1	PN40024 12X.v0	4613154
chr2	PN40024 12X.v2	17478449		chr1	PN40024 12X.v0	232696		chr1	PN40024 12X.v0	4644161
chr2	PN40024 12X.v2	17720094		chr1	PN40024 12X.v0	232892		chr1	PN40024 12X.v0	4651426
chr2	PN40024 12X.v2	17785364		chr1	PN40024 12X.v0	233051		chr1	PN40024 12X.v0	4654425
chr2	PN40024 12X.v2	17916691		chr1	PN40024 12X.v0	233404		chr1	PN40024 12X.v0	4657877
chr2	PN40024 12X.v2	18194652		chr1	PN40024 12X.v0	233453		chr1	PN40024 12X.v0	4682493
chr2	PN40024 12X.v2	18448449		chr1	PN40024 12X.v0	233982		chr1	PN40024 12X.v0	4720796
chr2	PN40024 12X.v2	18557687		chr1	PN40024 12X.v0	235522		chr1	PN40024 12X.v0	4758051
chr3	PN40024 12X.v2	177780		chr1	PN40024 12X.v0	235927		chr1	PN40024 12X.v0	4765587
chr3	PN40024 12X.v2	271381		chr1	PN40024 12X.v0	237008		chr1	PN40024 12X.v0	4793462
chr3	PN40024 12X.v2	342741		chr1	PN40024 12X.v0	237267		chr1	PN40024 12X.v0	4837590
chr3	PN40024 12X.v2	441478		chr1	PN40024 12X.v0	237764		chr1	PN40024 12X.v0	4845338
chr3	PN40024 12X.v2	609816		chr1	PN40024 12X.v0	238240		chr1	PN40024 12X.v0	4849070
chr3	PN40024 12X.v2	736742		chr1	PN40024 12X.v0	238788		chr1	PN40024 12X.v0	4865597
chr3	PN40024 12X.v2	931142		chr1	PN40024 12X.v0	238912		chr1	PN40024 12X.v0	4899311
chr3	PN40024 12X.v2	1041616		chr1	PN40024 12X.v0	239842		chr1	PN40024 12X.v0	4934163
chr3	PN40024 12X.v2	1252454		chr1	PN40024 12X.v0	240082		chr1	PN40024 12X.v0	4969240
chr3	PN40024 12X.v2	1497682		chr1	PN40024 12X.v0	240212		chr1	PN40024 12X.v0	4986870
chr3	PN40024 12X.v2	1559837		chr1	PN40024 12X.v0	240468		chr1	PN40024 12X.v0	5042215
chr3	PN40024 12X.v2	1725150		chr1	PN40024 12X.v0	240531		chr1	PN40024 12X.v0	5060409
chr3	PN40024 12X.v2	1842464		chr1	PN40024 12X.v0	240869		chr1	PN40024 12X.v0	5121140
chr3	PN40024 12X.v2	1905301		chr1	PN40024 12X.v0	241196		chr1	PN40024 12X.v0	5140666
chr3	PN40024 12X.v2	1999793		chr1	PN40024 12X.v0	241912		chr1	PN40024 12X.v0	5141117
chr3	PN40024 12X.v2	2101673		chr1	PN40024 12X.v0	245724		chr1	PN40024 12X.v0	5144110
chr3	PN40024 12X.v2	2314233		chr1	PN40024 12X.v0	247807		chr1	PN40024 12X.v0	5144587
chr3	PN40024 12X.v2	2430113		chr1	PN40024 12X.v0	249040		chr1	PN40024 12X.v0	5172624
chr3	PN40024 12X.v2	2548013		chr1	PN40024 12X.v0	249112		chr1	PN40024 12X.v0	5183903
chr3	PN40024 12X.v2	2671385		chr1	PN40024 12X.v0	250344		chr1	PN40024 12X.v0	5189397
chr3	PN40024 12X.v2	2764075		chr1	PN40024 12X.v0	250603		chr1	PN40024 12X.v0	5213775
chr3	PN40024 12X.v2	2901369		chr1	PN40024 12X.v0	250778		chr1	PN40024 12X.v0	5255483
chr3	PN40024 12X.v2	3143022		chr1	PN40024 12X.v0	250819		chr1	PN40024 12X.v0	5295802
chr3	PN40024 12X.v2	3251513		chr1	PN40024 12X.v0	252374		chr1	PN40024 12X.v0	5325032
chr3	PN40024 12X.v2	3385014		chr1	PN40024 12X.v0	252440		chr1	PN40024 12X.v0	5368886
chr3	PN40024 12X.v2	3488939		chr1	PN40024 12X.v0	254260		chr1	PN40024 12X.v0	5371051
chr3	PN40024 12X.v2	3633235		chr1	PN40024 12X.v0	255223		chr1	PN40024 12X.v0	5399768
chr3	PN40024 12X.v2	3781609		chr1	PN40024 12X.v0	255986		chr1	PN40024 12X.v0	5423772
chr3	PN40024 12X.v2	3905978		chr1	PN40024 12X.v0	256748		chr1	PN40024 12X.v0	5433796
chr3	PN40024 12X.v2	4019281		chr1	PN40024 12X.v0	257397		chr1	PN40024 12X.v0	5447426
chr3	PN40024 12X.v2	4088612		chr1	PN40024 12X.v0	257941		chr1	PN40024 12X.v0	5540305
chr3	PN40024 12X.v2	4217957		chr1	PN40024 12X.v0	259022		chr1	PN40024 12X.v0	5577208
chr3	PN40024 12X.v2	4315306		chr1	PN40024 12X.v0	259276		chr1	PN40024 12X.v0	5583235
chr3	PN40024 12X.v2	4565569		chr1	PN40024 12X.v0	259572		chr1	PN40024 12X.v0	5600327
chr3	PN40024 12X.v2	4822693		chr1	PN40024 12X.v0	260815		chr1	PN40024 12X.v0	5612001
chr3	PN40024 12X.v2	4920649		chr1	PN40024 12X.v0	260851		chr1	PN40024 12X.v0	5617181
chr3	PN40024 12X.v2	4988294		chr1	PN40024 12X.v0	260880		chr1	PN40024 12X.v0	5633809
chr3	PN40024 12X.v2	5155501		chr1	PN40024 12X.v0	262064		chr1	PN40024 12X.v0	5634775
chr3	PN40024 12X.v2	5232850		chr1	PN40024 12X.v0	262396		chr1	PN40024 12X.v0	5636972
chr3	PN40024 12X.v2	5413458		chr1	PN40024 12X.v0	263468		chr1	PN40024 12X.v0	5649071
chr3	PN40024 12X.v2	5507072		chr1	PN40024 12X.v0	268357		chr1	PN40024 12X.v0	5720872
chr3	PN40024 12X.v2	5583374		chr1	PN40024 12X.v0	268616		chr1	PN40024 12X.v0	5753959
chr3	PN40024 12X.v2	5699986		chr1	PN40024 12X.v0	268886		chr1	PN40024 12X.v0	5754629
chr3	PN40024 12X.v2	5797319		chr1	PN40024 12X.v0	280430		chr1	PN40024 12X.v0	5755006
chr3	PN40024 12X.v2	5885034		chr1	PN40024 12X.v0	282052		chr1	PN40024 12X.v0	5766532
chr3	PN40024 12X.v2	6000617		chr1	PN40024 12X.v0	284347		chr1	PN40024 12X.v0	5789020
chr3	PN40024 12X.v2	6222769		chr1	PN40024 12X.v0	284457		chr1	PN40024 12X.v0	5829143
chr3	PN40024 12X.v2	6426810		chr1	PN40024 12X.v0	284520		chr1	PN40024 12X.v0	5862174
chr3	PN40024 12X.v2	6650857		chr1	PN40024 12X.v0	285470		chr1	PN40024 12X.v0	5878739
chr3	PN40024 12X.v2	6848850		chr1	PN40024 12X.v0	285924		chr1	PN40024 12X.v0	5898296
chr3	PN40024 12X.v2	6986623		chr1	PN40024 12X.v0	297274		chr1	PN40024 12X.v0	5906790
chr3	PN40024 12X.v2	7073085		chr1	PN40024 12X.v0	298678		chr1	PN40024 12X.v0	5933624
chr3	PN40024 12X.v2	7155917		chr1	PN40024 12X.v0	299338		chr1	PN40024 12X.v0	5973457
chr3	PN40024 12X.v2	7220808		chr1	PN40024 12X.v0	299537		chr1	PN40024 12X.v0	6004042
chr3	PN40024 12X.v2	7472345		chr1	PN40024 12X.v0	299629		chr1	PN40024 12X.v0	6062580
chr3	PN40024 12X.v2	7742797		chr1	PN40024 12X.v0	303599		chr1	PN40024 12X.v0	6074809
chr3	PN40024 12X.v2	8256808		chr1	PN40024 12X.v0	304241		chr1	PN40024 12X.v0	6083020
chr3	PN40024 12X.v2	8428406		chr1	PN40024 12X.v0	304413		chr1	PN40024 12X.v0	6109262
chr3	PN40024 12X.v2	8604250		chr1	PN40024 12X.v0	304493		chr1	PN40024 12X.v0	6117883
chr3	PN40024 12X.v2	8738055		chr1	PN40024 12X.v0	305735		chr1	PN40024 12X.v0	6118771
chr3	PN40024 12X.v2	9162339		chr1	PN40024 12X.v0	305772		chr1	PN40024 12X.v0	6124236
chr3	PN40024 12X.v2	9224651		chr1	PN40024 12X.v0	307418		chr1	PN40024 12X.v0	6125440
chr3	PN40024 12X.v2	9374964		chr1	PN40024 12X.v0	308127		chr1	PN40024 12X.v0	6131884
chr3	PN40024 12X.v2	9592447		chr1	PN40024 12X.v0	308176		chr1	PN40024 12X.v0	6142886
chr3	PN40024 12X.v2	10121298		chr1	PN40024 12X.v0	309126		chr1	PN40024 12X.v0	6183525
chr3	PN40024 12X.v2	10197802		chr1	PN40024 12X.v0	309414		chr1	PN40024 12X.v0	6214249
chr3	PN40024 12X.v2	10580137		chr1	PN40024 12X.v0	309629		chr1	PN40024 12X.v0	6218393
chr3	PN40024 12X.v2	11252155		chr1	PN40024 12X.v0	310855		chr1	PN40024 12X.v0	6298545
chr3	PN40024 12X.v2	11293038		chr1	PN40024 12X.v0	311244		chr1	PN40024 12X.v0	6322315
chr3	PN40024 12X.v2	13319654		chr1	PN40024 12X.v0	311271		chr1	PN40024 12X.v0	6359505
chr3	PN40024 12X.v2	13417139		chr1	PN40024 12X.v0	311323		chr1	PN40024 12X.v0	6366603
chr3	PN40024 12X.v2	14442063		chr1	PN40024 12X.v0	311753		chr1	PN40024 12X.v0	6394661
chr3	PN40024 12X.v2	14850509		chr1	PN40024 12X.v0	311890		chr1	PN40024 12X.v0	6416049
chr3	PN40024 12X.v2	15846197		chr1	PN40024 12X.v0	312785		chr1	PN40024 12X.v0	6433498
chr3	PN40024 12X.v2	15938806		chr1	PN40024 12X.v0	312823		chr1	PN40024 12X.v0	6466156
chr3	PN40024 12X.v2	17712785		chr1	PN40024 12X.v0	313286		chr1	PN40024 12X.v0	6515981
chr3	PN40024 12X.v2	17950996		chr1	PN40024 12X.v0	313367		chr1	PN40024 12X.v0	6610767
chr3	PN40024 12X.v2	18324978		chr1	PN40024 12X.v0	313434		chr1	PN40024 12X.v0	6612179
chr3	PN40024 12X.v2	19133207		chr1	PN40024 12X.v0	313487		chr1	PN40024 12X.v0	6615339
chr3	PN40024 12X.v2	19297395		chr1	PN40024 12X.v0	314258		chr1	PN40024 12X.v0	6617103
chr3	PN40024 12X.v2	19365074		chr1	PN40024 12X.v0	314942		chr1	PN40024 12X.v0	6623145
chr3	PN40024 12X.v2	19690734		chr1	PN40024 12X.v0	315096		chr1	PN40024 12X.v0	6673914
chr4	PN40024 12X.v2	130509		chr1	PN40024 12X.v0	315189		chr1	PN40024 12X.v0	6681414
chr4	PN40024 12X.v2	597184		chr1	PN40024 12X.v0	316089		chr1	PN40024 12X.v0	6715047
chr4	PN40024 12X.v2	700172		chr1	PN40024 12X.v0	316897		chr1	PN40024 12X.v0	6737530
chr4	PN40024 12X.v2	1028787		chr1	PN40024 12X.v0	317153		chr1	PN40024 12X.v0	6751978
chr4	PN40024 12X.v2	1187713		chr1	PN40024 12X.v0	318893		chr1	PN40024 12X.v0	6787182
chr4	PN40024 12X.v2	1307469		chr1	PN40024 12X.v0	319020		chr1	PN40024 12X.v0	6829041
chr4	PN40024 12X.v2	1391400		chr1	PN40024 12X.v0	319046		chr1	PN40024 12X.v0	6834635
chr4	PN40024 12X.v2	1584867		chr1	PN40024 12X.v0	319274		chr1	PN40024 12X.v0	6864170
chr4	PN40024 12X.v2	1715906		chr1	PN40024 12X.v0	319320		chr1	PN40024 12X.v0	6897691
chr4	PN40024 12X.v2	1855396		chr1	PN40024 12X.v0	319764		chr1	PN40024 12X.v0	6902301
chr4	PN40024 12X.v2	1972782		chr1	PN40024 12X.v0	319845		chr1	PN40024 12X.v0	6966305
chr4	PN40024 12X.v2	2096842		chr1	PN40024 12X.v0	319986		chr1	PN40024 12X.v0	6982438
chr4	PN40024 12X.v2	2200518		chr1	PN40024 12X.v0	321454		chr1	PN40024 12X.v0	6994761
chr4	PN40024 12X.v2	2563214		chr1	PN40024 12X.v0	336540		chr1	PN40024 12X.v0	7041778
chr4	PN40024 12X.v2	2783868		chr1	PN40024 12X.v0	337519		chr1	PN40024 12X.v0	7044463
chr4	PN40024 12X.v2	2840486		chr1	PN40024 12X.v0	337556		chr1	PN40024 12X.v0	7074465
chr4	PN40024 12X.v2	2919507		chr1	PN40024 12X.v0	338251		chr1	PN40024 12X.v0	7082544
chr4	PN40024 12X.v2	3098243		chr1	PN40024 12X.v0	338327		chr1	PN40024 12X.v0	7100593
chr4	PN40024 12X.v2	3237352		chr1	PN40024 12X.v0	339561		chr1	PN40024 12X.v0	7108686
chr4	PN40024 12X.v2	3504483		chr1	PN40024 12X.v0	340013		chr1	PN40024 12X.v0	7112638
chr4	PN40024 12X.v2	3597502		chr1	PN40024 12X.v0	340269		chr1	PN40024 12X.v0	7130173
chr4	PN40024 12X.v2	3661349		chr1	PN40024 12X.v0	340420		chr1	PN40024 12X.v0	7135890
chr4	PN40024 12X.v2	3729570		chr1	PN40024 12X.v0	340504		chr1	PN40024 12X.v0	7146078
chr4	PN40024 12X.v2	3801978		chr1	PN40024 12X.v0	340633		chr1	PN40024 12X.v0	7159740
chr4	PN40024 12X.v2	3893714		chr1	PN40024 12X.v0	341750		chr1	PN40024 12X.v0	7178328
chr4	PN40024 12X.v2	4032151		chr1	PN40024 12X.v0	343202		chr1	PN40024 12X.v0	7214913
chr4	PN40024 12X.v2	4246018		chr1	PN40024 12X.v0	344048		chr1	PN40024 12X.v0	7251013
chr4	PN40024 12X.v2	4437478		chr1	PN40024 12X.v0	344520		chr1	PN40024 12X.v0	7288880
chr4	PN40024 12X.v2	4596235		chr1	PN40024 12X.v0	344568		chr1	PN40024 12X.v0	7290040
chr4	PN40024 12X.v2	4759072		chr1	PN40024 12X.v0	344667		chr1	PN40024 12X.v0	7323014
chr4	PN40024 12X.v2	4948818		chr1	PN40024 12X.v0	345071		chr1	PN40024 12X.v0	7349729
chr4	PN40024 12X.v2	5125331		chr1	PN40024 12X.v0	346311		chr1	PN40024 12X.v0	7394780
chr4	PN40024 12X.v2	5338718		chr1	PN40024 12X.v0	346435		chr1	PN40024 12X.v0	7395213
chr4	PN40024 12X.v2	5421554		chr1	PN40024 12X.v0	346711		chr1	PN40024 12X.v0	7422730
chr4	PN40024 12X.v2	5638153		chr1	PN40024 12X.v0	347527		chr1	PN40024 12X.v0	7440546
chr4	PN40024 12X.v2	6044777		chr1	PN40024 12X.v0	348971		chr1	PN40024 12X.v0	7467466
chr4	PN40024 12X.v2	6188563		chr1	PN40024 12X.v0	349367		chr1	PN40024 12X.v0	7498727
chr4	PN40024 12X.v2	6277410		chr1	PN40024 12X.v0	349921		chr1	PN40024 12X.v0	7511958
chr4	PN40024 12X.v2	6583166		chr1	PN40024 12X.v0	351471		chr1	PN40024 12X.v0	7536794
chr4	PN40024 12X.v2	6678764		chr1	PN40024 12X.v0	351853		chr1	PN40024 12X.v0	7571627
chr4	PN40024 12X.v2	6752086		chr1	PN40024 12X.v0	351991		chr1	PN40024 12X.v0	7577532
chr4	PN40024 12X.v2	6834788		chr1	PN40024 12X.v0	352344		chr1	PN40024 12X.v0	7588868
chr4	PN40024 12X.v2	6949649		chr1	PN40024 12X.v0	358983		chr1	PN40024 12X.v0	7593079
chr4	PN40024 12X.v2	7003711		chr1	PN40024 12X.v0	359025		chr1	PN40024 12X.v0	7621682
chr4	PN40024 12X.v2	7185718		chr1	PN40024 12X.v0	359530		chr1	PN40024 12X.v0	7637892
chr4	PN40024 12X.v2	7614182		chr1	PN40024 12X.v0	361992		chr1	PN40024 12X.v0	7658107
chr4	PN40024 12X.v2	7771974		chr1	PN40024 12X.v0	362786		chr1	PN40024 12X.v0	7691369
chr4	PN40024 12X.v2	7897242		chr1	PN40024 12X.v0	363052		chr1	PN40024 12X.v0	7712244
chr4	PN40024 12X.v2	8778482		chr1	PN40024 12X.v0	363382		chr1	PN40024 12X.v0	7741364
chr4	PN40024 12X.v2	8965154		chr1	PN40024 12X.v0	363673		chr1	PN40024 12X.v0	7757014
chr4	PN40024 12X.v2	9107108		chr1	PN40024 12X.v0	364107		chr1	PN40024 12X.v0	7785005
chr4	PN40024 12X.v2	9358331		chr1	PN40024 12X.v0	366976		chr1	PN40024 12X.v0	7822798
chr4	PN40024 12X.v2	9417403		chr1	PN40024 12X.v0	367300		chr1	PN40024 12X.v0	7852689
chr4	PN40024 12X.v2	9541495		chr1	PN40024 12X.v0	367399		chr1	PN40024 12X.v0	7870690
chr4	PN40024 12X.v2	9602051		chr1	PN40024 12X.v0	367844		chr1	PN40024 12X.v0	7933647
chr4	PN40024 12X.v2	9681702		chr1	PN40024 12X.v0	369104		chr1	PN40024 12X.v0	7963986
chr4	PN40024 12X.v2	9800666		chr1	PN40024 12X.v0	369289		chr1	PN40024 12X.v0	8000724
chr4	PN40024 12X.v2	10789218		chr1	PN40024 12X.v0	370412		chr1	PN40024 12X.v0	8037779
chr4	PN40024 12X.v2	11031511		chr1	PN40024 12X.v0	371393		chr1	PN40024 12X.v0	8039405
chr4	PN40024 12X.v2	11238026		chr1	PN40024 12X.v0	372260		chr1	PN40024 12X.v0	8060317
chr4	PN40024 12X.v2	11802988		chr1	PN40024 12X.v0	372304		chr1	PN40024 12X.v0	8062657
chr4	PN40024 12X.v2	14162870		chr1	PN40024 12X.v0	372352		chr1	PN40024 12X.v0	8071772
chr4	PN40024 12X.v2	14745243		chr1	PN40024 12X.v0	378927		chr1	PN40024 12X.v0	8103740
chr4	PN40024 12X.v2	14809627		chr1	PN40024 12X.v0	379712		chr1	PN40024 12X.v0	8114109
chr4	PN40024 12X.v2	14964966		chr1	PN40024 12X.v0	379771		chr1	PN40024 12X.v0	8176660
chr4	PN40024 12X.v2	16315879		chr1	PN40024 12X.v0	380677		chr1	PN40024 12X.v0	8202506
chr4	PN40024 12X.v2	16491374		chr1	PN40024 12X.v0	380881		chr1	PN40024 12X.v0	8210025
chr4	PN40024 12X.v2	17799573		chr1	PN40024 12X.v0	380963		chr1	PN40024 12X.v0	8249755
chr4	PN40024 12X.v2	17980355		chr1	PN40024 12X.v0	383087		chr1	PN40024 12X.v0	8324181
chr4	PN40024 12X.v2	18311071		chr1	PN40024 12X.v0	383242		chr1	PN40024 12X.v0	8331639
chr4	PN40024 12X.v2	18700982		chr1	PN40024 12X.v0	390623		chr1	PN40024 12X.v0	8384254
chr4	PN40024 12X.v2	19017335		chr1	PN40024 12X.v0	391141		chr1	PN40024 12X.v0	8429331
chr4	PN40024 12X.v2	19487535		chr1	PN40024 12X.v0	392595		chr1	PN40024 12X.v0	8429533
chr4	PN40024 12X.v2	19762446		chr1	PN40024 12X.v0	392639		chr1	PN40024 12X.v0	8467057
chr4	PN40024 12X.v2	19892780		chr1	PN40024 12X.v0	393201		chr1	PN40024 12X.v0	8492715
chr4	PN40024 12X.v2	20004123		chr1	PN40024 12X.v0	393402		chr1	PN40024 12X.v0	8517555
chr4	PN40024 12X.v2	20436338		chr1	PN40024 12X.v0	393649		chr1	PN40024 12X.v0	8523704
chr4	PN40024 12X.v2	20739437		chr1	PN40024 12X.v0	393710		chr1	PN40024 12X.v0	8539545
chr4	PN40024 12X.v2	20837957		chr1	PN40024 12X.v0	398104		chr1	PN40024 12X.v0	8618417
chr4	PN40024 12X.v2	21070680		chr1	PN40024 12X.v0	399436		chr1	PN40024 12X.v0	8634987
chr4	PN40024 12X.v2	21130734		chr1	PN40024 12X.v0	400898		chr1	PN40024 12X.v0	8649084
chr4	PN40024 12X.v2	21238665		chr1	PN40024 12X.v0	400975		chr1	PN40024 12X.v0	8671481
chr4	PN40024 12X.v2	22039056		chr1	PN40024 12X.v0	403749		chr1	PN40024 12X.v0	8676663
chr4	PN40024 12X.v2	22127549		chr1	PN40024 12X.v0	404749		chr1	PN40024 12X.v0	8705451
chr4	PN40024 12X.v2	22215506		chr1	PN40024 12X.v0	406384		chr1	PN40024 12X.v0	8710909
chr4	PN40024 12X.v2	22272053		chr1	PN40024 12X.v0	406722		chr1	PN40024 12X.v0	8744093
chr4	PN40024 12X.v2	22331368		chr1	PN40024 12X.v0	415467		chr1	PN40024 12X.v0	8780767
chr4	PN40024 12X.v2	22548287		chr1	PN40024 12X.v0	415964		chr1	PN40024 12X.v0	8821137
chr4	PN40024 12X.v2	22791294		chr1	PN40024 12X.v0	416452		chr1	PN40024 12X.v0	8850489
chr4	PN40024 12X.v2	23092663		chr1	PN40024 12X.v0	416512		chr1	PN40024 12X.v0	8890473
chr4	PN40024 12X.v2	23360446		chr1	PN40024 12X.v0	416968		chr1	PN40024 12X.v0	8924712
chr4	PN40024 12X.v2	23421280		chr1	PN40024 12X.v0	422609		chr1	PN40024 12X.v0	8958136
chr4	PN40024 12X.v2	23599054		chr1	PN40024 12X.v0	425200		chr1	PN40024 12X.v0	8975551
chr4	PN40024 12X.v2	23999526		chr1	PN40024 12X.v0	426246		chr1	PN40024 12X.v0	8997177
chr4	PN40024 12X.v2	24312358		chr1	PN40024 12X.v0	426738		chr1	PN40024 12X.v0	9000381
chr4	PN40024 12X.v2	24558421		chr1	PN40024 12X.v0	429962		chr1	PN40024 12X.v0	9015822
chr5	PN40024 12X.v2	38099		chr1	PN40024 12X.v0	430026		chr1	PN40024 12X.v0	9016939
chr5	PN40024 12X.v2	196931		chr1	PN40024 12X.v0	430284		chr1	PN40024 12X.v0	9046299
chr5	PN40024 12X.v2	288102		chr1	PN40024 12X.v0	430968		chr1	PN40024 12X.v0	9067492
chr5	PN40024 12X.v2	523818		chr1	PN40024 12X.v0	431159		chr1	PN40024 12X.v0	9069439
chr5	PN40024 12X.v2	601862		chr1	PN40024 12X.v0	435402		chr1	PN40024 12X.v0	9076404
chr5	PN40024 12X.v2	727574		chr1	PN40024 12X.v0	436177		chr1	PN40024 12X.v0	9096264
chr5	PN40024 12X.v2	782424		chr1	PN40024 12X.v0	438054		chr1	PN40024 12X.v0	9242867
chr5	PN40024 12X.v2	914744		chr1	PN40024 12X.v0	438570		chr1	PN40024 12X.v0	9305946
chr5	PN40024 12X.v2	992113		chr1	PN40024 12X.v0	438711		chr1	PN40024 12X.v0	9321654
chr5	PN40024 12X.v2	1120092		chr1	PN40024 12X.v0	438882		chr1	PN40024 12X.v0	9345841
chr5	PN40024 12X.v2	1191282		chr1	PN40024 12X.v0	439546		chr1	PN40024 12X.v0	9353859
chr5	PN40024 12X.v2	1251758		chr1	PN40024 12X.v0	440971		chr1	PN40024 12X.v0	9436830
chr5	PN40024 12X.v2	1381073		chr1	PN40024 12X.v0	442268		chr1	PN40024 12X.v0	9496251
chr5	PN40024 12X.v2	1449735		chr1	PN40024 12X.v0	443742		chr1	PN40024 12X.v0	9528312
chr5	PN40024 12X.v2	1508886		chr1	PN40024 12X.v0	444662		chr1	PN40024 12X.v0	9532553
chr5	PN40024 12X.v2	1581158		chr1	PN40024 12X.v0	449026		chr1	PN40024 12X.v0	9558272
chr5	PN40024 12X.v2	1652473		chr1	PN40024 12X.v0	450475		chr1	PN40024 12X.v0	9566010
chr5	PN40024 12X.v2	2193315		chr1	PN40024 12X.v0	454342		chr1	PN40024 12X.v0	9566673
chr5	PN40024 12X.v2	2346684		chr1	PN40024 12X.v0	454964		chr1	PN40024 12X.v0	9567236
chr5	PN40024 12X.v2	2429823		chr1	PN40024 12X.v0	456727		chr1	PN40024 12X.v0	9601598
chr5	PN40024 12X.v2	2540724		chr1	PN40024 12X.v0	457276		chr1	PN40024 12X.v0	9603446
chr5	PN40024 12X.v2	2671340		chr1	PN40024 12X.v0	459176		chr1	PN40024 12X.v0	9674953
chr5	PN40024 12X.v2	2816543		chr1	PN40024 12X.v0	459226		chr1	PN40024 12X.v0	9697433
chr5	PN40024 12X.v2	2898965		chr1	PN40024 12X.v0	459330		chr1	PN40024 12X.v0	9713401
chr5	PN40024 12X.v2	2970834		chr1	PN40024 12X.v0	461058		chr1	PN40024 12X.v0	9743721
chr5	PN40024 12X.v2	3163016		chr1	PN40024 12X.v0	461113		chr1	PN40024 12X.v0	9750032
chr5	PN40024 12X.v2	3398262		chr1	PN40024 12X.v0	461226		chr1	PN40024 12X.v0	9779606
chr5	PN40024 12X.v2	3455965		chr1	PN40024 12X.v0	462389		chr1	PN40024 12X.v0	9816361
chr5	PN40024 12X.v2	3554745		chr1	PN40024 12X.v0	462645		chr1	PN40024 12X.v0	9849128
chr5	PN40024 12X.v2	3677473		chr1	PN40024 12X.v0	462684		chr1	PN40024 12X.v0	9887731
chr5	PN40024 12X.v2	3817250		chr1	PN40024 12X.v0	462860		chr1	PN40024 12X.v0	9900799
chr5	PN40024 12X.v2	3885586		chr1	PN40024 12X.v0	462985		chr1	PN40024 12X.v0	9923278
chr5	PN40024 12X.v2	3959240		chr1	PN40024 12X.v0	463192		chr1	PN40024 12X.v0	9959141
chr5	PN40024 12X.v2	4088551		chr1	PN40024 12X.v0	463839		chr1	PN40024 12X.v0	9967233
chr5	PN40024 12X.v2	4356188		chr1	PN40024 12X.v0	464379		chr1	PN40024 12X.v0	9996086
chr5	PN40024 12X.v2	4453596		chr1	PN40024 12X.v0	464866		chr1	PN40024 12X.v0	10024059
chr5	PN40024 12X.v2	4550669		chr1	PN40024 12X.v0	467713		chr1	PN40024 12X.v0	10027559
chr5	PN40024 12X.v2	4631069		chr1	PN40024 12X.v0	467782		chr1	PN40024 12X.v0	10028280
chr5	PN40024 12X.v2	4744451		chr1	PN40024 12X.v0	467884		chr1	PN40024 12X.v0	10028695
chr5	PN40024 12X.v2	4915706		chr1	PN40024 12X.v0	473368		chr1	PN40024 12X.v0	10048792
chr5	PN40024 12X.v2	5211296		chr1	PN40024 12X.v0	473942		chr1	PN40024 12X.v0	10064124
chr5	PN40024 12X.v2	5336805		chr1	PN40024 12X.v0	474045		chr1	PN40024 12X.v0	10068071
chr5	PN40024 12X.v2	5451693		chr1	PN40024 12X.v0	474117		chr1	PN40024 12X.v0	10103455
chr5	PN40024 12X.v2	5541402		chr1	PN40024 12X.v0	475993		chr1	PN40024 12X.v0	10130173
chr5	PN40024 12X.v2	5623008		chr1	PN40024 12X.v0	477104		chr1	PN40024 12X.v0	10136235
chr5	PN40024 12X.v2	5692636		chr1	PN40024 12X.v0	478550		chr1	PN40024 12X.v0	10170511
chr5	PN40024 12X.v2	5764723		chr1	PN40024 12X.v0	479693		chr1	PN40024 12X.v0	10198406
chr5	PN40024 12X.v2	5832422		chr1	PN40024 12X.v0	479775		chr1	PN40024 12X.v0	10215474
chr5	PN40024 12X.v2	5884957		chr1	PN40024 12X.v0	483823		chr1	PN40024 12X.v0	10248041
chr5	PN40024 12X.v2	6247366		chr1	PN40024 12X.v0	484566		chr1	PN40024 12X.v0	10279151
chr5	PN40024 12X.v2	6351187		chr1	PN40024 12X.v0	484604		chr1	PN40024 12X.v0	10306186
chr5	PN40024 12X.v2	6472536		chr1	PN40024 12X.v0	485282		chr1	PN40024 12X.v0	10331427
chr5	PN40024 12X.v2	6577650		chr1	PN40024 12X.v0	485431		chr1	PN40024 12X.v0	10346685
chr5	PN40024 12X.v2	6644701		chr1	PN40024 12X.v0	493097		chr1	PN40024 12X.v0	10348071
chr5	PN40024 12X.v2	6783807		chr1	PN40024 12X.v0	493798		chr1	PN40024 12X.v0	10352546
chr5	PN40024 12X.v2	6864486		chr1	PN40024 12X.v0	493839		chr1	PN40024 12X.v0	10384689
chr5	PN40024 12X.v2	7075168		chr1	PN40024 12X.v0	494700		chr1	PN40024 12X.v0	10422513
chr5	PN40024 12X.v2	7176925		chr1	PN40024 12X.v0	495038		chr1	PN40024 12X.v0	10456407
chr5	PN40024 12X.v2	7260172		chr1	PN40024 12X.v0	496757		chr1	PN40024 12X.v0	10492345
chr5	PN40024 12X.v2	7410044		chr1	PN40024 12X.v0	497543		chr1	PN40024 12X.v0	10515896
chr5	PN40024 12X.v2	7530014		chr1	PN40024 12X.v0	498253		chr1	PN40024 12X.v0	10532241
chr5	PN40024 12X.v2	7605115		chr1	PN40024 12X.v0	500232		chr1	PN40024 12X.v0	10540772
chr5	PN40024 12X.v2	7882802		chr1	PN40024 12X.v0	502918		chr1	PN40024 12X.v0	10543015
chr5	PN40024 12X.v2	7984167		chr1	PN40024 12X.v0	503929		chr1	PN40024 12X.v0	10567353
chr5	PN40024 12X.v2	8075869		chr1	PN40024 12X.v0	508877		chr1	PN40024 12X.v0	10601560
chr5	PN40024 12X.v2	8240400		chr1	PN40024 12X.v0	509009		chr1	PN40024 12X.v0	10636113
chr5	PN40024 12X.v2	8392088		chr1	PN40024 12X.v0	509306		chr1	PN40024 12X.v0	10645223
chr5	PN40024 12X.v2	8486084		chr1	PN40024 12X.v0	509854		chr1	PN40024 12X.v0	10650149
chr5	PN40024 12X.v2	8545800		chr1	PN40024 12X.v0	510372		chr1	PN40024 12X.v0	10686955
chr5	PN40024 12X.v2	8605942		chr1	PN40024 12X.v0	510487		chr1	PN40024 12X.v0	10707573
chr5	PN40024 12X.v2	8669505		chr1	PN40024 12X.v0	515879		chr1	PN40024 12X.v0	10751301
chr5	PN40024 12X.v2	9107670		chr1	PN40024 12X.v0	516470		chr1	PN40024 12X.v0	10778771
chr5	PN40024 12X.v2	9172170		chr1	PN40024 12X.v0	516984		chr1	PN40024 12X.v0	10815671
chr5	PN40024 12X.v2	9249185		chr1	PN40024 12X.v0	518224		chr1	PN40024 12X.v0	10822572
chr5	PN40024 12X.v2	9330484		chr1	PN40024 12X.v0	518331		chr1	PN40024 12X.v0	10848183
chr5	PN40024 12X.v2	9418134		chr1	PN40024 12X.v0	518701		chr1	PN40024 12X.v0	10879621
chr5	PN40024 12X.v2	9475202		chr1	PN40024 12X.v0	519028		chr1	PN40024 12X.v0	10913571
chr5	PN40024 12X.v2	9760548		chr1	PN40024 12X.v0	519432		chr1	PN40024 12X.v0	10976077
chr5	PN40024 12X.v2	9961427		chr1	PN40024 12X.v0	520839		chr1	PN40024 12X.v0	11007311
chr5	PN40024 12X.v2	10046422		chr1	PN40024 12X.v0	521738		chr1	PN40024 12X.v0	11010707
chr5	PN40024 12X.v2	10303059		chr1	PN40024 12X.v0	523427		chr1	PN40024 12X.v0	11011678
chr5	PN40024 12X.v2	10381269		chr1	PN40024 12X.v0	525337		chr1	PN40024 12X.v0	11023569
chr5	PN40024 12X.v2	10489999		chr1	PN40024 12X.v0	525659		chr1	PN40024 12X.v0	11027925
chr5	PN40024 12X.v2	10597598		chr1	PN40024 12X.v0	525868		chr1	PN40024 12X.v0	11028481
chr5	PN40024 12X.v2	10680744		chr1	PN40024 12X.v0	537467		chr1	PN40024 12X.v0	11028575
chr5	PN40024 12X.v2	10737322		chr1	PN40024 12X.v0	542609		chr1	PN40024 12X.v0	11183949
chr5	PN40024 12X.v2	11411896		chr1	PN40024 12X.v0	542754		chr1	PN40024 12X.v0	11198094
chr5	PN40024 12X.v2	11488698		chr1	PN40024 12X.v0	546070		chr1	PN40024 12X.v0	11207220
chr5	PN40024 12X.v2	12027711		chr1	PN40024 12X.v0	546550		chr1	PN40024 12X.v0	11240032
chr5	PN40024 12X.v2	12177632		chr1	PN40024 12X.v0	546725		chr1	PN40024 12X.v0	11269699
chr5	PN40024 12X.v2	12317731		chr1	PN40024 12X.v0	548319		chr1	PN40024 12X.v0	11313468
chr5	PN40024 12X.v2	12436793		chr1	PN40024 12X.v0	548380		chr1	PN40024 12X.v0	11324024
chr5	PN40024 12X.v2	12609891		chr1	PN40024 12X.v0	549447		chr1	PN40024 12X.v0	11333731
chr5	PN40024 12X.v2	12684206		chr1	PN40024 12X.v0	554149		chr1	PN40024 12X.v0	11384586
chr5	PN40024 12X.v2	13959256		chr1	PN40024 12X.v0	554844		chr1	PN40024 12X.v0	11414632
chr5	PN40024 12X.v2	14113858		chr1	PN40024 12X.v0	560316		chr1	PN40024 12X.v0	11428082
chr5	PN40024 12X.v2	14184102		chr1	PN40024 12X.v0	561577		chr1	PN40024 12X.v0	11452836
chr5	PN40024 12X.v2	14244942		chr1	PN40024 12X.v0	561943		chr1	PN40024 12X.v0	11457396
chr5	PN40024 12X.v2	14938393		chr1	PN40024 12X.v0	563729		chr1	PN40024 12X.v0	11473611
chr5	PN40024 12X.v2	15156341		chr1	PN40024 12X.v0	565266		chr1	PN40024 12X.v0	11488239
chr5	PN40024 12X.v2	15376196		chr1	PN40024 12X.v0	565528		chr1	PN40024 12X.v0	11505475
chr5	PN40024 12X.v2	15439188		chr1	PN40024 12X.v0	566162		chr1	PN40024 12X.v0	11505575
chr5	PN40024 12X.v2	15494607		chr1	PN40024 12X.v0	572907		chr1	PN40024 12X.v0	11518301
chr5	PN40024 12X.v2	15623556		chr1	PN40024 12X.v0	572970		chr1	PN40024 12X.v0	11525271
chr5	PN40024 12X.v2	15849900		chr1	PN40024 12X.v0	573072		chr1	PN40024 12X.v0	11527964
chr5	PN40024 12X.v2	16092596		chr1	PN40024 12X.v0	574998		chr1	PN40024 12X.v0	11576311
chr5	PN40024 12X.v2	16184048		chr1	PN40024 12X.v0	575434		chr1	PN40024 12X.v0	11600448
chr5	PN40024 12X.v2	16270621		chr1	PN40024 12X.v0	575613		chr1	PN40024 12X.v0	11622136
chr5	PN40024 12X.v2	17484208		chr1	PN40024 12X.v0	578859		chr1	PN40024 12X.v0	11675585
chr5	PN40024 12X.v2	17567199		chr1	PN40024 12X.v0	579049		chr1	PN40024 12X.v0	11680867
chr5	PN40024 12X.v2	17629585		chr1	PN40024 12X.v0	579207		chr1	PN40024 12X.v0	11709592
chr5	PN40024 12X.v2	17847538		chr1	PN40024 12X.v0	586412		chr1	PN40024 12X.v0	11738703
chr5	PN40024 12X.v2	18637567		chr1	PN40024 12X.v0	588594		chr1	PN40024 12X.v0	11739249
chr5	PN40024 12X.v2	18897041		chr1	PN40024 12X.v0	588689		chr1	PN40024 12X.v0	11773499
chr5	PN40024 12X.v2	19422363		chr1	PN40024 12X.v0	588791		chr1	PN40024 12X.v0	11779907
chr5	PN40024 12X.v2	19701010		chr1	PN40024 12X.v0	589496		chr1	PN40024 12X.v0	11818337
chr5	PN40024 12X.v2	19843347		chr1	PN40024 12X.v0	589605		chr1	PN40024 12X.v0	11853324
chr5	PN40024 12X.v2	20164865		chr1	PN40024 12X.v0	590054		chr1	PN40024 12X.v0	11858923
chr5	PN40024 12X.v2	20239419		chr1	PN40024 12X.v0	591105		chr1	PN40024 12X.v0	11874008
chr5	PN40024 12X.v2	20317279		chr1	PN40024 12X.v0	591150		chr1	PN40024 12X.v0	11964646
chr5	PN40024 12X.v2	20429993		chr1	PN40024 12X.v0	591666		chr1	PN40024 12X.v0	11969030
chr5	PN40024 12X.v2	20648848		chr1	PN40024 12X.v0	591978		chr1	PN40024 12X.v0	11988940
chr5	PN40024 12X.v2	20859485		chr1	PN40024 12X.v0	594065		chr1	PN40024 12X.v0	11996175
chr5	PN40024 12X.v2	21192283		chr1	PN40024 12X.v0	594252		chr1	PN40024 12X.v0	11998584
chr5	PN40024 12X.v2	21389712		chr1	PN40024 12X.v0	594922		chr1	PN40024 12X.v0	12005500
chr5	PN40024 12X.v2	21582119		chr1	PN40024 12X.v0	599800		chr1	PN40024 12X.v0	12009877
chr5	PN40024 12X.v2	22368206		chr1	PN40024 12X.v0	600563		chr1	PN40024 12X.v0	12012741
chr5	PN40024 12X.v2	22424142		chr1	PN40024 12X.v0	600722		chr1	PN40024 12X.v0	12046683
chr5	PN40024 12X.v2	22549876		chr1	PN40024 12X.v0	601093		chr1	PN40024 12X.v0	12056309
chr5	PN40024 12X.v2	22623177		chr1	PN40024 12X.v0	606216		chr1	PN40024 12X.v0	12081808
chr5	PN40024 12X.v2	22732244		chr1	PN40024 12X.v0	606839		chr1	PN40024 12X.v0	12092270
chr5	PN40024 12X.v2	22839984		chr1	PN40024 12X.v0	607665		chr1	PN40024 12X.v0	12127803
chr5	PN40024 12X.v2	23028493		chr1	PN40024 12X.v0	609841		chr1	PN40024 12X.v0	12168156
chr5	PN40024 12X.v2	23266738		chr1	PN40024 12X.v0	610645		chr1	PN40024 12X.v0	12170046
chr5	PN40024 12X.v2	23626031		chr1	PN40024 12X.v0	611771		chr1	PN40024 12X.v0	12212304
chr5	PN40024 12X.v2	23735988		chr1	PN40024 12X.v0	611896		chr1	PN40024 12X.v0	12214564
chr5	PN40024 12X.v2	23821379		chr1	PN40024 12X.v0	612108		chr1	PN40024 12X.v0	12215151
chr5	PN40024 12X.v2	23885642		chr1	PN40024 12X.v0	612628		chr1	PN40024 12X.v0	12241211
chr5	PN40024 12X.v2	23941958		chr1	PN40024 12X.v0	613535		chr1	PN40024 12X.v0	12284201
chr5	PN40024 12X.v2	24028531		chr1	PN40024 12X.v0	615484		chr1	PN40024 12X.v0	12284900
chr5	PN40024 12X.v2	24109446		chr1	PN40024 12X.v0	615783		chr1	PN40024 12X.v0	12352034
chr5	PN40024 12X.v2	24329039		chr1	PN40024 12X.v0	616096		chr1	PN40024 12X.v0	12361877
chr5	PN40024 12X.v2	24405328		chr1	PN40024 12X.v0	616349		chr1	PN40024 12X.v0	12389474
chr5	PN40024 12X.v2	24516717		chr1	PN40024 12X.v0	616599		chr1	PN40024 12X.v0	12393775
chr5	PN40024 12X.v2	24780052		chr1	PN40024 12X.v0	616964		chr1	PN40024 12X.v0	12400623
chr5	PN40024 12X.v2	24901597		chr1	PN40024 12X.v0	617556		chr1	PN40024 12X.v0	12406900
chr5	PN40024 12X.v2	25379843		chr1	PN40024 12X.v0	617876		chr1	PN40024 12X.v0	12407396
chr6	PN40024 12X.v2	102558		chr1	PN40024 12X.v0	618166		chr1	PN40024 12X.v0	12492185
chr6	PN40024 12X.v2	224766		chr1	PN40024 12X.v0	618223		chr1	PN40024 12X.v0	12492270
chr6	PN40024 12X.v2	281879		chr1	PN40024 12X.v0	619207		chr1	PN40024 12X.v0	12493897
chr6	PN40024 12X.v2	506716		chr1	PN40024 12X.v0	619329		chr1	PN40024 12X.v0	12552777
chr6	PN40024 12X.v2	578856		chr1	PN40024 12X.v0	629507		chr1	PN40024 12X.v0	12560573
chr6	PN40024 12X.v2	670815		chr1	PN40024 12X.v0	630281		chr1	PN40024 12X.v0	12603724
chr6	PN40024 12X.v2	816414		chr1	PN40024 12X.v0	630377		chr1	PN40024 12X.v0	12645853
chr6	PN40024 12X.v2	2027729		chr1	PN40024 12X.v0	630495		chr1	PN40024 12X.v0	12648747
chr6	PN40024 12X.v2	2092951		chr1	PN40024 12X.v0	630583		chr1	PN40024 12X.v0	12655926
chr6	PN40024 12X.v2	2312292		chr1	PN40024 12X.v0	631571		chr1	PN40024 12X.v0	12668414
chr6	PN40024 12X.v2	2674740		chr1	PN40024 12X.v0	631685		chr1	PN40024 12X.v0	12961945
chr6	PN40024 12X.v2	2754921		chr1	PN40024 12X.v0	631746		chr1	PN40024 12X.v0	12963712
chr6	PN40024 12X.v2	2818140		chr1	PN40024 12X.v0	632151		chr1	PN40024 12X.v0	12966194
chr6	PN40024 12X.v2	2871894		chr1	PN40024 12X.v0	632943		chr1	PN40024 12X.v0	13062136
chr6	PN40024 12X.v2	3096555		chr1	PN40024 12X.v0	642413		chr1	PN40024 12X.v0	13451221
chr6	PN40024 12X.v2	3261399		chr1	PN40024 12X.v0	644687		chr1	PN40024 12X.v0	13469251
chr6	PN40024 12X.v2	3423170		chr1	PN40024 12X.v0	649136		chr1	PN40024 12X.v0	13470209
chr6	PN40024 12X.v2	3629748		chr1	PN40024 12X.v0	649386		chr1	PN40024 12X.v0	13518296
chr6	PN40024 12X.v2	3712077		chr1	PN40024 12X.v0	649784		chr1	PN40024 12X.v0	13587632
chr6	PN40024 12X.v2	3839773		chr1	PN40024 12X.v0	649822		chr1	PN40024 12X.v0	13669728
chr6	PN40024 12X.v2	3959798		chr1	PN40024 12X.v0	650228		chr1	PN40024 12X.v0	13676388
chr6	PN40024 12X.v2	4086610		chr1	PN40024 12X.v0	650811		chr1	PN40024 12X.v0	13680311
chr6	PN40024 12X.v2	4193190		chr1	PN40024 12X.v0	652207		chr1	PN40024 12X.v0	13715815
chr6	PN40024 12X.v2	4282333		chr1	PN40024 12X.v0	653012		chr1	PN40024 12X.v0	13811691
chr6	PN40024 12X.v2	4597959		chr1	PN40024 12X.v0	653539		chr1	PN40024 12X.v0	13836783
chr6	PN40024 12X.v2	4664668		chr1	PN40024 12X.v0	653595		chr1	PN40024 12X.v0	13920137
chr6	PN40024 12X.v2	4773860		chr1	PN40024 12X.v0	658358		chr1	PN40024 12X.v0	13921759
chr6	PN40024 12X.v2	4904340		chr1	PN40024 12X.v0	665445		chr1	PN40024 12X.v0	13951520
chr6	PN40024 12X.v2	4995975		chr1	PN40024 12X.v0	673907		chr1	PN40024 12X.v0	13958729
chr6	PN40024 12X.v2	5143105		chr1	PN40024 12X.v0	681605		chr1	PN40024 12X.v0	13961488
chr6	PN40024 12X.v2	5316318		chr1	PN40024 12X.v0	681865		chr1	PN40024 12X.v0	13964176
chr6	PN40024 12X.v2	5491770		chr1	PN40024 12X.v0	682188		chr1	PN40024 12X.v0	13967545
chr6	PN40024 12X.v2	5661220		chr1	PN40024 12X.v0	682386		chr1	PN40024 12X.v0	13972387
chr6	PN40024 12X.v2	5752203		chr1	PN40024 12X.v0	691084		chr1	PN40024 12X.v0	13989145
chr6	PN40024 12X.v2	5843756		chr1	PN40024 12X.v0	691749		chr1	PN40024 12X.v0	14006648
chr6	PN40024 12X.v2	5958577		chr1	PN40024 12X.v0	695119		chr1	PN40024 12X.v0	14044589
chr6	PN40024 12X.v2	6016850		chr1	PN40024 12X.v0	701106		chr1	PN40024 12X.v0	14059862
chr6	PN40024 12X.v2	6136000		chr1	PN40024 12X.v0	701160		chr1	PN40024 12X.v0	14163808
chr6	PN40024 12X.v2	6373188		chr1	PN40024 12X.v0	701382		chr1	PN40024 12X.v0	14163969
chr6	PN40024 12X.v2	6587450		chr1	PN40024 12X.v0	701611		chr1	PN40024 12X.v0	14164870
chr6	PN40024 12X.v2	6641504		chr1	PN40024 12X.v0	703137		chr1	PN40024 12X.v0	14196830
chr6	PN40024 12X.v2	6873743		chr1	PN40024 12X.v0	704416		chr1	PN40024 12X.v0	14215925
chr6	PN40024 12X.v2	6961754		chr1	PN40024 12X.v0	704890		chr1	PN40024 12X.v0	14217751
chr6	PN40024 12X.v2	7372241		chr1	PN40024 12X.v0	705705		chr1	PN40024 12X.v0	14232730
chr6	PN40024 12X.v2	7690367		chr1	PN40024 12X.v0	706883		chr1	PN40024 12X.v0	14275632
chr6	PN40024 12X.v2	7855019		chr1	PN40024 12X.v0	712553		chr1	PN40024 12X.v0	14302982
chr6	PN40024 12X.v2	9016289		chr1	PN40024 12X.v0	716105		chr1	PN40024 12X.v0	14306100
chr6	PN40024 12X.v2	9159176		chr1	PN40024 12X.v0	716347		chr1	PN40024 12X.v0	14309754
chr6	PN40024 12X.v2	9426152		chr1	PN40024 12X.v0	716412		chr1	PN40024 12X.v0	14425718
chr6	PN40024 12X.v2	11429092		chr1	PN40024 12X.v0	718913		chr1	PN40024 12X.v0	14448219
chr6	PN40024 12X.v2	11635685		chr1	PN40024 12X.v0	724720		chr1	PN40024 12X.v0	14453117
chr6	PN40024 12X.v2	13115981		chr1	PN40024 12X.v0	727312		chr1	PN40024 12X.v0	14575102
chr6	PN40024 12X.v2	13465389		chr1	PN40024 12X.v0	727542		chr1	PN40024 12X.v0	14581112
chr6	PN40024 12X.v2	13524559		chr1	PN40024 12X.v0	728956		chr1	PN40024 12X.v0	14624429
chr6	PN40024 12X.v2	13622915		chr1	PN40024 12X.v0	729514		chr1	PN40024 12X.v0	14627879
chr6	PN40024 12X.v2	13689046		chr1	PN40024 12X.v0	732075		chr1	PN40024 12X.v0	14667660
chr6	PN40024 12X.v2	13832723		chr1	PN40024 12X.v0	732193		chr1	PN40024 12X.v0	14668769
chr6	PN40024 12X.v2	14552019		chr1	PN40024 12X.v0	732428		chr1	PN40024 12X.v0	14729342
chr6	PN40024 12X.v2	14606037		chr1	PN40024 12X.v0	732860		chr1	PN40024 12X.v0	14806053
chr6	PN40024 12X.v2	14835830		chr1	PN40024 12X.v0	733969		chr1	PN40024 12X.v0	14842859
chr6	PN40024 12X.v2	15137467		chr1	PN40024 12X.v0	734259		chr1	PN40024 12X.v0	14860048
chr6	PN40024 12X.v2	15252969		chr1	PN40024 12X.v0	734333		chr1	PN40024 12X.v0	14935333
chr6	PN40024 12X.v2	15470523		chr1	PN40024 12X.v0	735493		chr1	PN40024 12X.v0	14954166
chr6	PN40024 12X.v2	15543938		chr1	PN40024 12X.v0	742340		chr1	PN40024 12X.v0	14958139
chr6	PN40024 12X.v2	15775550		chr1	PN40024 12X.v0	742772		chr1	PN40024 12X.v0	14975908
chr6	PN40024 12X.v2	15850251		chr1	PN40024 12X.v0	742832		chr1	PN40024 12X.v0	14983549
chr6	PN40024 12X.v2	15915895		chr1	PN40024 12X.v0	744106		chr1	PN40024 12X.v0	15016961
chr6	PN40024 12X.v2	16140020		chr1	PN40024 12X.v0	744772		chr1	PN40024 12X.v0	15026120
chr6	PN40024 12X.v2	16196711		chr1	PN40024 12X.v0	745493		chr1	PN40024 12X.v0	15438611
chr6	PN40024 12X.v2	17449050		chr1	PN40024 12X.v0	746358		chr1	PN40024 12X.v0	15463723
chr6	PN40024 12X.v2	17681109		chr1	PN40024 12X.v0	747674		chr1	PN40024 12X.v0	15463774
chr6	PN40024 12X.v2	17921641		chr1	PN40024 12X.v0	748921		chr1	PN40024 12X.v0	15547251
chr6	PN40024 12X.v2	17974651		chr1	PN40024 12X.v0	749022		chr1	PN40024 12X.v0	15601334
chr6	PN40024 12X.v2	18520823		chr1	PN40024 12X.v0	749102		chr1	PN40024 12X.v0	15605027
chr6	PN40024 12X.v2	18758927		chr1	PN40024 12X.v0	749195		chr1	PN40024 12X.v0	15657631
chr6	PN40024 12X.v2	18813592		chr1	PN40024 12X.v0	749350		chr1	PN40024 12X.v0	15659319
chr6	PN40024 12X.v2	19096194		chr1	PN40024 12X.v0	750231		chr1	PN40024 12X.v0	15702664
chr6	PN40024 12X.v2	19791944		chr1	PN40024 12X.v0	750361		chr1	PN40024 12X.v0	15717010
chr6	PN40024 12X.v2	19860838		chr1	PN40024 12X.v0	751069		chr1	PN40024 12X.v0	15717071
chr6	PN40024 12X.v2	19937319		chr1	PN40024 12X.v0	751944		chr1	PN40024 12X.v0	15761994
chr6	PN40024 12X.v2	20000657		chr1	PN40024 12X.v0	752697		chr1	PN40024 12X.v0	15804771
chr6	PN40024 12X.v2	20062276		chr1	PN40024 12X.v0	752739		chr1	PN40024 12X.v0	15843271
chr6	PN40024 12X.v2	20148242		chr1	PN40024 12X.v0	753359		chr1	PN40024 12X.v0	15882089
chr6	PN40024 12X.v2	20305922		chr1	PN40024 12X.v0	754016		chr1	PN40024 12X.v0	15889332
chr6	PN40024 12X.v2	20373568		chr1	PN40024 12X.v0	754145		chr1	PN40024 12X.v0	15890810
chr6	PN40024 12X.v2	20569421		chr1	PN40024 12X.v0	754234		chr1	PN40024 12X.v0	15892180
chr6	PN40024 12X.v2	20646740		chr1	PN40024 12X.v0	755105		chr1	PN40024 12X.v0	15907392
chr6	PN40024 12X.v2	20765164		chr1	PN40024 12X.v0	755367		chr1	PN40024 12X.v0	15909374
chr6	PN40024 12X.v2	20848667		chr1	PN40024 12X.v0	755926		chr1	PN40024 12X.v0	15927368
chr6	PN40024 12X.v2	21330468		chr1	PN40024 12X.v0	755964		chr1	PN40024 12X.v0	15928681
chr6	PN40024 12X.v2	21448061		chr1	PN40024 12X.v0	758135		chr1	PN40024 12X.v0	15934554
chr6	PN40024 12X.v2	21754160		chr1	PN40024 12X.v0	758377		chr1	PN40024 12X.v0	15943292
chr6	PN40024 12X.v2	21811156		chr1	PN40024 12X.v0	759071		chr1	PN40024 12X.v0	16000145
chr6	PN40024 12X.v2	21944137		chr1	PN40024 12X.v0	759296		chr1	PN40024 12X.v0	16159075
chr6	PN40024 12X.v2	22000727		chr1	PN40024 12X.v0	759638		chr1	PN40024 12X.v0	16197622
chr6	PN40024 12X.v2	22086937		chr1	PN40024 12X.v0	760799		chr1	PN40024 12X.v0	16205431
chr6	PN40024 12X.v2	22153848		chr1	PN40024 12X.v0	761872		chr1	PN40024 12X.v0	16242814
chr6	PN40024 12X.v2	22260083		chr1	PN40024 12X.v0	762757		chr1	PN40024 12X.v0	16266476
chr6	PN40024 12X.v2	22347070		chr1	PN40024 12X.v0	763047		chr1	PN40024 12X.v0	16346395
chr6	PN40024 12X.v2	22479225		chr1	PN40024 12X.v0	763998		chr1	PN40024 12X.v0	16376328
chr7	PN40024 12X.v2	228986		chr1	PN40024 12X.v0	764709		chr1	PN40024 12X.v0	16384739
chr7	PN40024 12X.v2	629398		chr1	PN40024 12X.v0	764962		chr1	PN40024 12X.v0	16391144
chr7	PN40024 12X.v2	748361		chr1	PN40024 12X.v0	765240		chr1	PN40024 12X.v0	16433791
chr7	PN40024 12X.v2	848595		chr1	PN40024 12X.v0	765299		chr1	PN40024 12X.v0	16444162
chr7	PN40024 12X.v2	912369		chr1	PN40024 12X.v0	765455		chr1	PN40024 12X.v0	16479147
chr7	PN40024 12X.v2	1013924		chr1	PN40024 12X.v0	765545		chr1	PN40024 12X.v0	16491864
chr7	PN40024 12X.v2	1223286		chr1	PN40024 12X.v0	765619		chr1	PN40024 12X.v0	16502631
chr7	PN40024 12X.v2	1406036		chr1	PN40024 12X.v0	768902		chr1	PN40024 12X.v0	16512242
chr7	PN40024 12X.v2	1482314		chr1	PN40024 12X.v0	770089		chr1	PN40024 12X.v0	16513552
chr7	PN40024 12X.v2	1600355		chr1	PN40024 12X.v0	770323		chr1	PN40024 12X.v0	16550466
chr7	PN40024 12X.v2	1722728		chr1	PN40024 12X.v0	771161		chr1	PN40024 12X.v0	16586426
chr7	PN40024 12X.v2	1796486		chr1	PN40024 12X.v0	771796		chr1	PN40024 12X.v0	16618819
chr7	PN40024 12X.v2	1882551		chr1	PN40024 12X.v0	773263		chr1	PN40024 12X.v0	16623814
chr7	PN40024 12X.v2	2131456		chr1	PN40024 12X.v0	773371		chr1	PN40024 12X.v0	16694690
chr7	PN40024 12X.v2	2287634		chr1	PN40024 12X.v0	773929		chr1	PN40024 12X.v0	16861410
chr7	PN40024 12X.v2	2435368		chr1	PN40024 12X.v0	774513		chr1	PN40024 12X.v0	16864011
chr7	PN40024 12X.v2	2590123		chr1	PN40024 12X.v0	775349		chr1	PN40024 12X.v0	16866207
chr7	PN40024 12X.v2	2667199		chr1	PN40024 12X.v0	775990		chr1	PN40024 12X.v0	16898215
chr7	PN40024 12X.v2	2771025		chr1	PN40024 12X.v0	778391		chr1	PN40024 12X.v0	16901068
chr7	PN40024 12X.v2	2950372		chr1	PN40024 12X.v0	778489		chr1	PN40024 12X.v0	16901696
chr7	PN40024 12X.v2	3021215		chr1	PN40024 12X.v0	778622		chr1	PN40024 12X.v0	16904389
chr7	PN40024 12X.v2	3299440		chr1	PN40024 12X.v0	785502		chr1	PN40024 12X.v0	16906729
chr7	PN40024 12X.v2	3401987		chr1	PN40024 12X.v0	789067		chr1	PN40024 12X.v0	16967062
chr7	PN40024 12X.v2	3559874		chr1	PN40024 12X.v0	791719		chr1	PN40024 12X.v0	16977489
chr7	PN40024 12X.v2	3625373		chr1	PN40024 12X.v0	792022		chr1	PN40024 12X.v0	17025792
chr7	PN40024 12X.v2	3716693		chr1	PN40024 12X.v0	792377		chr1	PN40024 12X.v0	17048242
chr7	PN40024 12X.v2	3835738		chr1	PN40024 12X.v0	793345		chr1	PN40024 12X.v0	17121115
chr7	PN40024 12X.v2	3995914		chr1	PN40024 12X.v0	795267		chr1	PN40024 12X.v0	17139876
chr7	PN40024 12X.v2	4112731		chr1	PN40024 12X.v0	796277		chr1	PN40024 12X.v0	17167398
chr7	PN40024 12X.v2	4254728		chr1	PN40024 12X.v0	798973		chr1	PN40024 12X.v0	17202271
chr7	PN40024 12X.v2	4373927		chr1	PN40024 12X.v0	799731		chr1	PN40024 12X.v0	17217214
chr7	PN40024 12X.v2	4426570		chr1	PN40024 12X.v0	800053		chr1	PN40024 12X.v0	17218476
chr7	PN40024 12X.v2	4663485		chr1	PN40024 12X.v0	800148		chr1	PN40024 12X.v0	17218655
chr7	PN40024 12X.v2	4749017		chr1	PN40024 12X.v0	801609		chr1	PN40024 12X.v0	17318447
chr7	PN40024 12X.v2	5012925		chr1	PN40024 12X.v0	801649		chr1	PN40024 12X.v0	17324608
chr7	PN40024 12X.v2	5127224		chr1	PN40024 12X.v0	802543		chr1	PN40024 12X.v0	17373491
chr7	PN40024 12X.v2	5199288		chr1	PN40024 12X.v0	802804		chr1	PN40024 12X.v0	17397267
chr7	PN40024 12X.v2	5300863		chr1	PN40024 12X.v0	803199		chr1	PN40024 12X.v0	17398456
chr7	PN40024 12X.v2	5356756		chr1	PN40024 12X.v0	804642		chr1	PN40024 12X.v0	17402591
chr7	PN40024 12X.v2	5435880		chr1	PN40024 12X.v0	805838		chr1	PN40024 12X.v0	17402882
chr7	PN40024 12X.v2	5496494		chr1	PN40024 12X.v0	808498		chr1	PN40024 12X.v0	17426648
chr7	PN40024 12X.v2	6083288		chr1	PN40024 12X.v0	808548		chr1	PN40024 12X.v0	17442964
chr7	PN40024 12X.v2	6389989		chr1	PN40024 12X.v0	811469		chr1	PN40024 12X.v0	17451211
chr7	PN40024 12X.v2	6636081		chr1	PN40024 12X.v0	811569		chr1	PN40024 12X.v0	17472553
chr7	PN40024 12X.v2	6944947		chr1	PN40024 12X.v0	811986		chr1	PN40024 12X.v0	17513172
chr7	PN40024 12X.v2	7162026		chr1	PN40024 12X.v0	812082		chr1	PN40024 12X.v0	17524531
chr7	PN40024 12X.v2	7447102		chr1	PN40024 12X.v0	812332		chr1	PN40024 12X.v0	17549134
chr7	PN40024 12X.v2	7588721		chr1	PN40024 12X.v0	812355		chr1	PN40024 12X.v0	17556282
chr7	PN40024 12X.v2	7699857		chr1	PN40024 12X.v0	815659		chr1	PN40024 12X.v0	17557827
chr7	PN40024 12X.v2	7829034		chr1	PN40024 12X.v0	815751		chr1	PN40024 12X.v0	17852133
chr7	PN40024 12X.v2	7990376		chr1	PN40024 12X.v0	815857		chr1	PN40024 12X.v0	17852801
chr7	PN40024 12X.v2	8094847		chr1	PN40024 12X.v0	815950		chr1	PN40024 12X.v0	17852842
chr7	PN40024 12X.v2	8155951		chr1	PN40024 12X.v0	816231		chr1	PN40024 12X.v0	17880537
chr7	PN40024 12X.v2	8252505		chr1	PN40024 12X.v0	816815		chr1	PN40024 12X.v0	17880631
chr7	PN40024 12X.v2	8330361		chr1	PN40024 12X.v0	818099		chr1	PN40024 12X.v0	17880961
chr7	PN40024 12X.v2	8561570		chr1	PN40024 12X.v0	851919		chr1	PN40024 12X.v0	17908184
chr7	PN40024 12X.v2	8804798		chr1	PN40024 12X.v0	852147		chr1	PN40024 12X.v0	17917599
chr7	PN40024 12X.v2	9942517		chr1	PN40024 12X.v0	852247		chr1	PN40024 12X.v0	17951118
chr7	PN40024 12X.v2	10066816		chr1	PN40024 12X.v0	853209		chr1	PN40024 12X.v0	17969189
chr7	PN40024 12X.v2	10166440		chr1	PN40024 12X.v0	860331		chr1	PN40024 12X.v0	18013177
chr7	PN40024 12X.v2	10498469		chr1	PN40024 12X.v0	865628		chr1	PN40024 12X.v0	18021871
chr7	PN40024 12X.v2	11272401		chr1	PN40024 12X.v0	865884		chr1	PN40024 12X.v0	18047795
chr7	PN40024 12X.v2	11956846		chr1	PN40024 12X.v0	866147		chr1	PN40024 12X.v0	18083420
chr7	PN40024 12X.v2	12020415		chr1	PN40024 12X.v0	868132		chr1	PN40024 12X.v0	18105883
chr7	PN40024 12X.v2	12309436		chr1	PN40024 12X.v0	868281		chr1	PN40024 12X.v0	18157904
chr7	PN40024 12X.v2	12389122		chr1	PN40024 12X.v0	871654		chr1	PN40024 12X.v0	18181446
chr7	PN40024 12X.v2	12452417		chr1	PN40024 12X.v0	872276		chr1	PN40024 12X.v0	18182887
chr7	PN40024 12X.v2	13861474		chr1	PN40024 12X.v0	918519		chr1	PN40024 12X.v0	18207009
chr7	PN40024 12X.v2	15120439		chr1	PN40024 12X.v0	924484		chr1	PN40024 12X.v0	18321760
chr7	PN40024 12X.v2	15243832		chr1	PN40024 12X.v0	925516		chr1	PN40024 12X.v0	18353212
chr7	PN40024 12X.v2	15374402		chr1	PN40024 12X.v0	925659		chr1	PN40024 12X.v0	18358943
chr7	PN40024 12X.v2	15608927		chr1	PN40024 12X.v0	925739		chr1	PN40024 12X.v0	18363246
chr7	PN40024 12X.v2	17042396		chr1	PN40024 12X.v0	928274		chr1	PN40024 12X.v0	18368208
chr7	PN40024 12X.v2	17219131		chr1	PN40024 12X.v0	928660		chr1	PN40024 12X.v0	18404031
chr7	PN40024 12X.v2	17308092		chr1	PN40024 12X.v0	929100		chr1	PN40024 12X.v0	18438884
chr7	PN40024 12X.v2	17378899		chr1	PN40024 12X.v0	929144		chr1	PN40024 12X.v0	18463066
chr7	PN40024 12X.v2	17449406		chr1	PN40024 12X.v0	930013		chr1	PN40024 12X.v0	18464186
chr7	PN40024 12X.v2	17582741		chr1	PN40024 12X.v0	930376		chr1	PN40024 12X.v0	18542179
chr7	PN40024 12X.v2	17723002		chr1	PN40024 12X.v0	930703		chr1	PN40024 12X.v0	18544195
chr7	PN40024 12X.v2	17910033		chr1	PN40024 12X.v0	930746		chr1	PN40024 12X.v0	18577173
chr7	PN40024 12X.v2	18097382		chr1	PN40024 12X.v0	931234		chr1	PN40024 12X.v0	18582851
chr7	PN40024 12X.v2	18184680		chr1	PN40024 12X.v0	939885		chr1	PN40024 12X.v0	18651435
chr7	PN40024 12X.v2	18268268		chr1	PN40024 12X.v0	941159		chr1	PN40024 12X.v0	18654390
chr7	PN40024 12X.v2	18437688		chr1	PN40024 12X.v0	942383		chr1	PN40024 12X.v0	18760209
chr7	PN40024 12X.v2	18701068		chr1	PN40024 12X.v0	943580		chr1	PN40024 12X.v0	18767175
chr7	PN40024 12X.v2	18762637		chr1	PN40024 12X.v0	944099		chr1	PN40024 12X.v0	18883004
chr7	PN40024 12X.v2	18835505		chr1	PN40024 12X.v0	944670		chr1	PN40024 12X.v0	18883369
chr7	PN40024 12X.v2	18952564		chr1	PN40024 12X.v0	948263		chr1	PN40024 12X.v0	18885079
chr7	PN40024 12X.v2	19049003		chr1	PN40024 12X.v0	948334		chr1	PN40024 12X.v0	18902730
chr7	PN40024 12X.v2	19299297		chr1	PN40024 12X.v0	948497		chr1	PN40024 12X.v0	18906357
chr7	PN40024 12X.v2	19355564		chr1	PN40024 12X.v0	952042		chr1	PN40024 12X.v0	18973092
chr7	PN40024 12X.v2	19598178		chr1	PN40024 12X.v0	952489		chr1	PN40024 12X.v0	18980895
chr7	PN40024 12X.v2	19985774		chr1	PN40024 12X.v0	953527		chr1	PN40024 12X.v0	19009322
chr7	PN40024 12X.v2	20103260		chr1	PN40024 12X.v0	953792		chr1	PN40024 12X.v0	19045364
chr7	PN40024 12X.v2	20279884		chr1	PN40024 12X.v0	954457		chr1	PN40024 12X.v0	19097478
chr7	PN40024 12X.v2	20394121		chr1	PN40024 12X.v0	954873		chr1	PN40024 12X.v0	19105277
chr7	PN40024 12X.v2	20674414		chr1	PN40024 12X.v0	955016		chr1	PN40024 12X.v0	19117448
chr7	PN40024 12X.v2	20906881		chr1	PN40024 12X.v0	955363		chr1	PN40024 12X.v0	19151567
chr7	PN40024 12X.v2	21128945		chr1	PN40024 12X.v0	956013		chr1	PN40024 12X.v0	19186859
chr7	PN40024 12X.v2	22046989		chr1	PN40024 12X.v0	956247		chr1	PN40024 12X.v0	19224395
chr7	PN40024 12X.v2	22101289		chr1	PN40024 12X.v0	957435		chr1	PN40024 12X.v0	19231080
chr7	PN40024 12X.v2	22250380		chr1	PN40024 12X.v0	957607		chr1	PN40024 12X.v0	19257832
chr7	PN40024 12X.v2	22508479		chr1	PN40024 12X.v0	961224		chr1	PN40024 12X.v0	19258880
chr7	PN40024 12X.v2	22580507		chr1	PN40024 12X.v0	961277		chr1	PN40024 12X.v0	19260976
chr7	PN40024 12X.v2	22781295		chr1	PN40024 12X.v0	961352		chr1	PN40024 12X.v0	19282978
chr7	PN40024 12X.v2	22891955		chr1	PN40024 12X.v0	961394		chr1	PN40024 12X.v0	19335852
chr7	PN40024 12X.v2	22991552		chr1	PN40024 12X.v0	961763		chr1	PN40024 12X.v0	19336830
chr7	PN40024 12X.v2	23068209		chr1	PN40024 12X.v0	962246		chr1	PN40024 12X.v0	19365829
chr7	PN40024 12X.v2	23233299		chr1	PN40024 12X.v0	962483		chr1	PN40024 12X.v0	19396648
chr7	PN40024 12X.v2	23310116		chr1	PN40024 12X.v0	962625		chr1	PN40024 12X.v0	19434157
chr7	PN40024 12X.v2	23438032		chr1	PN40024 12X.v0	962671		chr1	PN40024 12X.v0	19473556
chr7	PN40024 12X.v2	23660749		chr1	PN40024 12X.v0	962765		chr1	PN40024 12X.v0	19509283
chr7	PN40024 12X.v2	23769058		chr1	PN40024 12X.v0	963107		chr1	PN40024 12X.v0	19528810
chr7	PN40024 12X.v2	23844050		chr1	PN40024 12X.v0	963359		chr1	PN40024 12X.v0	19545452
chr7	PN40024 12X.v2	23962575		chr1	PN40024 12X.v0	969753		chr1	PN40024 12X.v0	19563280
chr7	PN40024 12X.v2	24059511		chr1	PN40024 12X.v0	980137		chr1	PN40024 12X.v0	19565862
chr7	PN40024 12X.v2	24217484		chr1	PN40024 12X.v0	980514		chr1	PN40024 12X.v0	19576877
chr7	PN40024 12X.v2	24373021		chr1	PN40024 12X.v0	980829		chr1	PN40024 12X.v0	19616484
chr7	PN40024 12X.v2	24508748		chr1	PN40024 12X.v0	980992		chr1	PN40024 12X.v0	19686518
chr7	PN40024 12X.v2	24586966		chr1	PN40024 12X.v0	981100		chr1	PN40024 12X.v0	19715227
chr7	PN40024 12X.v2	24677373		chr1	PN40024 12X.v0	981182		chr1	PN40024 12X.v0	19758132
chr7	PN40024 12X.v2	24879814		chr1	PN40024 12X.v0	981265		chr1	PN40024 12X.v0	19793242
chr7	PN40024 12X.v2	24967097		chr1	PN40024 12X.v0	983003		chr1	PN40024 12X.v0	19827460
chr7	PN40024 12X.v2	25056911		chr1	PN40024 12X.v0	985628		chr1	PN40024 12X.v0	19828192
chr7	PN40024 12X.v2	25141862		chr1	PN40024 12X.v0	986807		chr1	PN40024 12X.v0	19832137
chr7	PN40024 12X.v2	25262311		chr1	PN40024 12X.v0	992846		chr1	PN40024 12X.v0	19837314
chr7	PN40024 12X.v2	25457734		chr1	PN40024 12X.v0	993986		chr1	PN40024 12X.v0	19852892
chr7	PN40024 12X.v2	25669872		chr1	PN40024 12X.v0	996063		chr1	PN40024 12X.v0	19866437
chr7	PN40024 12X.v2	25751820		chr1	PN40024 12X.v0	997052		chr1	PN40024 12X.v0	19868076
chr7	PN40024 12X.v2	25909284		chr1	PN40024 12X.v0	997645		chr1	PN40024 12X.v0	19882962
chr7	PN40024 12X.v2	25988242		chr1	PN40024 12X.v0	997690		chr1	PN40024 12X.v0	19895748
chr7	PN40024 12X.v2	26088532		chr1	PN40024 12X.v0	997776		chr1	PN40024 12X.v0	19930494
chr7	PN40024 12X.v2	26249020		chr1	PN40024 12X.v0	997818		chr1	PN40024 12X.v0	19975589
chr7	PN40024 12X.v2	26363715		chr1	PN40024 12X.v0	998893		chr1	PN40024 12X.v0	19990759
chr7	PN40024 12X.v2	26515058		chr1	PN40024 12X.v0	1000023		chr1	PN40024 12X.v0	19998477
chr7	PN40024 12X.v2	26680230		chr1	PN40024 12X.v0	1002692		chr1	PN40024 12X.v0	20013004
chr7	PN40024 12X.v2	26792208		chr1	PN40024 12X.v0	1005290		chr1	PN40024 12X.v0	20179657
chr7	PN40024 12X.v2	26919971		chr1	PN40024 12X.v0	1006363		chr1	PN40024 12X.v0	20420677
chr7	PN40024 12X.v2	27013763		chr1	PN40024 12X.v0	1007082		chr1	PN40024 12X.v0	20420773
chr7	PN40024 12X.v2	27341252		chr1	PN40024 12X.v0	1007656		chr1	PN40024 12X.v0	20437670
chr8	PN40024 12X.v2	30944		chr1	PN40024 12X.v0	1009145		chr1	PN40024 12X.v0	20625147
chr8	PN40024 12X.v2	96364		chr1	PN40024 12X.v0	1009362		chr1	PN40024 12X.v0	20627084
chr8	PN40024 12X.v2	222721		chr1	PN40024 12X.v0	1018120		chr1	PN40024 12X.v0	20641842
chr8	PN40024 12X.v2	301480		chr1	PN40024 12X.v0	1031969		chr1	PN40024 12X.v0	20642990
chr8	PN40024 12X.v2	396592		chr1	PN40024 12X.v0	1032368		chr1	PN40024 12X.v0	20648785
chr8	PN40024 12X.v2	474142		chr1	PN40024 12X.v0	1057385		chr1	PN40024 12X.v0	20690921
chr8	PN40024 12X.v2	730234		chr1	PN40024 12X.v0	1057529		chr1	PN40024 12X.v0	20723234
chr8	PN40024 12X.v2	1005872		chr1	PN40024 12X.v0	1057618		chr1	PN40024 12X.v0	20750265
chr8	PN40024 12X.v2	1155960		chr1	PN40024 12X.v0	1057745		chr1	PN40024 12X.v0	20811624
chr8	PN40024 12X.v2	1222997		chr1	PN40024 12X.v0	1057797		chr1	PN40024 12X.v0	20815629
chr8	PN40024 12X.v2	1817422		chr1	PN40024 12X.v0	1059020		chr1	PN40024 12X.v0	20819501
chr8	PN40024 12X.v2	1896435		chr1	PN40024 12X.v0	1060049		chr1	PN40024 12X.v0	20819599
chr8	PN40024 12X.v2	2017540		chr1	PN40024 12X.v0	1060583		chr1	PN40024 12X.v0	20825068
chr8	PN40024 12X.v2	2197734		chr1	PN40024 12X.v0	1060803		chr1	PN40024 12X.v0	20870639
chr8	PN40024 12X.v2	2250586		chr1	PN40024 12X.v0	1061123		chr1	PN40024 12X.v0	20879274
chr8	PN40024 12X.v2	2443239		chr1	PN40024 12X.v0	1063541		chr1	PN40024 12X.v0	20902008
chr8	PN40024 12X.v2	2564886		chr1	PN40024 12X.v0	1064686		chr1	PN40024 12X.v0	20933816
chr8	PN40024 12X.v2	2666965		chr1	PN40024 12X.v0	1064925		chr1	PN40024 12X.v0	20944785
chr8	PN40024 12X.v2	2784591		chr1	PN40024 12X.v0	1066216		chr1	PN40024 12X.v0	20985372
chr8	PN40024 12X.v2	3176495		chr1	PN40024 12X.v0	1066433		chr1	PN40024 12X.v0	21007656
chr8	PN40024 12X.v2	3320879		chr1	PN40024 12X.v0	1066717		chr1	PN40024 12X.v0	21044474
chr8	PN40024 12X.v2	4108038		chr1	PN40024 12X.v0	1070341		chr1	PN40024 12X.v0	21076865
chr8	PN40024 12X.v2	4214869		chr1	PN40024 12X.v0	1072085		chr1	PN40024 12X.v0	21104634
chr8	PN40024 12X.v2	4661848		chr1	PN40024 12X.v0	1072360		chr1	PN40024 12X.v0	21111153
chr8	PN40024 12X.v2	4918103		chr1	PN40024 12X.v0	1072431		chr1	PN40024 12X.v0	21146880
chr8	PN40024 12X.v2	5062235		chr1	PN40024 12X.v0	1072500		chr1	PN40024 12X.v0	21179164
chr8	PN40024 12X.v2	5398297		chr1	PN40024 12X.v0	1072762		chr1	PN40024 12X.v0	21206468
chr8	PN40024 12X.v2	5630677		chr1	PN40024 12X.v0	1073643		chr1	PN40024 12X.v0	21223815
chr8	PN40024 12X.v2	7224682		chr1	PN40024 12X.v0	1073811		chr1	PN40024 12X.v0	21258195
chr8	PN40024 12X.v2	7371285		chr1	PN40024 12X.v0	1073914		chr1	PN40024 12X.v0	21275562
chr8	PN40024 12X.v2	7443260		chr1	PN40024 12X.v0	1074643		chr1	PN40024 12X.v0	21277715
chr8	PN40024 12X.v2	7542838		chr1	PN40024 12X.v0	1076991		chr1	PN40024 12X.v0	21316324
chr8	PN40024 12X.v2	7624958		chr1	PN40024 12X.v0	1079426		chr1	PN40024 12X.v0	21373487
chr8	PN40024 12X.v2	7812019		chr1	PN40024 12X.v0	1079966		chr1	PN40024 12X.v0	21394971
chr8	PN40024 12X.v2	7898256		chr1	PN40024 12X.v0	1080479		chr1	PN40024 12X.v0	21405071
chr8	PN40024 12X.v2	8086885		chr1	PN40024 12X.v0	1082130		chr1	PN40024 12X.v0	21430574
chr8	PN40024 12X.v2	8227840		chr1	PN40024 12X.v0	1084008		chr1	PN40024 12X.v0	21473096
chr8	PN40024 12X.v2	9037920		chr1	PN40024 12X.v0	1084291		chr1	PN40024 12X.v0	21503298
chr8	PN40024 12X.v2	9266897		chr1	PN40024 12X.v0	1084821		chr1	PN40024 12X.v0	21505077
chr8	PN40024 12X.v2	9332167		chr1	PN40024 12X.v0	1086782		chr1	PN40024 12X.v0	21600956
chr8	PN40024 12X.v2	9483316		chr1	PN40024 12X.v0	1086819		chr1	PN40024 12X.v0	21610516
chr8	PN40024 12X.v2	9585235		chr1	PN40024 12X.v0	1087052		chr1	PN40024 12X.v0	21676342
chr8	PN40024 12X.v2	9702346		chr1	PN40024 12X.v0	1087164		chr1	PN40024 12X.v0	21684667
chr8	PN40024 12X.v2	9810148		chr1	PN40024 12X.v0	1091606		chr1	PN40024 12X.v0	21713586
chr8	PN40024 12X.v2	9924400		chr1	PN40024 12X.v0	1091712		chr1	PN40024 12X.v0	21718827
chr8	PN40024 12X.v2	10146498		chr1	PN40024 12X.v0	1091753		chr1	PN40024 12X.v0	21762270
chr8	PN40024 12X.v2	10266320		chr1	PN40024 12X.v0	1091931		chr1	PN40024 12X.v0	21777172
chr8	PN40024 12X.v2	10383725		chr1	PN40024 12X.v0	1092057		chr1	PN40024 12X.v0	21790591
chr8	PN40024 12X.v2	10545513		chr1	PN40024 12X.v0	1092308		chr1	PN40024 12X.v0	21803230
chr8	PN40024 12X.v2	10660800		chr1	PN40024 12X.v0	1092385		chr1	PN40024 12X.v0	21811846
chr8	PN40024 12X.v2	10735044		chr1	PN40024 12X.v0	1092797		chr1	PN40024 12X.v0	21860087
chr8	PN40024 12X.v2	10850929		chr1	PN40024 12X.v0	1093591		chr1	PN40024 12X.v0	21860582
chr8	PN40024 12X.v2	10993976		chr1	PN40024 12X.v0	1093763		chr1	PN40024 12X.v0	21868647
chr8	PN40024 12X.v2	11082356		chr1	PN40024 12X.v0	1094792		chr1	PN40024 12X.v0	21894243
chr8	PN40024 12X.v2	11215366		chr1	PN40024 12X.v0	1095347		chr1	PN40024 12X.v0	21931422
chr8	PN40024 12X.v2	11308042		chr1	PN40024 12X.v0	1095822		chr1	PN40024 12X.v0	21938260
chr8	PN40024 12X.v2	11435234		chr1	PN40024 12X.v0	1098520		chr1	PN40024 12X.v0	21967275
chr8	PN40024 12X.v2	11544717		chr1	PN40024 12X.v0	1098614		chr1	PN40024 12X.v0	22066956
chr8	PN40024 12X.v2	11650720		chr1	PN40024 12X.v0	1100858		chr1	PN40024 12X.v0	22075765
chr8	PN40024 12X.v2	11773246		chr1	PN40024 12X.v0	1101026		chr1	PN40024 12X.v0	22107348
chr8	PN40024 12X.v2	11992421		chr1	PN40024 12X.v0	1108870		chr1	PN40024 12X.v0	22133457
chr8	PN40024 12X.v2	12251683		chr1	PN40024 12X.v0	1108958		chr1	PN40024 12X.v0	22184356
chr8	PN40024 12X.v2	12336402		chr1	PN40024 12X.v0	1115698		chr1	PN40024 12X.v0	22186509
chr8	PN40024 12X.v2	12429651		chr1	PN40024 12X.v0	1115961		chr1	PN40024 12X.v0	22190393
chr8	PN40024 12X.v2	12529769		chr1	PN40024 12X.v0	1116216		chr1	PN40024 12X.v0	22216753
chr8	PN40024 12X.v2	12843847		chr1	PN40024 12X.v0	1118232		chr1	PN40024 12X.v0	22233155
chr8	PN40024 12X.v2	12950516		chr1	PN40024 12X.v0	1118381		chr1	PN40024 12X.v0	22273966
chr8	PN40024 12X.v2	13104592		chr1	PN40024 12X.v0	1118424		chr1	PN40024 12X.v0	22309283
chr8	PN40024 12X.v2	13261367		chr1	PN40024 12X.v0	1118609		chr1	PN40024 12X.v0	22322441
chr8	PN40024 12X.v2	13355367		chr1	PN40024 12X.v0	1118731		chr1	PN40024 12X.v0	22328219
chr8	PN40024 12X.v2	13482645		chr1	PN40024 12X.v0	1118912		chr1	PN40024 12X.v0	22359683
chr8	PN40024 12X.v2	13582202		chr1	PN40024 12X.v0	1119080		chr1	PN40024 12X.v0	22385418
chr8	PN40024 12X.v2	13705893		chr1	PN40024 12X.v0	1119226		chr1	PN40024 12X.v0	22426516
chr8	PN40024 12X.v2	13823480		chr1	PN40024 12X.v0	1119453		chr1	PN40024 12X.v0	22428538
chr8	PN40024 12X.v2	13885816		chr1	PN40024 12X.v0	1119646		chr1	PN40024 12X.v0	22466694
chr8	PN40024 12X.v2	13973400		chr1	PN40024 12X.v0	1119769		chr1	PN40024 12X.v0	22481214
chr8	PN40024 12X.v2	14086001		chr1	PN40024 12X.v0	1120492		chr1	PN40024 12X.v0	22498675
chr8	PN40024 12X.v2	14233651		chr1	PN40024 12X.v0	1123443		chr1	PN40024 12X.v0	22540675
chr8	PN40024 12X.v2	14401501		chr1	PN40024 12X.v0	1124744		chr1	PN40024 12X.v0	22575141
chr8	PN40024 12X.v2	14638681		chr1	PN40024 12X.v0	1125404		chr1	PN40024 12X.v0	22580392
chr8	PN40024 12X.v2	14700208		chr1	PN40024 12X.v0	1163315		chr1	PN40024 12X.v0	22609084
chr8	PN40024 12X.v2	14793667		chr1	PN40024 12X.v0	1163344		chr1	PN40024 12X.v0	22644187
chr8	PN40024 12X.v2	14881905		chr1	PN40024 12X.v0	1164117		chr1	PN40024 12X.v0	22671989
chr8	PN40024 12X.v2	14968234		chr1	PN40024 12X.v0	1169860		chr1	PN40024 12X.v0	22679750
chr8	PN40024 12X.v2	15057460		chr1	PN40024 12X.v0	1170204		chr1	PN40024 12X.v0	22715654
chr8	PN40024 12X.v2	15158961		chr1	PN40024 12X.v0	1170576		chr1	PN40024 12X.v0	22715654
chr8	PN40024 12X.v2	15245498		chr1	PN40024 12X.v0	1171492		chr1	PN40024 12X.v0	22750062
chr8	PN40024 12X.v2	15413080		chr1	PN40024 12X.v0	1172272		chr1	PN40024 12X.v0	22750526
chr8	PN40024 12X.v2	15673111		chr1	PN40024 12X.v0	1172314		chr1	PN40024 12X.v0	22773076
chr8	PN40024 12X.v2	15761184		chr1	PN40024 12X.v0	1172980		chr1	PN40024 12X.v0	22783490
chr8	PN40024 12X.v2	15917624		chr1	PN40024 12X.v0	1173234		chr1	PN40024 12X.v0	22783556
chr8	PN40024 12X.v2	16151298		chr1	PN40024 12X.v0	1173272		chr1	PN40024 12X.v0	22790597
chr8	PN40024 12X.v2	16282470		chr1	PN40024 12X.v0	1173841		chr1	PN40024 12X.v0	22822369
chr8	PN40024 12X.v2	16390041		chr1	PN40024 12X.v0	1174393		chr1	PN40024 12X.v0	22849187
chr8	PN40024 12X.v2	16617028		chr1	PN40024 12X.v0	1174465		chr1	PN40024 12X.v0	22857939
chr8	PN40024 12X.v2	16821914		chr1	PN40024 12X.v0	1174549		chr1	PN40024 12X.v0	22894334
chr8	PN40024 12X.v2	16925218		chr1	PN40024 12X.v0	1174848		chr1	PN40024 12X.v0	22921027
chr8	PN40024 12X.v2	17200985		chr1	PN40024 12X.v0	1175372		chr1	PN40024 12X.v0	22964178
chr8	PN40024 12X.v2	17355913		chr1	PN40024 12X.v0	1175420		chr1	PN40024 12X.v0	23000434
chr8	PN40024 12X.v2	17618164		chr1	PN40024 12X.v0	1175824		chr2	PN40024 12X.v0	12966
chr8	PN40024 12X.v2	17684438		chr1	PN40024 12X.v0	1176565		chr2	PN40024 12X.v0	39272
chr8	PN40024 12X.v2	17861216		chr1	PN40024 12X.v0	1180185		chr2	PN40024 12X.v0	46846
chr8	PN40024 12X.v2	17921592		chr1	PN40024 12X.v0	1197460		chr2	PN40024 12X.v0	80247
chr8	PN40024 12X.v2	17992110		chr1	PN40024 12X.v0	1200924		chr2	PN40024 12X.v0	109895
chr8	PN40024 12X.v2	19107704		chr1	PN40024 12X.v0	1203779		chr2	PN40024 12X.v0	141152
chr8	PN40024 12X.v2	19310146		chr1	PN40024 12X.v0	1204748		chr2	PN40024 12X.v0	161067
chr8	PN40024 12X.v2	19481018		chr1	PN40024 12X.v0	1206148		chr2	PN40024 12X.v0	196889
chr8	PN40024 12X.v2	19687962		chr1	PN40024 12X.v0	1206202		chr2	PN40024 12X.v0	235174
chr8	PN40024 12X.v2	19745123		chr1	PN40024 12X.v0	1211166		chr2	PN40024 12X.v0	235677
chr8	PN40024 12X.v2	20006189		chr1	PN40024 12X.v0	1211663		chr2	PN40024 12X.v0	245862
chr8	PN40024 12X.v2	20100013		chr1	PN40024 12X.v0	1213343		chr2	PN40024 12X.v0	257151
chr8	PN40024 12X.v2	20316557		chr1	PN40024 12X.v0	1214066		chr2	PN40024 12X.v0	262262
chr8	PN40024 12X.v2	20544048		chr1	PN40024 12X.v0	1214195		chr2	PN40024 12X.v0	266001
chr8	PN40024 12X.v2	20732778		chr1	PN40024 12X.v0	1220112		chr2	PN40024 12X.v0	266133
chr8	PN40024 12X.v2	20838429		chr1	PN40024 12X.v0	1224166		chr2	PN40024 12X.v0	269208
chr8	PN40024 12X.v2	20966593		chr1	PN40024 12X.v0	1238327		chr2	PN40024 12X.v0	296224
chr8	PN40024 12X.v2	21093567		chr1	PN40024 12X.v0	1239998		chr2	PN40024 12X.v0	328553
chr8	PN40024 12X.v2	21172946		chr1	PN40024 12X.v0	1243388		chr2	PN40024 12X.v0	349619
chr8	PN40024 12X.v2	21332630		chr1	PN40024 12X.v0	1248719		chr2	PN40024 12X.v0	358571
chr8	PN40024 12X.v2	21436766		chr1	PN40024 12X.v0	1249191		chr2	PN40024 12X.v0	381365
chr8	PN40024 12X.v2	21551764		chr1	PN40024 12X.v0	1249546		chr2	PN40024 12X.v0	415342
chr8	PN40024 12X.v2	21621683		chr1	PN40024 12X.v0	1249582		chr2	PN40024 12X.v0	422927
chr8	PN40024 12X.v2	21723847		chr1	PN40024 12X.v0	1251865		chr2	PN40024 12X.v0	424424
chr8	PN40024 12X.v2	21969721		chr1	PN40024 12X.v0	1251901		chr2	PN40024 12X.v0	453380
chr8	PN40024 12X.v2	22064560		chr1	PN40024 12X.v0	1253107		chr2	PN40024 12X.v0	481400
chr8	PN40024 12X.v2	22142275		chr1	PN40024 12X.v0	1253574		chr2	PN40024 12X.v0	486451
chr8	PN40024 12X.v2	22251587		chr1	PN40024 12X.v0	1254435		chr2	PN40024 12X.v0	517596
chr8	PN40024 12X.v2	22329964		chr1	PN40024 12X.v0	1254796		chr2	PN40024 12X.v0	543373
chr8	PN40024 12X.v2	22506234		chr1	PN40024 12X.v0	1257553		chr2	PN40024 12X.v0	578645
chr9	PN40024 12X.v2	226145		chr1	PN40024 12X.v0	1258879		chr2	PN40024 12X.v0	578893
chr9	PN40024 12X.v2	301541		chr1	PN40024 12X.v0	1258918		chr2	PN40024 12X.v0	588818
chr9	PN40024 12X.v2	414015		chr1	PN40024 12X.v0	1259146		chr2	PN40024 12X.v0	604535
chr9	PN40024 12X.v2	516308		chr1	PN40024 12X.v0	1259908		chr2	PN40024 12X.v0	655133
chr9	PN40024 12X.v2	618812		chr1	PN40024 12X.v0	1259936		chr2	PN40024 12X.v0	670423
chr9	PN40024 12X.v2	739923		chr1	PN40024 12X.v0	1259989		chr2	PN40024 12X.v0	684788
chr9	PN40024 12X.v2	813785		chr1	PN40024 12X.v0	1260193		chr2	PN40024 12X.v0	702127
chr9	PN40024 12X.v2	893002		chr1	PN40024 12X.v0	1260325		chr2	PN40024 12X.v0	732014
chr9	PN40024 12X.v2	1150801		chr1	PN40024 12X.v0	1260454		chr2	PN40024 12X.v0	732850
chr9	PN40024 12X.v2	1250145		chr1	PN40024 12X.v0	1261523		chr2	PN40024 12X.v0	738148
chr9	PN40024 12X.v2	1305204		chr1	PN40024 12X.v0	1269966		chr2	PN40024 12X.v0	738556
chr9	PN40024 12X.v2	1407687		chr1	PN40024 12X.v0	1270959		chr2	PN40024 12X.v0	741017
chr9	PN40024 12X.v2	1464217		chr1	PN40024 12X.v0	1271605		chr2	PN40024 12X.v0	763931
chr9	PN40024 12X.v2	1575241		chr1	PN40024 12X.v0	1272353		chr2	PN40024 12X.v0	836550
chr9	PN40024 12X.v2	1648912		chr1	PN40024 12X.v0	1273154		chr2	PN40024 12X.v0	836697
chr9	PN40024 12X.v2	2008333		chr1	PN40024 12X.v0	1274232		chr2	PN40024 12X.v0	856575
chr9	PN40024 12X.v2	2133495		chr1	PN40024 12X.v0	1276109		chr2	PN40024 12X.v0	879924
chr9	PN40024 12X.v2	2249377		chr1	PN40024 12X.v0	1276217		chr2	PN40024 12X.v0	883053
chr9	PN40024 12X.v2	2302342		chr1	PN40024 12X.v0	1276299		chr2	PN40024 12X.v0	904077
chr9	PN40024 12X.v2	2391752		chr1	PN40024 12X.v0	1276894		chr2	PN40024 12X.v0	915224
chr9	PN40024 12X.v2	2474475		chr1	PN40024 12X.v0	1279186		chr2	PN40024 12X.v0	938214
chr9	PN40024 12X.v2	2539091		chr1	PN40024 12X.v0	1279396		chr2	PN40024 12X.v0	971913
chr9	PN40024 12X.v2	3370837		chr1	PN40024 12X.v0	1279982		chr2	PN40024 12X.v0	983238
chr9	PN40024 12X.v2	3600480		chr1	PN40024 12X.v0	1280064		chr2	PN40024 12X.v0	1020916
chr9	PN40024 12X.v2	4085999		chr1	PN40024 12X.v0	1280103		chr2	PN40024 12X.v0	1034330
chr9	PN40024 12X.v2	4138989		chr1	PN40024 12X.v0	1280157		chr2	PN40024 12X.v0	1043891
chr9	PN40024 12X.v2	4242318		chr1	PN40024 12X.v0	1280283		chr2	PN40024 12X.v0	1079970
chr9	PN40024 12X.v2	4448159		chr1	PN40024 12X.v0	1280603		chr2	PN40024 12X.v0	1111374
chr9	PN40024 12X.v2	4796302		chr1	PN40024 12X.v0	1280727		chr2	PN40024 12X.v0	1129940
chr9	PN40024 12X.v2	4855358		chr1	PN40024 12X.v0	1280764		chr2	PN40024 12X.v0	1139305
chr9	PN40024 12X.v2	4911190		chr1	PN40024 12X.v0	1281247		chr2	PN40024 12X.v0	1169209
chr9	PN40024 12X.v2	5405159		chr1	PN40024 12X.v0	1281315		chr2	PN40024 12X.v0	1194240
chr9	PN40024 12X.v2	5500102		chr1	PN40024 12X.v0	1281447		chr2	PN40024 12X.v0	1201275
chr9	PN40024 12X.v2	5566204		chr1	PN40024 12X.v0	1281767		chr2	PN40024 12X.v0	1222166
chr9	PN40024 12X.v2	5785960		chr1	PN40024 12X.v0	1281808		chr2	PN40024 12X.v0	1227207
chr9	PN40024 12X.v2	5920608		chr1	PN40024 12X.v0	1282146		chr2	PN40024 12X.v0	1233291
chr9	PN40024 12X.v2	6446554		chr1	PN40024 12X.v0	1282187		chr2	PN40024 12X.v0	1234681
chr9	PN40024 12X.v2	6523189		chr1	PN40024 12X.v0	1282735		chr2	PN40024 12X.v0	1235098
chr9	PN40024 12X.v2	6602203		chr1	PN40024 12X.v0	1283943		chr2	PN40024 12X.v0	1263468
chr9	PN40024 12X.v2	6658412		chr1	PN40024 12X.v0	1284150		chr2	PN40024 12X.v0	1270536
chr9	PN40024 12X.v2	6717488		chr1	PN40024 12X.v0	1285241		chr2	PN40024 12X.v0	1307761
chr9	PN40024 12X.v2	6771287		chr1	PN40024 12X.v0	1285635		chr2	PN40024 12X.v0	1325597
chr9	PN40024 12X.v2	6915807		chr1	PN40024 12X.v0	1285677		chr2	PN40024 12X.v0	1347809
chr9	PN40024 12X.v2	6990766		chr1	PN40024 12X.v0	1285827		chr2	PN40024 12X.v0	1424334
chr9	PN40024 12X.v2	7133530		chr1	PN40024 12X.v0	1286493		chr2	PN40024 12X.v0	1424892
chr9	PN40024 12X.v2	7340587		chr1	PN40024 12X.v0	1287687		chr2	PN40024 12X.v0	1449046
chr9	PN40024 12X.v2	7476640		chr1	PN40024 12X.v0	1288240		chr2	PN40024 12X.v0	1459108
chr9	PN40024 12X.v2	7533649		chr1	PN40024 12X.v0	1289579		chr2	PN40024 12X.v0	1486301
chr9	PN40024 12X.v2	7625622		chr1	PN40024 12X.v0	1291959		chr2	PN40024 12X.v0	1497526
chr9	PN40024 12X.v2	8610386		chr1	PN40024 12X.v0	1292476		chr2	PN40024 12X.v0	1513819
chr9	PN40024 12X.v2	8899256		chr1	PN40024 12X.v0	1293068		chr2	PN40024 12X.v0	1539000
chr9	PN40024 12X.v2	9152025		chr1	PN40024 12X.v0	1305731		chr2	PN40024 12X.v0	1579733
chr9	PN40024 12X.v2	9426423		chr1	PN40024 12X.v0	1306690		chr2	PN40024 12X.v0	1606894
chr9	PN40024 12X.v2	9574105		chr1	PN40024 12X.v0	1307635		chr2	PN40024 12X.v0	1639758
chr9	PN40024 12X.v2	10684574		chr1	PN40024 12X.v0	1307881		chr2	PN40024 12X.v0	1656518
chr9	PN40024 12X.v2	13086190		chr1	PN40024 12X.v0	1308212		chr2	PN40024 12X.v0	1667505
chr9	PN40024 12X.v2	13197248		chr1	PN40024 12X.v0	1308514		chr2	PN40024 12X.v0	1702120
chr9	PN40024 12X.v2	13400197		chr1	PN40024 12X.v0	1308754		chr2	PN40024 12X.v0	1726279
chr9	PN40024 12X.v2	13689984		chr1	PN40024 12X.v0	1309727		chr2	PN40024 12X.v0	1726881
chr9	PN40024 12X.v2	13760891		chr1	PN40024 12X.v0	1309845		chr2	PN40024 12X.v0	1726990
chr9	PN40024 12X.v2	13933778		chr1	PN40024 12X.v0	1310049		chr2	PN40024 12X.v0	1729027
chr9	PN40024 12X.v2	14029478		chr1	PN40024 12X.v0	1310617		chr2	PN40024 12X.v0	1731150
chr9	PN40024 12X.v2	14194102		chr1	PN40024 12X.v0	1310700		chr2	PN40024 12X.v0	1735056
chr9	PN40024 12X.v2	16094913		chr1	PN40024 12X.v0	1311144		chr2	PN40024 12X.v0	1793393
chr9	PN40024 12X.v2	16162865		chr1	PN40024 12X.v0	1311220		chr2	PN40024 12X.v0	1808997
chr9	PN40024 12X.v2	16226427		chr1	PN40024 12X.v0	1312231		chr2	PN40024 12X.v0	1813865
chr9	PN40024 12X.v2	17005889		chr1	PN40024 12X.v0	1312276		chr2	PN40024 12X.v0	1826086
chr9	PN40024 12X.v2	17042572		chr1	PN40024 12X.v0	1312446		chr2	PN40024 12X.v0	1828529
chr9	PN40024 12X.v2	18081402		chr1	PN40024 12X.v0	1312739		chr2	PN40024 12X.v0	1879023
chr9	PN40024 12X.v2	18392600		chr1	PN40024 12X.v0	1313195		chr2	PN40024 12X.v0	1886239
chr9	PN40024 12X.v2	18463570		chr1	PN40024 12X.v0	1313297		chr2	PN40024 12X.v0	1886798
chr9	PN40024 12X.v2	18628859		chr1	PN40024 12X.v0	1313339		chr2	PN40024 12X.v0	1919608
chr9	PN40024 12X.v2	19000027		chr1	PN40024 12X.v0	1313428		chr2	PN40024 12X.v0	1951176
chr9	PN40024 12X.v2	19072322		chr1	PN40024 12X.v0	1313981		chr2	PN40024 12X.v0	1970704
chr9	PN40024 12X.v2	19148103		chr1	PN40024 12X.v0	1314002		chr2	PN40024 12X.v0	2012940
chr9	PN40024 12X.v2	19253175		chr1	PN40024 12X.v0	1315026		chr2	PN40024 12X.v0	2042391
chr9	PN40024 12X.v2	19317456		chr1	PN40024 12X.v0	1315390		chr2	PN40024 12X.v0	2045907
chr9	PN40024 12X.v2	19496885		chr1	PN40024 12X.v0	1316146		chr2	PN40024 12X.v0	2074802
chr9	PN40024 12X.v2	19584618		chr1	PN40024 12X.v0	1316734		chr2	PN40024 12X.v0	2107558
chr9	PN40024 12X.v2	19646195		chr1	PN40024 12X.v0	1316869		chr2	PN40024 12X.v0	2117505
chr9	PN40024 12X.v2	19944895		chr1	PN40024 12X.v0	1317577		chr2	PN40024 12X.v0	2123366
chr9	PN40024 12X.v2	20042224		chr1	PN40024 12X.v0	1317678		chr2	PN40024 12X.v0	2138984
chr9	PN40024 12X.v2	20127590		chr1	PN40024 12X.v0	1318059		chr2	PN40024 12X.v0	2172483
chr9	PN40024 12X.v2	20989379		chr1	PN40024 12X.v0	1318638		chr2	PN40024 12X.v0	2186296
chr9	PN40024 12X.v2	22651315		chr1	PN40024 12X.v0	1318682		chr2	PN40024 12X.v0	2193000
chr9	PN40024 12X.v2	22838327		chr1	PN40024 12X.v0	1319465		chr2	PN40024 12X.v0	2200380
chr9	PN40024 12X.v2	23002835		chr1	PN40024 12X.v0	1319631		chr2	PN40024 12X.v0	2208703
chr10	PN40024 12X.v2	241961		chr1	PN40024 12X.v0	1319999		chr2	PN40024 12X.v0	2215096
chr10	PN40024 12X.v2	370298		chr1	PN40024 12X.v0	1320151		chr2	PN40024 12X.v0	2224117
chr10	PN40024 12X.v2	423938		chr1	PN40024 12X.v0	1320626		chr2	PN40024 12X.v0	2231932
chr10	PN40024 12X.v2	508428		chr1	PN40024 12X.v0	1321983		chr2	PN40024 12X.v0	2266367
chr10	PN40024 12X.v2	650959		chr1	PN40024 12X.v0	1323073		chr2	PN40024 12X.v0	2266506
chr10	PN40024 12X.v2	874103		chr1	PN40024 12X.v0	1323281		chr2	PN40024 12X.v0	2294582
chr10	PN40024 12X.v2	939355		chr1	PN40024 12X.v0	1323853		chr2	PN40024 12X.v0	2327659
chr10	PN40024 12X.v2	1013557		chr1	PN40024 12X.v0	1324097		chr2	PN40024 12X.v0	2350416
chr10	PN40024 12X.v2	1111687		chr1	PN40024 12X.v0	1324362		chr2	PN40024 12X.v0	2358066
chr10	PN40024 12X.v2	1174215		chr1	PN40024 12X.v0	1335842		chr2	PN40024 12X.v0	2387582
chr10	PN40024 12X.v2	1265993		chr1	PN40024 12X.v0	1335880		chr2	PN40024 12X.v0	2424500
chr10	PN40024 12X.v2	1430660		chr1	PN40024 12X.v0	1337116		chr2	PN40024 12X.v0	2425720
chr10	PN40024 12X.v2	2469486		chr1	PN40024 12X.v0	1337983		chr2	PN40024 12X.v0	2450199
chr10	PN40024 12X.v2	2600993		chr1	PN40024 12X.v0	1338298		chr2	PN40024 12X.v0	2486995
chr10	PN40024 12X.v2	2803328		chr1	PN40024 12X.v0	1343256		chr2	PN40024 12X.v0	2496863
chr10	PN40024 12X.v2	2983812		chr1	PN40024 12X.v0	1343345		chr2	PN40024 12X.v0	2525554
chr10	PN40024 12X.v2	3426575		chr1	PN40024 12X.v0	1343853		chr2	PN40024 12X.v0	2543419
chr10	PN40024 12X.v2	3540296		chr1	PN40024 12X.v0	1351878		chr2	PN40024 12X.v0	2562724
chr10	PN40024 12X.v2	3690372		chr1	PN40024 12X.v0	1352140		chr2	PN40024 12X.v0	2574744
chr10	PN40024 12X.v2	4005129		chr1	PN40024 12X.v0	1361248		chr2	PN40024 12X.v0	2579624
chr10	PN40024 12X.v2	4207807		chr1	PN40024 12X.v0	1363904		chr2	PN40024 12X.v0	2608966
chr10	PN40024 12X.v2	4427721		chr1	PN40024 12X.v0	1364107		chr2	PN40024 12X.v0	2635299
chr10	PN40024 12X.v2	4503995		chr1	PN40024 12X.v0	1365764		chr2	PN40024 12X.v0	2664548
chr10	PN40024 12X.v2	4623373		chr1	PN40024 12X.v0	1368838		chr2	PN40024 12X.v0	2665647
chr10	PN40024 12X.v2	4847719		chr1	PN40024 12X.v0	1372040		chr2	PN40024 12X.v0	2684277
chr10	PN40024 12X.v2	4950540		chr1	PN40024 12X.v0	1383713		chr2	PN40024 12X.v0	2711696
chr10	PN40024 12X.v2	5055530		chr1	PN40024 12X.v0	1387366		chr2	PN40024 12X.v0	2717650
chr10	PN40024 12X.v2	5150628		chr1	PN40024 12X.v0	1389560		chr2	PN40024 12X.v0	2720067
chr10	PN40024 12X.v2	5247875		chr1	PN40024 12X.v0	1389878		chr2	PN40024 12X.v0	2723522
chr10	PN40024 12X.v2	5381836		chr1	PN40024 12X.v0	1391322		chr2	PN40024 12X.v0	2733262
chr10	PN40024 12X.v2	5443410		chr1	PN40024 12X.v0	1391888		chr2	PN40024 12X.v0	2760746
chr10	PN40024 12X.v2	5618563		chr1	PN40024 12X.v0	1392454		chr2	PN40024 12X.v0	2776308
chr10	PN40024 12X.v2	5930341		chr1	PN40024 12X.v0	1392770		chr2	PN40024 12X.v0	2811785
chr10	PN40024 12X.v2	6030347		chr1	PN40024 12X.v0	1393461		chr2	PN40024 12X.v0	2828762
chr10	PN40024 12X.v2	6111686		chr1	PN40024 12X.v0	1395571		chr2	PN40024 12X.v0	2885855
chr10	PN40024 12X.v2	6200947		chr1	PN40024 12X.v0	1395897		chr2	PN40024 12X.v0	2888876
chr10	PN40024 12X.v2	6333960		chr1	PN40024 12X.v0	1398397		chr2	PN40024 12X.v0	2920251
chr10	PN40024 12X.v2	6407241		chr1	PN40024 12X.v0	1400159		chr2	PN40024 12X.v0	2948635
chr10	PN40024 12X.v2	6523776		chr1	PN40024 12X.v0	1400565		chr2	PN40024 12X.v0	2966286
chr10	PN40024 12X.v2	6654857		chr1	PN40024 12X.v0	1401818		chr2	PN40024 12X.v0	2981861
chr10	PN40024 12X.v2	6732153		chr1	PN40024 12X.v0	1403639		chr2	PN40024 12X.v0	3012768
chr10	PN40024 12X.v2	7345058		chr1	PN40024 12X.v0	1403693		chr2	PN40024 12X.v0	3040529
chr10	PN40024 12X.v2	7398537		chr1	PN40024 12X.v0	1403744		chr2	PN40024 12X.v0	3106328
chr10	PN40024 12X.v2	7537254		chr1	PN40024 12X.v0	1404367		chr2	PN40024 12X.v0	3111428
chr10	PN40024 12X.v2	7930703		chr1	PN40024 12X.v0	1404523		chr2	PN40024 12X.v0	3114978
chr10	PN40024 12X.v2	8038057		chr1	PN40024 12X.v0	1405017		chr2	PN40024 12X.v0	3122942
chr10	PN40024 12X.v2	8299491		chr1	PN40024 12X.v0	1406682		chr2	PN40024 12X.v0	3123390
chr10	PN40024 12X.v2	8422060		chr1	PN40024 12X.v0	1407036		chr2	PN40024 12X.v0	3134968
chr10	PN40024 12X.v2	8528547		chr1	PN40024 12X.v0	1407691		chr2	PN40024 12X.v0	3168947
chr10	PN40024 12X.v2	8618080		chr1	PN40024 12X.v0	1408010		chr2	PN40024 12X.v0	3173947
chr10	PN40024 12X.v2	8787351		chr1	PN40024 12X.v0	1409438		chr2	PN40024 12X.v0	3196395
chr10	PN40024 12X.v2	8893209		chr1	PN40024 12X.v0	1411760		chr2	PN40024 12X.v0	3200605
chr10	PN40024 12X.v2	9014261		chr1	PN40024 12X.v0	1412884		chr2	PN40024 12X.v0	3200857
chr10	PN40024 12X.v2	9215683		chr1	PN40024 12X.v0	1412956		chr2	PN40024 12X.v0	3211189
chr10	PN40024 12X.v2	9467495		chr1	PN40024 12X.v0	1413673		chr2	PN40024 12X.v0	3211235
chr10	PN40024 12X.v2	9745840		chr1	PN40024 12X.v0	1413841		chr2	PN40024 12X.v0	3231574
chr10	PN40024 12X.v2	10237641		chr1	PN40024 12X.v0	1414227		chr2	PN40024 12X.v0	3261185
chr10	PN40024 12X.v2	10334806		chr1	PN40024 12X.v0	1414841		chr2	PN40024 12X.v0	3274648
chr10	PN40024 12X.v2	10475020		chr1	PN40024 12X.v0	1414896		chr2	PN40024 12X.v0	3291471
chr10	PN40024 12X.v2	10547760		chr1	PN40024 12X.v0	1416733		chr2	PN40024 12X.v0	3455664
chr10	PN40024 12X.v2	10653854		chr1	PN40024 12X.v0	1417223		chr2	PN40024 12X.v0	3457712
chr10	PN40024 12X.v2	10923726		chr1	PN40024 12X.v0	1417703		chr2	PN40024 12X.v0	3479229
chr10	PN40024 12X.v2	11157943		chr1	PN40024 12X.v0	1418332		chr2	PN40024 12X.v0	3510009
chr10	PN40024 12X.v2	11300534		chr1	PN40024 12X.v0	1418387		chr2	PN40024 12X.v0	3511534
chr10	PN40024 12X.v2	11353255		chr1	PN40024 12X.v0	1419201		chr2	PN40024 12X.v0	3572168
chr10	PN40024 12X.v2	11408804		chr1	PN40024 12X.v0	1419368		chr2	PN40024 12X.v0	3583487
chr10	PN40024 12X.v2	11485987		chr1	PN40024 12X.v0	1420101		chr2	PN40024 12X.v0	3604524
chr10	PN40024 12X.v2	11643043		chr1	PN40024 12X.v0	1420917		chr2	PN40024 12X.v0	3636589
chr10	PN40024 12X.v2	11863766		chr1	PN40024 12X.v0	1421124		chr2	PN40024 12X.v0	3658772
chr10	PN40024 12X.v2	11919133		chr1	PN40024 12X.v0	1422775		chr2	PN40024 12X.v0	3663590
chr10	PN40024 12X.v2	12409898		chr1	PN40024 12X.v0	1424276		chr2	PN40024 12X.v0	3701523
chr10	PN40024 12X.v2	12464008		chr1	PN40024 12X.v0	1425274		chr2	PN40024 12X.v0	3706502
chr10	PN40024 12X.v2	12605914		chr1	PN40024 12X.v0	1425616		chr2	PN40024 12X.v0	3709389
chr10	PN40024 12X.v2	13394270		chr1	PN40024 12X.v0	1425970		chr2	PN40024 12X.v0	3730149
chr10	PN40024 12X.v2	14200734		chr1	PN40024 12X.v0	1426062		chr2	PN40024 12X.v0	3737939
chr10	PN40024 12X.v2	14341231		chr1	PN40024 12X.v0	1428618		chr2	PN40024 12X.v0	3738448
chr10	PN40024 12X.v2	15341739		chr1	PN40024 12X.v0	1428673		chr2	PN40024 12X.v0	3744081
chr10	PN40024 12X.v2	15601492		chr1	PN40024 12X.v0	1429108		chr2	PN40024 12X.v0	3748038
chr10	PN40024 12X.v2	15747189		chr1	PN40024 12X.v0	1429326		chr2	PN40024 12X.v0	3805481
chr10	PN40024 12X.v2	16851267		chr1	PN40024 12X.v0	1429368		chr2	PN40024 12X.v0	3816514
chr10	PN40024 12X.v2	16979798		chr1	PN40024 12X.v0	1429402		chr2	PN40024 12X.v0	3816583
chr10	PN40024 12X.v2	17170708		chr1	PN40024 12X.v0	1429551		chr2	PN40024 12X.v0	3854552
chr10	PN40024 12X.v2	17335086		chr1	PN40024 12X.v0	1429745		chr2	PN40024 12X.v0	3864258
chr10	PN40024 12X.v2	19292145		chr1	PN40024 12X.v0	1431147		chr2	PN40024 12X.v0	3884541
chr10	PN40024 12X.v2	19677254		chr1	PN40024 12X.v0	1431201		chr2	PN40024 12X.v0	3892599
chr10	PN40024 12X.v2	19925824		chr1	PN40024 12X.v0	1431341		chr2	PN40024 12X.v0	3926249
chr10	PN40024 12X.v2	20484984		chr1	PN40024 12X.v0	1433354		chr2	PN40024 12X.v0	3948069
chr10	PN40024 12X.v2	20553231		chr1	PN40024 12X.v0	1433827		chr2	PN40024 12X.v0	3979499
chr10	PN40024 12X.v2	21059800		chr1	PN40024 12X.v0	1434135		chr2	PN40024 12X.v0	3980332
chr10	PN40024 12X.v2	21760871		chr1	PN40024 12X.v0	1434174		chr2	PN40024 12X.v0	4014240
chr10	PN40024 12X.v2	23054800		chr1	PN40024 12X.v0	1437157		chr2	PN40024 12X.v0	4041762
chr10	PN40024 12X.v2	23315732		chr1	PN40024 12X.v0	1440038		chr2	PN40024 12X.v0	4046046
chr10	PN40024 12X.v2	23440244		chr1	PN40024 12X.v0	1447512		chr2	PN40024 12X.v0	4067972
chr11	PN40024 12X.v2	46057		chr1	PN40024 12X.v0	1450185		chr2	PN40024 12X.v0	4083041
chr11	PN40024 12X.v2	255751		chr1	PN40024 12X.v0	1450498		chr2	PN40024 12X.v0	4101743
chr11	PN40024 12X.v2	386863		chr1	PN40024 12X.v0	1451019		chr2	PN40024 12X.v0	4122634
chr11	PN40024 12X.v2	542859		chr1	PN40024 12X.v0	1451590		chr2	PN40024 12X.v0	4137690
chr11	PN40024 12X.v2	601198		chr1	PN40024 12X.v0	1452133		chr2	PN40024 12X.v0	4166541
chr11	PN40024 12X.v2	691194		chr1	PN40024 12X.v0	1452402		chr2	PN40024 12X.v0	4166831
chr11	PN40024 12X.v2	803595		chr1	PN40024 12X.v0	1453151		chr2	PN40024 12X.v0	4192333
chr11	PN40024 12X.v2	1025585		chr1	PN40024 12X.v0	1453742		chr2	PN40024 12X.v0	4199150
chr11	PN40024 12X.v2	1117973		chr1	PN40024 12X.v0	1454230		chr2	PN40024 12X.v0	4199795
chr11	PN40024 12X.v2	1183569		chr1	PN40024 12X.v0	1454439		chr2	PN40024 12X.v0	4200135
chr11	PN40024 12X.v2	1343142		chr1	PN40024 12X.v0	1455183		chr2	PN40024 12X.v0	4207091
chr11	PN40024 12X.v2	1442687		chr1	PN40024 12X.v0	1456177		chr2	PN40024 12X.v0	4227007
chr11	PN40024 12X.v2	1672438		chr1	PN40024 12X.v0	1456788		chr2	PN40024 12X.v0	4256659
chr11	PN40024 12X.v2	1857249		chr1	PN40024 12X.v0	1457464		chr2	PN40024 12X.v0	4277253
chr11	PN40024 12X.v2	1985173		chr1	PN40024 12X.v0	1457502		chr2	PN40024 12X.v0	4290688
chr11	PN40024 12X.v2	2065555		chr1	PN40024 12X.v0	1458253		chr2	PN40024 12X.v0	4322402
chr11	PN40024 12X.v2	2216980		chr1	PN40024 12X.v0	1459263		chr2	PN40024 12X.v0	4353927
chr11	PN40024 12X.v2	2406678		chr1	PN40024 12X.v0	1460754		chr2	PN40024 12X.v0	4354560
chr11	PN40024 12X.v2	2515310		chr1	PN40024 12X.v0	1468389		chr2	PN40024 12X.v0	4371560
chr11	PN40024 12X.v2	2610292		chr1	PN40024 12X.v0	1468902		chr2	PN40024 12X.v0	4380137
chr11	PN40024 12X.v2	2737838		chr1	PN40024 12X.v0	1479485		chr2	PN40024 12X.v0	4407836
chr11	PN40024 12X.v2	2808288		chr1	PN40024 12X.v0	1479666		chr2	PN40024 12X.v0	4416953
chr11	PN40024 12X.v2	2977354		chr1	PN40024 12X.v0	1482822		chr2	PN40024 12X.v0	4425889
chr11	PN40024 12X.v2	3112858		chr1	PN40024 12X.v0	1483128		chr2	PN40024 12X.v0	4431200
chr11	PN40024 12X.v2	3189542		chr1	PN40024 12X.v0	1483302		chr2	PN40024 12X.v0	4478881
chr11	PN40024 12X.v2	3263224		chr1	PN40024 12X.v0	1484277		chr2	PN40024 12X.v0	4504565
chr11	PN40024 12X.v2	3395372		chr1	PN40024 12X.v0	1484346		chr2	PN40024 12X.v0	4510461
chr11	PN40024 12X.v2	3580540		chr1	PN40024 12X.v0	1484504		chr2	PN40024 12X.v0	4534614
chr11	PN40024 12X.v2	3749132		chr1	PN40024 12X.v0	1484912		chr2	PN40024 12X.v0	4572698
chr11	PN40024 12X.v2	3807804		chr1	PN40024 12X.v0	1485957		chr2	PN40024 12X.v0	4587514
chr11	PN40024 12X.v2	3938527		chr1	PN40024 12X.v0	1488513		chr2	PN40024 12X.v0	4603854
chr11	PN40024 12X.v2	4000176		chr1	PN40024 12X.v0	1488726		chr2	PN40024 12X.v0	4633050
chr11	PN40024 12X.v2	4081344		chr1	PN40024 12X.v0	1490247		chr2	PN40024 12X.v0	4635464
chr11	PN40024 12X.v2	4254847		chr1	PN40024 12X.v0	1490832		chr2	PN40024 12X.v0	4641574
chr11	PN40024 12X.v2	4359180		chr1	PN40024 12X.v0	1491178		chr2	PN40024 12X.v0	4696838
chr11	PN40024 12X.v2	4501448		chr1	PN40024 12X.v0	1492257		chr2	PN40024 12X.v0	4715740
chr11	PN40024 12X.v2	4657459		chr1	PN40024 12X.v0	1492332		chr2	PN40024 12X.v0	4732593
chr11	PN40024 12X.v2	4738446		chr1	PN40024 12X.v0	1492410		chr2	PN40024 12X.v0	4734598
chr11	PN40024 12X.v2	4833197		chr1	PN40024 12X.v0	1493671		chr2	PN40024 12X.v0	4759006
chr11	PN40024 12X.v2	4899312		chr1	PN40024 12X.v0	1494122		chr2	PN40024 12X.v0	4793297
chr11	PN40024 12X.v2	5052504		chr1	PN40024 12X.v0	1494779		chr2	PN40024 12X.v0	4824642
chr11	PN40024 12X.v2	5215446		chr1	PN40024 12X.v0	1494869		chr2	PN40024 12X.v0	4826364
chr11	PN40024 12X.v2	5357281		chr1	PN40024 12X.v0	1495980		chr2	PN40024 12X.v0	4841483
chr11	PN40024 12X.v2	5465467		chr1	PN40024 12X.v0	1497746		chr2	PN40024 12X.v0	4852474
chr11	PN40024 12X.v2	5534517		chr1	PN40024 12X.v0	1498132		chr2	PN40024 12X.v0	4874581
chr11	PN40024 12X.v2	5792931		chr1	PN40024 12X.v0	1498558		chr2	PN40024 12X.v0	4883183
chr11	PN40024 12X.v2	6139019		chr1	PN40024 12X.v0	1502836		chr2	PN40024 12X.v0	4883320
chr11	PN40024 12X.v2	6276211		chr1	PN40024 12X.v0	1503018		chr2	PN40024 12X.v0	5039647
chr11	PN40024 12X.v2	6379656		chr1	PN40024 12X.v0	1503173		chr2	PN40024 12X.v0	5047839
chr11	PN40024 12X.v2	6612094		chr1	PN40024 12X.v0	1503282		chr2	PN40024 12X.v0	5063635
chr11	PN40024 12X.v2	6821881		chr1	PN40024 12X.v0	1503518		chr2	PN40024 12X.v0	5064637
chr11	PN40024 12X.v2	6956387		chr1	PN40024 12X.v0	1504099		chr2	PN40024 12X.v0	5105885
chr11	PN40024 12X.v2	7093931		chr1	PN40024 12X.v0	1504395		chr2	PN40024 12X.v0	5111337
chr11	PN40024 12X.v2	7329819		chr1	PN40024 12X.v0	1505344		chr2	PN40024 12X.v0	5124416
chr11	PN40024 12X.v2	7449768		chr1	PN40024 12X.v0	1505828		chr2	PN40024 12X.v0	5133871
chr11	PN40024 12X.v2	7588838		chr1	PN40024 12X.v0	1509514		chr2	PN40024 12X.v0	5141894
chr11	PN40024 12X.v2	7656746		chr1	PN40024 12X.v0	1509552		chr2	PN40024 12X.v0	5165704
chr11	PN40024 12X.v2	7713575		chr1	PN40024 12X.v0	1510139		chr2	PN40024 12X.v0	5179949
chr11	PN40024 12X.v2	8109770		chr1	PN40024 12X.v0	1510340		chr2	PN40024 12X.v0	5187140
chr11	PN40024 12X.v2	8194452		chr1	PN40024 12X.v0	1511350		chr2	PN40024 12X.v0	5188365
chr11	PN40024 12X.v2	8650142		chr1	PN40024 12X.v0	1513651		chr2	PN40024 12X.v0	5193991
chr11	PN40024 12X.v2	9648408		chr1	PN40024 12X.v0	1517486		chr2	PN40024 12X.v0	5201898
chr11	PN40024 12X.v2	9798821		chr1	PN40024 12X.v0	1517619		chr2	PN40024 12X.v0	5236271
chr11	PN40024 12X.v2	10089836		chr1	PN40024 12X.v0	1517734		chr2	PN40024 12X.v0	5260293
chr11	PN40024 12X.v2	12164303		chr1	PN40024 12X.v0	1518495		chr2	PN40024 12X.v0	5279601
chr11	PN40024 12X.v2	12314680		chr1	PN40024 12X.v0	1518622		chr2	PN40024 12X.v0	5289880
chr11	PN40024 12X.v2	13254270		chr1	PN40024 12X.v0	1518695		chr2	PN40024 12X.v0	5376726
chr11	PN40024 12X.v2	13356997		chr1	PN40024 12X.v0	1519176		chr2	PN40024 12X.v0	5388038
chr11	PN40024 12X.v2	14358918		chr1	PN40024 12X.v0	1520000		chr2	PN40024 12X.v0	5418217
chr11	PN40024 12X.v2	14828475		chr1	PN40024 12X.v0	1520043		chr2	PN40024 12X.v0	5430203
chr11	PN40024 12X.v2	15149608		chr1	PN40024 12X.v0	1520233		chr2	PN40024 12X.v0	5557145
chr11	PN40024 12X.v2	15913394		chr1	PN40024 12X.v0	1520335		chr2	PN40024 12X.v0	5609792
chr11	PN40024 12X.v2	16272381		chr1	PN40024 12X.v0	1520435		chr2	PN40024 12X.v0	5646321
chr11	PN40024 12X.v2	16886199		chr1	PN40024 12X.v0	1521592		chr2	PN40024 12X.v0	5646654
chr11	PN40024 12X.v2	16949037		chr1	PN40024 12X.v0	1521917		chr2	PN40024 12X.v0	5662969
chr11	PN40024 12X.v2	17060668		chr1	PN40024 12X.v0	1523299		chr2	PN40024 12X.v0	5664339
chr11	PN40024 12X.v2	17184199		chr1	PN40024 12X.v0	1524159		chr2	PN40024 12X.v0	5681886
chr11	PN40024 12X.v2	17337960		chr1	PN40024 12X.v0	1525484		chr2	PN40024 12X.v0	5683137
chr11	PN40024 12X.v2	17457569		chr1	PN40024 12X.v0	1527182		chr2	PN40024 12X.v0	5695258
chr11	PN40024 12X.v2	17611360		chr1	PN40024 12X.v0	1527544		chr2	PN40024 12X.v0	5695975
chr11	PN40024 12X.v2	17767859		chr1	PN40024 12X.v0	1530544		chr2	PN40024 12X.v0	5726489
chr11	PN40024 12X.v2	17987786		chr1	PN40024 12X.v0	1530710		chr2	PN40024 12X.v0	5727275
chr11	PN40024 12X.v2	18204712		chr1	PN40024 12X.v0	1531569		chr2	PN40024 12X.v0	5729271
chr11	PN40024 12X.v2	18357178		chr1	PN40024 12X.v0	1531865		chr2	PN40024 12X.v0	5759393
chr11	PN40024 12X.v2	18433819		chr1	PN40024 12X.v0	1532536		chr2	PN40024 12X.v0	5788962
chr11	PN40024 12X.v2	18646367		chr1	PN40024 12X.v0	1533642		chr2	PN40024 12X.v0	5815525
chr11	PN40024 12X.v2	18708021		chr1	PN40024 12X.v0	1534055		chr2	PN40024 12X.v0	5818402
chr11	PN40024 12X.v2	18836141		chr1	PN40024 12X.v0	1534109		chr2	PN40024 12X.v0	5873057
chr11	PN40024 12X.v2	18910740		chr1	PN40024 12X.v0	1534286		chr2	PN40024 12X.v0	5893947
chr11	PN40024 12X.v2	19533500		chr1	PN40024 12X.v0	1534329		chr2	PN40024 12X.v0	5917719
chr11	PN40024 12X.v2	19712713		chr1	PN40024 12X.v0	1535248		chr2	PN40024 12X.v0	5946698
chr11	PN40024 12X.v2	19766239		chr1	PN40024 12X.v0	1536096		chr2	PN40024 12X.v0	5954354
chr11	PN40024 12X.v2	19978651		chr1	PN40024 12X.v0	1536576		chr2	PN40024 12X.v0	6006239
chr11	PN40024 12X.v2	20115217		chr1	PN40024 12X.v0	1536997		chr2	PN40024 12X.v0	6040324
chr12	PN40024 12X.v2	5638		chr1	PN40024 12X.v0	1539980		chr2	PN40024 12X.v0	6041573
chr12	PN40024 12X.v2	115867		chr1	PN40024 12X.v0	1540230		chr2	PN40024 12X.v0	6048259
chr12	PN40024 12X.v2	173874		chr1	PN40024 12X.v0	1541015		chr2	PN40024 12X.v0	6076899
chr12	PN40024 12X.v2	390468		chr1	PN40024 12X.v0	1541254		chr2	PN40024 12X.v0	6101616
chr12	PN40024 12X.v2	521695		chr1	PN40024 12X.v0	1542243		chr2	PN40024 12X.v0	6121983
chr12	PN40024 12X.v2	634102		chr1	PN40024 12X.v0	1546893		chr2	PN40024 12X.v0	6126937
chr12	PN40024 12X.v2	844914		chr1	PN40024 12X.v0	1551215		chr2	PN40024 12X.v0	6129993
chr12	PN40024 12X.v2	996164		chr1	PN40024 12X.v0	1562800		chr2	PN40024 12X.v0	6164795
chr12	PN40024 12X.v2	1089461		chr1	PN40024 12X.v0	1564155		chr2	PN40024 12X.v0	6178997
chr12	PN40024 12X.v2	1146523		chr1	PN40024 12X.v0	1564242		chr2	PN40024 12X.v0	6185367
chr12	PN40024 12X.v2	1266582		chr1	PN40024 12X.v0	1565615		chr2	PN40024 12X.v0	6189454
chr12	PN40024 12X.v2	1368028		chr1	PN40024 12X.v0	1569085		chr2	PN40024 12X.v0	6212991
chr12	PN40024 12X.v2	1524783		chr1	PN40024 12X.v0	1569809		chr2	PN40024 12X.v0	6226579
chr12	PN40024 12X.v2	1709224		chr1	PN40024 12X.v0	1569857		chr2	PN40024 12X.v0	6258157
chr12	PN40024 12X.v2	1818274		chr1	PN40024 12X.v0	1570795		chr2	PN40024 12X.v0	6280365
chr12	PN40024 12X.v2	2066524		chr1	PN40024 12X.v0	1570944		chr2	PN40024 12X.v0	6290550
chr12	PN40024 12X.v2	2121248		chr1	PN40024 12X.v0	1571583		chr2	PN40024 12X.v0	6313608
chr12	PN40024 12X.v2	2305412		chr1	PN40024 12X.v0	1571785		chr2	PN40024 12X.v0	6349261
chr12	PN40024 12X.v2	2378838		chr1	PN40024 12X.v0	1572139		chr2	PN40024 12X.v0	6350324
chr12	PN40024 12X.v2	2439647		chr1	PN40024 12X.v0	1572918		chr2	PN40024 12X.v0	6368443
chr12	PN40024 12X.v2	2673100		chr1	PN40024 12X.v0	1573290		chr2	PN40024 12X.v0	6381028
chr12	PN40024 12X.v2	2966354		chr1	PN40024 12X.v0	1573416		chr2	PN40024 12X.v0	6414618
chr12	PN40024 12X.v2	3036761		chr1	PN40024 12X.v0	1573467		chr2	PN40024 12X.v0	6432724
chr12	PN40024 12X.v2	3116725		chr1	PN40024 12X.v0	1574366		chr2	PN40024 12X.v0	6475332
chr12	PN40024 12X.v2	3218920		chr1	PN40024 12X.v0	1574682		chr2	PN40024 12X.v0	6501610
chr12	PN40024 12X.v2	3325270		chr1	PN40024 12X.v0	1575019		chr2	PN40024 12X.v0	6502038
chr12	PN40024 12X.v2	3478868		chr1	PN40024 12X.v0	1575081		chr2	PN40024 12X.v0	6544843
chr12	PN40024 12X.v2	3962172		chr1	PN40024 12X.v0	1575204		chr2	PN40024 12X.v0	6553246
chr12	PN40024 12X.v2	5074355		chr1	PN40024 12X.v0	1575346		chr2	PN40024 12X.v0	6628241
chr12	PN40024 12X.v2	5164930		chr1	PN40024 12X.v0	1575490		chr2	PN40024 12X.v0	6657580
chr12	PN40024 12X.v2	5293702		chr1	PN40024 12X.v0	1577847		chr2	PN40024 12X.v0	6665461
chr12	PN40024 12X.v2	5418237		chr1	PN40024 12X.v0	1578236		chr2	PN40024 12X.v0	6668286
chr12	PN40024 12X.v2	5533572		chr1	PN40024 12X.v0	1578672		chr2	PN40024 12X.v0	6679862
chr12	PN40024 12X.v2	5598767		chr1	PN40024 12X.v0	1578819		chr2	PN40024 12X.v0	6685705
chr12	PN40024 12X.v2	5985351		chr1	PN40024 12X.v0	1578992		chr2	PN40024 12X.v0	6703782
chr12	PN40024 12X.v2	6104436		chr1	PN40024 12X.v0	1579255		chr2	PN40024 12X.v0	6710849
chr12	PN40024 12X.v2	6184851		chr1	PN40024 12X.v0	1579301		chr2	PN40024 12X.v0	6715397
chr12	PN40024 12X.v2	6325821		chr1	PN40024 12X.v0	1580202		chr2	PN40024 12X.v0	6727718
chr12	PN40024 12X.v2	6691567		chr1	PN40024 12X.v0	1580304		chr2	PN40024 12X.v0	6747516
chr12	PN40024 12X.v2	6822792		chr1	PN40024 12X.v0	1581846		chr2	PN40024 12X.v0	6754285
chr12	PN40024 12X.v2	7053640		chr1	PN40024 12X.v0	1582011		chr2	PN40024 12X.v0	6790442
chr12	PN40024 12X.v2	7220783		chr1	PN40024 12X.v0	1582239		chr2	PN40024 12X.v0	6819508
chr12	PN40024 12X.v2	7374050		chr1	PN40024 12X.v0	1583561		chr2	PN40024 12X.v0	6820223
chr12	PN40024 12X.v2	7525515		chr1	PN40024 12X.v0	1585070		chr2	PN40024 12X.v0	6848154
chr12	PN40024 12X.v2	8048809		chr1	PN40024 12X.v0	1586847		chr2	PN40024 12X.v0	6864753
chr12	PN40024 12X.v2	8142405		chr1	PN40024 12X.v0	1586911		chr2	PN40024 12X.v0	6915317
chr12	PN40024 12X.v2	8493396		chr1	PN40024 12X.v0	1587998		chr2	PN40024 12X.v0	6944394
chr12	PN40024 12X.v2	8801535		chr1	PN40024 12X.v0	1591254		chr2	PN40024 12X.v0	6976938
chr12	PN40024 12X.v2	8872106		chr1	PN40024 12X.v0	1592193		chr2	PN40024 12X.v0	6977110
chr12	PN40024 12X.v2	8944870		chr1	PN40024 12X.v0	1592403		chr2	PN40024 12X.v0	7006798
chr12	PN40024 12X.v2	9605397		chr1	PN40024 12X.v0	1593086		chr2	PN40024 12X.v0	7020172
chr12	PN40024 12X.v2	9691021		chr1	PN40024 12X.v0	1593211		chr2	PN40024 12X.v0	7060869
chr12	PN40024 12X.v2	9898269		chr1	PN40024 12X.v0	1593825		chr2	PN40024 12X.v0	7070114
chr12	PN40024 12X.v2	10018038		chr1	PN40024 12X.v0	1593905		chr2	PN40024 12X.v0	7100711
chr12	PN40024 12X.v2	13428533		chr1	PN40024 12X.v0	1594210		chr2	PN40024 12X.v0	7119540
chr12	PN40024 12X.v2	13578193		chr1	PN40024 12X.v0	1594520		chr2	PN40024 12X.v0	7128812
chr12	PN40024 12X.v2	14587489		chr1	PN40024 12X.v0	1596319		chr2	PN40024 12X.v0	7145174
chr12	PN40024 12X.v2	15428839		chr1	PN40024 12X.v0	1597150		chr2	PN40024 12X.v0	7153799
chr12	PN40024 12X.v2	16421448		chr1	PN40024 12X.v0	1612667		chr2	PN40024 12X.v0	7161346
chr12	PN40024 12X.v2	17156423		chr1	PN40024 12X.v0	1615345		chr2	PN40024 12X.v0	7193001
chr12	PN40024 12X.v2	17261181		chr1	PN40024 12X.v0	1616108		chr2	PN40024 12X.v0	7195735
chr12	PN40024 12X.v2	18628428		chr1	PN40024 12X.v0	1616479		chr2	PN40024 12X.v0	7205677
chr12	PN40024 12X.v2	18779599		chr1	PN40024 12X.v0	1618201		chr2	PN40024 12X.v0	7223646
chr12	PN40024 12X.v2	19037725		chr1	PN40024 12X.v0	1618365		chr2	PN40024 12X.v0	7235078
chr12	PN40024 12X.v2	19467018		chr1	PN40024 12X.v0	1618468		chr2	PN40024 12X.v0	7255013
chr12	PN40024 12X.v2	19528528		chr1	PN40024 12X.v0	1618916		chr2	PN40024 12X.v0	7300456
chr12	PN40024 12X.v2	19783710		chr1	PN40024 12X.v0	1618992		chr2	PN40024 12X.v0	7304374
chr12	PN40024 12X.v2	20018956		chr1	PN40024 12X.v0	1619411		chr2	PN40024 12X.v0	7323453
chr12	PN40024 12X.v2	20361061		chr1	PN40024 12X.v0	1619475		chr2	PN40024 12X.v0	7333641
chr12	PN40024 12X.v2	20594460		chr1	PN40024 12X.v0	1619993		chr2	PN40024 12X.v0	7353061
chr12	PN40024 12X.v2	20990376		chr1	PN40024 12X.v0	1620206		chr2	PN40024 12X.v0	7384952
chr12	PN40024 12X.v2	21100305		chr1	PN40024 12X.v0	1620902		chr2	PN40024 12X.v0	7415290
chr12	PN40024 12X.v2	21712346		chr1	PN40024 12X.v0	1623606		chr2	PN40024 12X.v0	7428546
chr12	PN40024 12X.v2	21873473		chr1	PN40024 12X.v0	1624544		chr2	PN40024 12X.v0	7438920
chr12	PN40024 12X.v2	21952129		chr1	PN40024 12X.v0	1625094		chr2	PN40024 12X.v0	7474936
chr12	PN40024 12X.v2	22049998		chr1	PN40024 12X.v0	1625197		chr2	PN40024 12X.v0	7520327
chr12	PN40024 12X.v2	22115627		chr1	PN40024 12X.v0	1625388		chr2	PN40024 12X.v0	7520864
chr12	PN40024 12X.v2	22200448		chr1	PN40024 12X.v0	1626444		chr2	PN40024 12X.v0	7539910
chr12	PN40024 12X.v2	22346427		chr1	PN40024 12X.v0	1626881		chr2	PN40024 12X.v0	7581788
chr12	PN40024 12X.v2	22430141		chr1	PN40024 12X.v0	1628947		chr2	PN40024 12X.v0	7590649
chr12	PN40024 12X.v2	22516082		chr1	PN40024 12X.v0	1629538		chr2	PN40024 12X.v0	7598150
chr12	PN40024 12X.v2	22586794		chr1	PN40024 12X.v0	1630361		chr2	PN40024 12X.v0	7631378
chr12	PN40024 12X.v2	23364307		chr1	PN40024 12X.v0	1630478		chr2	PN40024 12X.v0	7634673
chr12	PN40024 12X.v2	23431894		chr1	PN40024 12X.v0	1630530		chr2	PN40024 12X.v0	7659770
chr12	PN40024 12X.v2	23504918		chr1	PN40024 12X.v0	1630842		chr2	PN40024 12X.v0	7668447
chr12	PN40024 12X.v2	23572750		chr1	PN40024 12X.v0	1630963		chr2	PN40024 12X.v0	7668577
chr12	PN40024 12X.v2	23628466		chr1	PN40024 12X.v0	1631084		chr2	PN40024 12X.v0	7674702
chr12	PN40024 12X.v2	23834651		chr1	PN40024 12X.v0	1632871		chr2	PN40024 12X.v0	7723201
chr12	PN40024 12X.v2	23915621		chr1	PN40024 12X.v0	1636591		chr2	PN40024 12X.v0	7780660
chr12	PN40024 12X.v2	23999415		chr1	PN40024 12X.v0	1636713		chr2	PN40024 12X.v0	7807926
chr12	PN40024 12X.v2	24104070		chr1	PN40024 12X.v0	1637332		chr2	PN40024 12X.v0	7838818
chr13	PN40024 12X.v2	54877		chr1	PN40024 12X.v0	1638629		chr2	PN40024 12X.v0	7851859
chr13	PN40024 12X.v2	305162		chr1	PN40024 12X.v0	1641096		chr2	PN40024 12X.v0	7879961
chr13	PN40024 12X.v2	393712		chr1	PN40024 12X.v0	1642596		chr2	PN40024 12X.v0	7905347
chr13	PN40024 12X.v2	507206		chr1	PN40024 12X.v0	1646488		chr2	PN40024 12X.v0	7907303
chr13	PN40024 12X.v2	688776		chr1	PN40024 12X.v0	1647680		chr2	PN40024 12X.v0	7943169
chr13	PN40024 12X.v2	851910		chr1	PN40024 12X.v0	1653877		chr2	PN40024 12X.v0	7969863
chr13	PN40024 12X.v2	965334		chr1	PN40024 12X.v0	1655998		chr2	PN40024 12X.v0	7970900
chr13	PN40024 12X.v2	1211616		chr1	PN40024 12X.v0	1656651		chr2	PN40024 12X.v0	8001694
chr13	PN40024 12X.v2	1298235		chr1	PN40024 12X.v0	1657138		chr2	PN40024 12X.v0	8020992
chr13	PN40024 12X.v2	1426203		chr1	PN40024 12X.v0	1659249		chr2	PN40024 12X.v0	8021856
chr13	PN40024 12X.v2	1635674		chr1	PN40024 12X.v0	1660713		chr2	PN40024 12X.v0	8029257
chr13	PN40024 12X.v2	1759677		chr1	PN40024 12X.v0	1661310		chr2	PN40024 12X.v0	8104923
chr13	PN40024 12X.v2	1994792		chr1	PN40024 12X.v0	1661874		chr2	PN40024 12X.v0	8125688
chr13	PN40024 12X.v2	2110146		chr1	PN40024 12X.v0	1662313		chr2	PN40024 12X.v0	8127786
chr13	PN40024 12X.v2	2230274		chr1	PN40024 12X.v0	1662470		chr2	PN40024 12X.v0	8140414
chr13	PN40024 12X.v2	2381644		chr1	PN40024 12X.v0	1662542		chr2	PN40024 12X.v0	8150174
chr13	PN40024 12X.v2	2530757		chr1	PN40024 12X.v0	1662884		chr2	PN40024 12X.v0	8162031
chr13	PN40024 12X.v2	2595348		chr1	PN40024 12X.v0	1665219		chr2	PN40024 12X.v0	8163276
chr13	PN40024 12X.v2	2714257		chr1	PN40024 12X.v0	1666400		chr2	PN40024 12X.v0	8165879
chr13	PN40024 12X.v2	2882630		chr1	PN40024 12X.v0	1666995		chr2	PN40024 12X.v0	8185167
chr13	PN40024 12X.v2	2994658		chr1	PN40024 12X.v0	1667135		chr2	PN40024 12X.v0	8227729
chr13	PN40024 12X.v2	3148270		chr1	PN40024 12X.v0	1667517		chr2	PN40024 12X.v0	8286942
chr13	PN40024 12X.v2	3257266		chr1	PN40024 12X.v0	1668128		chr2	PN40024 12X.v0	8288379
chr13	PN40024 12X.v2	3335044		chr1	PN40024 12X.v0	1669477		chr2	PN40024 12X.v0	8322896
chr13	PN40024 12X.v2	3469326		chr1	PN40024 12X.v0	1670003		chr2	PN40024 12X.v0	8329307
chr13	PN40024 12X.v2	3578143		chr1	PN40024 12X.v0	1670906		chr2	PN40024 12X.v0	8347472
chr13	PN40024 12X.v2	3640676		chr1	PN40024 12X.v0	1670992		chr2	PN40024 12X.v0	8381864
chr13	PN40024 12X.v2	3748786		chr1	PN40024 12X.v0	1671549		chr2	PN40024 12X.v0	8438220
chr13	PN40024 12X.v2	3813814		chr1	PN40024 12X.v0	1671916		chr2	PN40024 12X.v0	8440413
chr13	PN40024 12X.v2	4021260		chr1	PN40024 12X.v0	1674240		chr2	PN40024 12X.v0	8470895
chr13	PN40024 12X.v2	5238141		chr1	PN40024 12X.v0	1675632		chr2	PN40024 12X.v0	8495860
chr13	PN40024 12X.v2	5314918		chr1	PN40024 12X.v0	1675686		chr2	PN40024 12X.v0	8521452
chr13	PN40024 12X.v2	5493926		chr1	PN40024 12X.v0	1684316		chr2	PN40024 12X.v0	8538748
chr13	PN40024 12X.v2	5625117		chr1	PN40024 12X.v0	1685403		chr2	PN40024 12X.v0	8567027
chr13	PN40024 12X.v2	5766649		chr1	PN40024 12X.v0	1694098		chr2	PN40024 12X.v0	8569987
chr13	PN40024 12X.v2	5863106		chr1	PN40024 12X.v0	1694194		chr2	PN40024 12X.v0	8582944
chr13	PN40024 12X.v2	5949531		chr1	PN40024 12X.v0	1694550		chr2	PN40024 12X.v0	8585331
chr13	PN40024 12X.v2	6033227		chr1	PN40024 12X.v0	1695266		chr2	PN40024 12X.v0	8632188
chr13	PN40024 12X.v2	6119963		chr1	PN40024 12X.v0	1695680		chr2	PN40024 12X.v0	8635442
chr13	PN40024 12X.v2	6402644		chr1	PN40024 12X.v0	1695773		chr2	PN40024 12X.v0	8693554
chr13	PN40024 12X.v2	6540716		chr1	PN40024 12X.v0	1695818		chr2	PN40024 12X.v0	8742380
chr13	PN40024 12X.v2	6660218		chr1	PN40024 12X.v0	1696446		chr2	PN40024 12X.v0	8757865
chr13	PN40024 12X.v2	6867117		chr1	PN40024 12X.v0	1696664		chr2	PN40024 12X.v0	8810865
chr13	PN40024 12X.v2	6988041		chr1	PN40024 12X.v0	1698167		chr2	PN40024 12X.v0	8828693
chr13	PN40024 12X.v2	7054877		chr1	PN40024 12X.v0	1705904		chr2	PN40024 12X.v0	8852731
chr13	PN40024 12X.v2	7182717		chr1	PN40024 12X.v0	1706876		chr2	PN40024 12X.v0	8943456
chr13	PN40024 12X.v2	7620093		chr1	PN40024 12X.v0	1707870		chr2	PN40024 12X.v0	8971434
chr13	PN40024 12X.v2	7734187		chr1	PN40024 12X.v0	1709055		chr2	PN40024 12X.v0	8974123
chr13	PN40024 12X.v2	7923799		chr1	PN40024 12X.v0	1709544		chr2	PN40024 12X.v0	8975106
chr13	PN40024 12X.v2	8083875		chr1	PN40024 12X.v0	1710345		chr2	PN40024 12X.v0	9002325
chr13	PN40024 12X.v2	8192631		chr1	PN40024 12X.v0	1712240		chr2	PN40024 12X.v0	9130624
chr13	PN40024 12X.v2	8308812		chr1	PN40024 12X.v0	1713371		chr2	PN40024 12X.v0	9135820
chr13	PN40024 12X.v2	8471812		chr1	PN40024 12X.v0	1725629		chr2	PN40024 12X.v0	9136972
chr13	PN40024 12X.v2	8681863		chr1	PN40024 12X.v0	1725672		chr2	PN40024 12X.v0	9142160
chr13	PN40024 12X.v2	8898279		chr1	PN40024 12X.v0	1726376		chr2	PN40024 12X.v0	9143505
chr13	PN40024 12X.v2	9125164		chr1	PN40024 12X.v0	1726426		chr2	PN40024 12X.v0	9145821
chr13	PN40024 12X.v2	12896153		chr1	PN40024 12X.v0	1726782		chr2	PN40024 12X.v0	9146205
chr13	PN40024 12X.v2	13390889		chr1	PN40024 12X.v0	1726829		chr2	PN40024 12X.v0	9201855
chr13	PN40024 12X.v2	13501864		chr1	PN40024 12X.v0	1726969		chr2	PN40024 12X.v0	9223164
chr13	PN40024 12X.v2	13607473		chr1	PN40024 12X.v0	1728952		chr2	PN40024 12X.v0	9224040
chr13	PN40024 12X.v2	14338425		chr1	PN40024 12X.v0	1728996		chr2	PN40024 12X.v0	9244405
chr13	PN40024 12X.v2	14382284		chr1	PN40024 12X.v0	1729347		chr2	PN40024 12X.v0	9298031
chr13	PN40024 12X.v2	15056202		chr1	PN40024 12X.v0	1729843		chr2	PN40024 12X.v0	9372941
chr13	PN40024 12X.v2	15266603		chr1	PN40024 12X.v0	1741427		chr2	PN40024 12X.v0	9378648
chr13	PN40024 12X.v2	15347566		chr1	PN40024 12X.v0	1742454		chr2	PN40024 12X.v0	9411474
chr13	PN40024 12X.v2	15736455		chr1	PN40024 12X.v0	1742840		chr2	PN40024 12X.v0	9599797
chr13	PN40024 12X.v2	15853306		chr1	PN40024 12X.v0	1743797		chr2	PN40024 12X.v0	9634136
chr13	PN40024 12X.v2	16075743		chr1	PN40024 12X.v0	1744529		chr2	PN40024 12X.v0	9637154
chr13	PN40024 12X.v2	16250951		chr1	PN40024 12X.v0	1745775		chr2	PN40024 12X.v0	9679294
chr13	PN40024 12X.v2	16320948		chr1	PN40024 12X.v0	1746032		chr2	PN40024 12X.v0	10084488
chr13	PN40024 12X.v2	16754260		chr1	PN40024 12X.v0	1746282		chr2	PN40024 12X.v0	10119189
chr13	PN40024 12X.v2	16925901		chr1	PN40024 12X.v0	1746411		chr2	PN40024 12X.v0	10120362
chr13	PN40024 12X.v2	17048700		chr1	PN40024 12X.v0	1746578		chr2	PN40024 12X.v0	10199684
chr13	PN40024 12X.v2	17540391		chr1	PN40024 12X.v0	1746975		chr2	PN40024 12X.v0	10280395
chr13	PN40024 12X.v2	17682842		chr1	PN40024 12X.v0	1748487		chr2	PN40024 12X.v0	10288147
chr13	PN40024 12X.v2	18218422		chr1	PN40024 12X.v0	1748552		chr2	PN40024 12X.v0	10292647
chr13	PN40024 12X.v2	18487980		chr1	PN40024 12X.v0	1748994		chr2	PN40024 12X.v0	10345624
chr13	PN40024 12X.v2	18789364		chr1	PN40024 12X.v0	1749034		chr2	PN40024 12X.v0	10372341
chr13	PN40024 12X.v2	19058179		chr1	PN40024 12X.v0	1749484		chr2	PN40024 12X.v0	10373108
chr13	PN40024 12X.v2	19736524		chr1	PN40024 12X.v0	1750461		chr2	PN40024 12X.v0	10418680
chr13	PN40024 12X.v2	20576036		chr1	PN40024 12X.v0	1750799		chr2	PN40024 12X.v0	10441235
chr13	PN40024 12X.v2	20797965		chr1	PN40024 12X.v0	1752528		chr2	PN40024 12X.v0	10477784
chr13	PN40024 12X.v2	22005655		chr1	PN40024 12X.v0	1753616		chr2	PN40024 12X.v0	10503939
chr13	PN40024 12X.v2	22173380		chr1	PN40024 12X.v0	1753666		chr2	PN40024 12X.v0	10510317
chr13	PN40024 12X.v2	22226946		chr1	PN40024 12X.v0	1753706		chr2	PN40024 12X.v0	10510698
chr13	PN40024 12X.v2	22281023		chr1	PN40024 12X.v0	1753865		chr2	PN40024 12X.v0	10616855
chr13	PN40024 12X.v2	22372308		chr1	PN40024 12X.v0	1753962		chr2	PN40024 12X.v0	10625047
chr13	PN40024 12X.v2	22435936		chr1	PN40024 12X.v0	1755585		chr2	PN40024 12X.v0	10628029
chr13	PN40024 12X.v2	22768514		chr1	PN40024 12X.v0	1755985		chr2	PN40024 12X.v0	10654773
chr13	PN40024 12X.v2	22851098		chr1	PN40024 12X.v0	1758264		chr2	PN40024 12X.v0	10673869
chr13	PN40024 12X.v2	24359445		chr1	PN40024 12X.v0	1765044		chr2	PN40024 12X.v0	10684005
chr13	PN40024 12X.v2	24703210		chr1	PN40024 12X.v0	1765289		chr2	PN40024 12X.v0	10699793
chr13	PN40024 12X.v2	24958287		chr1	PN40024 12X.v0	1770324		chr2	PN40024 12X.v0	10880905
chr13	PN40024 12X.v2	25013004		chr1	PN40024 12X.v0	1779471		chr2	PN40024 12X.v0	11013616
chr13	PN40024 12X.v2	25145371		chr1	PN40024 12X.v0	1785020		chr2	PN40024 12X.v0	11201668
chr13	PN40024 12X.v2	25280719		chr1	PN40024 12X.v0	1785832		chr2	PN40024 12X.v0	11216131
chr13	PN40024 12X.v2	25721137		chr1	PN40024 12X.v0	1786382		chr2	PN40024 12X.v0	11257475
chr13	PN40024 12X.v2	25788278		chr1	PN40024 12X.v0	1786827		chr2	PN40024 12X.v0	11385901
chr13	PN40024 12X.v2	26962710		chr1	PN40024 12X.v0	1786872		chr2	PN40024 12X.v0	11528902
chr13	PN40024 12X.v2	27199006		chr1	PN40024 12X.v0	1787720		chr2	PN40024 12X.v0	11726051
chr13	PN40024 12X.v2	27413917		chr1	PN40024 12X.v0	1787861		chr2	PN40024 12X.v0	11726295
chr13	PN40024 12X.v2	27586684		chr1	PN40024 12X.v0	1788648		chr2	PN40024 12X.v0	12081047
chr13	PN40024 12X.v2	27714695		chr1	PN40024 12X.v0	1798754		chr2	PN40024 12X.v0	12133412
chr13	PN40024 12X.v2	27796053		chr1	PN40024 12X.v0	1798849		chr2	PN40024 12X.v0	12563129
chr13	PN40024 12X.v2	27884063		chr1	PN40024 12X.v0	1801153		chr2	PN40024 12X.v0	12597341
chr13	PN40024 12X.v2	27978882		chr1	PN40024 12X.v0	1801236		chr2	PN40024 12X.v0	12618873
chr13	PN40024 12X.v2	28033719		chr1	PN40024 12X.v0	1802377		chr2	PN40024 12X.v0	12651672
chr13	PN40024 12X.v2	28096981		chr1	PN40024 12X.v0	1802718		chr2	PN40024 12X.v0	12653859
chr13	PN40024 12X.v2	28631883		chr1	PN40024 12X.v0	1802787		chr2	PN40024 12X.v0	12687047
chr13	PN40024 12X.v2	28689372		chr1	PN40024 12X.v0	1803854		chr2	PN40024 12X.v0	12717297
chr13	PN40024 12X.v2	28775418		chr1	PN40024 12X.v0	1804004		chr2	PN40024 12X.v0	12724270
chr13	PN40024 12X.v2	28855433		chr1	PN40024 12X.v0	1804627		chr2	PN40024 12X.v0	13011122
chr13	PN40024 12X.v2	28928847		chr1	PN40024 12X.v0	1804679		chr2	PN40024 12X.v0	13046370
chr13	PN40024 12X.v2	29070085		chr1	PN40024 12X.v0	1805085		chr2	PN40024 12X.v0	13046659
chr14	PN40024 12X.v2	88562		chr1	PN40024 12X.v0	1806002		chr2	PN40024 12X.v0	13046859
chr14	PN40024 12X.v2	257360		chr1	PN40024 12X.v0	1807411		chr2	PN40024 12X.v0	13059712
chr14	PN40024 12X.v2	360989		chr1	PN40024 12X.v0	1807778		chr2	PN40024 12X.v0	13066496
chr14	PN40024 12X.v2	434513		chr1	PN40024 12X.v0	1807982		chr2	PN40024 12X.v0	13076380
chr14	PN40024 12X.v2	594524		chr1	PN40024 12X.v0	1808305		chr2	PN40024 12X.v0	13078347
chr14	PN40024 12X.v2	726317		chr1	PN40024 12X.v0	1808452		chr2	PN40024 12X.v0	13131040
chr14	PN40024 12X.v2	836379		chr1	PN40024 12X.v0	1809522		chr2	PN40024 12X.v0	13131940
chr14	PN40024 12X.v2	994202		chr1	PN40024 12X.v0	1809634		chr2	PN40024 12X.v0	13148623
chr14	PN40024 12X.v2	1101250		chr1	PN40024 12X.v0	1809671		chr2	PN40024 12X.v0	13303496
chr14	PN40024 12X.v2	1159858		chr1	PN40024 12X.v0	1809832		chr2	PN40024 12X.v0	13395493
chr14	PN40024 12X.v2	1242694		chr1	PN40024 12X.v0	1809964		chr2	PN40024 12X.v0	13397782
chr14	PN40024 12X.v2	1309053		chr1	PN40024 12X.v0	1810997		chr2	PN40024 12X.v0	13398576
chr14	PN40024 12X.v2	1509565		chr1	PN40024 12X.v0	1811153		chr2	PN40024 12X.v0	13421510
chr14	PN40024 12X.v2	1593532		chr1	PN40024 12X.v0	1811606		chr2	PN40024 12X.v0	13423466
chr14	PN40024 12X.v2	1714481		chr1	PN40024 12X.v0	1811929		chr2	PN40024 12X.v0	13508002
chr14	PN40024 12X.v2	1806350		chr1	PN40024 12X.v0	1812372		chr2	PN40024 12X.v0	13517754
chr14	PN40024 12X.v2	2055250		chr1	PN40024 12X.v0	1812628		chr2	PN40024 12X.v0	13570273
chr14	PN40024 12X.v2	2673527		chr1	PN40024 12X.v0	1812687		chr2	PN40024 12X.v0	13590240
chr14	PN40024 12X.v2	2736359		chr1	PN40024 12X.v0	1812886		chr2	PN40024 12X.v0	13600832
chr14	PN40024 12X.v2	3027635		chr1	PN40024 12X.v0	1813258		chr2	PN40024 12X.v0	13917398
chr14	PN40024 12X.v2	3099967		chr1	PN40024 12X.v0	1814169		chr2	PN40024 12X.v0	13993746
chr14	PN40024 12X.v2	3183108		chr1	PN40024 12X.v0	1814268		chr2	PN40024 12X.v0	14030724
chr14	PN40024 12X.v2	3303300		chr1	PN40024 12X.v0	1814582		chr2	PN40024 12X.v0	14033310
chr14	PN40024 12X.v2	3479410		chr1	PN40024 12X.v0	1815388		chr2	PN40024 12X.v0	14053110
chr14	PN40024 12X.v2	3580604		chr1	PN40024 12X.v0	1815785		chr2	PN40024 12X.v0	14057713
chr14	PN40024 12X.v2	4228742		chr1	PN40024 12X.v0	1816130		chr2	PN40024 12X.v0	14080081
chr14	PN40024 12X.v2	4331688		chr1	PN40024 12X.v0	1816527		chr2	PN40024 12X.v0	14208969
chr14	PN40024 12X.v2	4725743		chr1	PN40024 12X.v0	1817566		chr2	PN40024 12X.v0	14210652
chr14	PN40024 12X.v2	4805213		chr1	PN40024 12X.v0	1817668		chr2	PN40024 12X.v0	14315554
chr14	PN40024 12X.v2	4941220		chr1	PN40024 12X.v0	1817719		chr2	PN40024 12X.v0	14320386
chr14	PN40024 12X.v2	5687927		chr1	PN40024 12X.v0	1817832		chr2	PN40024 12X.v0	14353207
chr14	PN40024 12X.v2	5966808		chr1	PN40024 12X.v0	1817859		chr2	PN40024 12X.v0	14353671
chr14	PN40024 12X.v2	6141335		chr1	PN40024 12X.v0	1817898		chr2	PN40024 12X.v0	14393454
chr14	PN40024 12X.v2	6208302		chr1	PN40024 12X.v0	1817987		chr2	PN40024 12X.v0	14560977
chr14	PN40024 12X.v2	6365842		chr1	PN40024 12X.v0	1818412		chr2	PN40024 12X.v0	14566591
chr14	PN40024 12X.v2	6495285		chr1	PN40024 12X.v0	1818767		chr2	PN40024 12X.v0	14575206
chr14	PN40024 12X.v2	6637137		chr1	PN40024 12X.v0	1818956		chr2	PN40024 12X.v0	14584048
chr14	PN40024 12X.v2	6768198		chr1	PN40024 12X.v0	1819507		chr2	PN40024 12X.v0	14602728
chr14	PN40024 12X.v2	6974992		chr1	PN40024 12X.v0	1821733		chr2	PN40024 12X.v0	14661047
chr14	PN40024 12X.v2	7174167		chr1	PN40024 12X.v0	1821777		chr2	PN40024 12X.v0	14702692
chr14	PN40024 12X.v2	7296877		chr1	PN40024 12X.v0	1825176		chr2	PN40024 12X.v0	14722422
chr14	PN40024 12X.v2	7424804		chr1	PN40024 12X.v0	1825841		chr2	PN40024 12X.v0	14733683
chr14	PN40024 12X.v2	7510359		chr1	PN40024 12X.v0	1825885		chr2	PN40024 12X.v0	14777037
chr14	PN40024 12X.v2	7624685		chr1	PN40024 12X.v0	1826187		chr2	PN40024 12X.v0	14822863
chr14	PN40024 12X.v2	7715530		chr1	PN40024 12X.v0	1826547		chr2	PN40024 12X.v0	14941180
chr14	PN40024 12X.v2	7777740		chr1	PN40024 12X.v0	1832709		chr2	PN40024 12X.v0	14942522
chr14	PN40024 12X.v2	8308158		chr1	PN40024 12X.v0	1832750		chr2	PN40024 12X.v0	14954503
chr14	PN40024 12X.v2	8871788		chr1	PN40024 12X.v0	1833253		chr2	PN40024 12X.v0	14954585
chr14	PN40024 12X.v2	9896368		chr1	PN40024 12X.v0	1833784		chr2	PN40024 12X.v0	14983912
chr14	PN40024 12X.v2	10135191		chr1	PN40024 12X.v0	1833827		chr2	PN40024 12X.v0	15049414
chr14	PN40024 12X.v2	10197424		chr1	PN40024 12X.v0	1834845		chr2	PN40024 12X.v0	15069100
chr14	PN40024 12X.v2	10290455		chr1	PN40024 12X.v0	1836361		chr2	PN40024 12X.v0	15099077
chr14	PN40024 12X.v2	10528514		chr1	PN40024 12X.v0	1836871		chr2	PN40024 12X.v0	15113892
chr14	PN40024 12X.v2	10743715		chr1	PN40024 12X.v0	1837908		chr2	PN40024 12X.v0	15130499
chr14	PN40024 12X.v2	11677439		chr1	PN40024 12X.v0	1837999		chr2	PN40024 12X.v0	15148539
chr14	PN40024 12X.v2	12584178		chr1	PN40024 12X.v0	1839126		chr2	PN40024 12X.v0	15369200
chr14	PN40024 12X.v2	12730584		chr1	PN40024 12X.v0	1839779		chr2	PN40024 12X.v0	15412739
chr14	PN40024 12X.v2	13086548		chr1	PN40024 12X.v0	1840160		chr2	PN40024 12X.v0	15542446
chr14	PN40024 12X.v2	13171276		chr1	PN40024 12X.v0	1840945		chr2	PN40024 12X.v0	15578416
chr14	PN40024 12X.v2	13378081		chr1	PN40024 12X.v0	1841233		chr2	PN40024 12X.v0	15601768
chr14	PN40024 12X.v2	14138039		chr1	PN40024 12X.v0	1841601		chr2	PN40024 12X.v0	15617913
chr14	PN40024 12X.v2	14229668		chr1	PN40024 12X.v0	1842246		chr2	PN40024 12X.v0	15635103
chr14	PN40024 12X.v2	14755965		chr1	PN40024 12X.v0	1842571		chr2	PN40024 12X.v0	15635828
chr14	PN40024 12X.v2	14863028		chr1	PN40024 12X.v0	1842655		chr2	PN40024 12X.v0	15770956
chr14	PN40024 12X.v2	15714242		chr1	PN40024 12X.v0	1843948		chr2	PN40024 12X.v0	15833950
chr14	PN40024 12X.v2	15875843		chr1	PN40024 12X.v0	1844051		chr2	PN40024 12X.v0	15835744
chr14	PN40024 12X.v2	16000806		chr1	PN40024 12X.v0	1844253		chr2	PN40024 12X.v0	16044596
chr14	PN40024 12X.v2	16067239		chr1	PN40024 12X.v0	1845714		chr2	PN40024 12X.v0	16048099
chr14	PN40024 12X.v2	16253640		chr1	PN40024 12X.v0	1847259		chr2	PN40024 12X.v0	16050721
chr14	PN40024 12X.v2	16490288		chr1	PN40024 12X.v0	1847316		chr2	PN40024 12X.v0	16084660
chr14	PN40024 12X.v2	16652730		chr1	PN40024 12X.v0	1847563		chr2	PN40024 12X.v0	16089652
chr14	PN40024 12X.v2	17077376		chr1	PN40024 12X.v0	1848107		chr2	PN40024 12X.v0	16097724
chr14	PN40024 12X.v2	17379596		chr1	PN40024 12X.v0	1848491		chr2	PN40024 12X.v0	16280570
chr14	PN40024 12X.v2	17450562		chr1	PN40024 12X.v0	1848749		chr2	PN40024 12X.v0	16302151
chr14	PN40024 12X.v2	17873209		chr1	PN40024 12X.v0	1849703		chr2	PN40024 12X.v0	16328837
chr14	PN40024 12X.v2	17999822		chr1	PN40024 12X.v0	1850552		chr2	PN40024 12X.v0	16484854
chr14	PN40024 12X.v2	18215931		chr1	PN40024 12X.v0	1850611		chr2	PN40024 12X.v0	16495943
chr14	PN40024 12X.v2	18508828		chr1	PN40024 12X.v0	1850754		chr2	PN40024 12X.v0	16497526
chr14	PN40024 12X.v2	18776215		chr1	PN40024 12X.v0	1851187		chr2	PN40024 12X.v0	16528761
chr14	PN40024 12X.v2	18868775		chr1	PN40024 12X.v0	1851233		chr2	PN40024 12X.v0	16538196
chr14	PN40024 12X.v2	19103240		chr1	PN40024 12X.v0	1858210		chr2	PN40024 12X.v0	16538398
chr14	PN40024 12X.v2	19325226		chr1	PN40024 12X.v0	1858287		chr2	PN40024 12X.v0	16539681
chr14	PN40024 12X.v2	19429359		chr1	PN40024 12X.v0	1858351		chr2	PN40024 12X.v0	16540832
chr14	PN40024 12X.v2	19587909		chr1	PN40024 12X.v0	1858651		chr2	PN40024 12X.v0	16547578
chr14	PN40024 12X.v2	19715337		chr1	PN40024 12X.v0	1858727		chr2	PN40024 12X.v0	16550998
chr14	PN40024 12X.v2	20102426		chr1	PN40024 12X.v0	1858951		chr2	PN40024 12X.v0	16585824
chr14	PN40024 12X.v2	20174098		chr1	PN40024 12X.v0	1858997		chr2	PN40024 12X.v0	16619946
chr14	PN40024 12X.v2	20629301		chr1	PN40024 12X.v0	1860158		chr2	PN40024 12X.v0	16652759
chr14	PN40024 12X.v2	20733951		chr1	PN40024 12X.v0	1860962		chr2	PN40024 12X.v0	16684333
chr14	PN40024 12X.v2	20859566		chr1	PN40024 12X.v0	1861247		chr2	PN40024 12X.v0	16685674
chr14	PN40024 12X.v2	21019303		chr1	PN40024 12X.v0	1861299		chr2	PN40024 12X.v0	16705678
chr14	PN40024 12X.v2	21080144		chr1	PN40024 12X.v0	1861815		chr2	PN40024 12X.v0	16788326
chr14	PN40024 12X.v2	21323785		chr1	PN40024 12X.v0	1861969		chr2	PN40024 12X.v0	16788656
chr14	PN40024 12X.v2	21577640		chr1	PN40024 12X.v0	1862315		chr2	PN40024 12X.v0	16808228
chr14	PN40024 12X.v2	21740224		chr1	PN40024 12X.v0	1862392		chr2	PN40024 12X.v0	16814230
chr14	PN40024 12X.v2	21821143		chr1	PN40024 12X.v0	1862555		chr2	PN40024 12X.v0	16854734
chr14	PN40024 12X.v2	21885849		chr1	PN40024 12X.v0	1862751		chr2	PN40024 12X.v0	16869475
chr14	PN40024 12X.v2	22118159		chr1	PN40024 12X.v0	1863177		chr2	PN40024 12X.v0	16880731
chr14	PN40024 12X.v2	22405745		chr1	PN40024 12X.v0	1863556		chr2	PN40024 12X.v0	16881599
chr14	PN40024 12X.v2	22568886		chr1	PN40024 12X.v0	1864256		chr2	PN40024 12X.v0	16900669
chr14	PN40024 12X.v2	22696262		chr1	PN40024 12X.v0	1864813		chr2	PN40024 12X.v0	16916164
chr14	PN40024 12X.v2	22889555		chr1	PN40024 12X.v0	1866217		chr2	PN40024 12X.v0	16930617
chr14	PN40024 12X.v2	22993902		chr1	PN40024 12X.v0	1867385		chr2	PN40024 12X.v0	17017072
chr14	PN40024 12X.v2	23056941		chr1	PN40024 12X.v0	1867563		chr2	PN40024 12X.v0	17074946
chr14	PN40024 12X.v2	23135090		chr1	PN40024 12X.v0	1867892		chr2	PN40024 12X.v0	17083914
chr14	PN40024 12X.v2	23255429		chr1	PN40024 12X.v0	1868005		chr2	PN40024 12X.v0	17148717
chr14	PN40024 12X.v2	23376067		chr1	PN40024 12X.v0	1868908		chr2	PN40024 12X.v0	17149486
chr14	PN40024 12X.v2	23452906		chr1	PN40024 12X.v0	1869169		chr2	PN40024 12X.v0	17150032
chr14	PN40024 12X.v2	23566639		chr1	PN40024 12X.v0	1869619		chr2	PN40024 12X.v0	17184542
chr14	PN40024 12X.v2	23657569		chr1	PN40024 12X.v0	1870107		chr2	PN40024 12X.v0	17216929
chr14	PN40024 12X.v2	23928157		chr1	PN40024 12X.v0	1870346		chr2	PN40024 12X.v0	17223353
chr14	PN40024 12X.v2	24137881		chr1	PN40024 12X.v0	1870931		chr2	PN40024 12X.v0	17275097
chr14	PN40024 12X.v2	24366988		chr1	PN40024 12X.v0	1871337		chr2	PN40024 12X.v0	17308518
chr14	PN40024 12X.v2	24462111		chr1	PN40024 12X.v0	1872788		chr2	PN40024 12X.v0	17340911
chr14	PN40024 12X.v2	24536812		chr1	PN40024 12X.v0	1873105		chr2	PN40024 12X.v0	17369631
chr14	PN40024 12X.v2	24617329		chr1	PN40024 12X.v0	1873850		chr2	PN40024 12X.v0	17400888
chr14	PN40024 12X.v2	24753252		chr1	PN40024 12X.v0	1874222		chr2	PN40024 12X.v0	17403109
chr14	PN40024 12X.v2	25156315		chr1	PN40024 12X.v0	1876436		chr2	PN40024 12X.v0	17436725
chr14	PN40024 12X.v2	25292543		chr1	PN40024 12X.v0	1876795		chr2	PN40024 12X.v0	17447263
chr14	PN40024 12X.v2	25365836		chr1	PN40024 12X.v0	1877597		chr2	PN40024 12X.v0	17448179
chr14	PN40024 12X.v2	25499021		chr1	PN40024 12X.v0	1877864		chr2	PN40024 12X.v0	17510812
chr14	PN40024 12X.v2	25568672		chr1	PN40024 12X.v0	1879633		chr2	PN40024 12X.v0	17515258
chr14	PN40024 12X.v2	25763085		chr1	PN40024 12X.v0	1879893		chr2	PN40024 12X.v0	17518429
chr14	PN40024 12X.v2	25974508		chr1	PN40024 12X.v0	1879978		chr2	PN40024 12X.v0	17519084
chr14	PN40024 12X.v2	26071578		chr1	PN40024 12X.v0	1880376		chr2	PN40024 12X.v0	17602936
chr14	PN40024 12X.v2	26224717		chr1	PN40024 12X.v0	1880845		chr2	PN40024 12X.v0	17616602
chr14	PN40024 12X.v2	26404940		chr1	PN40024 12X.v0	1881279		chr2	PN40024 12X.v0	17647143
chr14	PN40024 12X.v2	26687062		chr1	PN40024 12X.v0	1881713		chr2	PN40024 12X.v0	17677589
chr14	PN40024 12X.v2	26802285		chr1	PN40024 12X.v0	1883089		chr2	PN40024 12X.v0	17694758
chr14	PN40024 12X.v2	26877597		chr1	PN40024 12X.v0	1883310		chr2	PN40024 12X.v0	17712162
chr14	PN40024 12X.v2	26987507		chr1	PN40024 12X.v0	1883565		chr2	PN40024 12X.v0	17733130
chr14	PN40024 12X.v2	27088319		chr1	PN40024 12X.v0	1888722		chr2	PN40024 12X.v0	17743000
chr14	PN40024 12X.v2	27199117		chr1	PN40024 12X.v0	1888857		chr2	PN40024 12X.v0	17762787
chr14	PN40024 12X.v2	27294117		chr1	PN40024 12X.v0	1888957		chr2	PN40024 12X.v0	17771152
chr14	PN40024 12X.v2	27425134		chr1	PN40024 12X.v0	1890525		chr2	PN40024 12X.v0	17772139
chr14	PN40024 12X.v2	27607541		chr1	PN40024 12X.v0	1894062		chr2	PN40024 12X.v0	17903397
chr14	PN40024 12X.v2	27729833		chr1	PN40024 12X.v0	1894831		chr2	PN40024 12X.v0	17908156
chr14	PN40024 12X.v2	27856994		chr1	PN40024 12X.v0	1896277		chr2	PN40024 12X.v0	17926821
chr14	PN40024 12X.v2	27926007		chr1	PN40024 12X.v0	1896483		chr2	PN40024 12X.v0	17960025
chr14	PN40024 12X.v2	28052199		chr1	PN40024 12X.v0	1896927		chr2	PN40024 12X.v0	18006607
chr14	PN40024 12X.v2	28292032		chr1	PN40024 12X.v0	1897044		chr2	PN40024 12X.v0	18008989
chr14	PN40024 12X.v2	28371145		chr1	PN40024 12X.v0	1898351		chr2	PN40024 12X.v0	18023306
chr14	PN40024 12X.v2	28521701		chr1	PN40024 12X.v0	1898843		chr2	PN40024 12X.v0	18023815
chr14	PN40024 12X.v2	28627512		chr1	PN40024 12X.v0	1903301		chr2	PN40024 12X.v0	18038748
[truncated: 172,934 more rows]

## Sheet: Table S4
Table S4 The 2K rhAmpseq, 200K Axiom®SNP array, and 18K SNP chip cover different sets of genes
[truncated: 19,784 more rows]

[truncated: 22 more sheets: Table S5,  Table S6,  Table S7, Table S8, Table S9, Table S10,  Table S11, Table S12, Table S13,   Table S14, Table S15, Table S16,  Table S17, Table S18, Table S19, Table S20, Table S21, Table S22, Table S23, Table S24 …]
